# Supplementary material for: Exploring molecular backgrounds of quality traits in rice by predictive models based on high-coverage metabolomics
Source: BMC Syst Biol. 2011 Oct 28;5:176. doi: 10.1186/1752-0509-5-176 (PMC3305925; doi:10.1186/1752-0509-5-176)
Supplement: Additional file 2 — Supplementary datasets. [file 1752-0509-5-176-S2.XLS]

## Sheet: Detected_metabolites
Supporting Data 1. The detected identified metabolites.
Preferred synonym	Short	CAS	InChi	KEGG COMPOUND
Lactic acid	Olact	10326-41-7|598-82-3|50-21-5|17596-96-2|79-33-4	InChI=1/C3H6O3/c1-2(4)3(5)6/h2,4H,1H3,(H,5,6)/f/h5H|InChI=1/C3H6O3/c1-2(4)3(5)6/h2,4H,1H3,(H,5,6)/t2-/m1/s1/f/h5H|InChI=1/C3H6O3/c1-2(4)3(5)6/h2,4H,1H3,(H,5,6)/t2-/m0/s1/f/h5H	c00186|c01432|c00256
Isocitric acid	Oicit	30810-51-6|320-77-4|6061-97-8|1637-73-6|55517-57-2	InChI=1/C6H8O7/c7-3(8)1-2(5(10)11)4(9)6(12)13/h2,4,9H,1H2,(H,7,8)(H,10,11)(H,12,13)/t2-,4+/m1/s1/f/h7,10,12H|InChI=1/C6H8O7/c7-3(8)1-2(5(10)11)4(9)6(12)13/h2,4,9H,1H2,(H,7,8)(H,10,11)(H,12,13)/t2-,4-/m0/s1/f/h7,10,12H|InChI=1/C6H8O7/c7-3(8)1-2(5(10)11)4(9)6(12)13/h2,4,9H,1H2,(H,7,8)(H,10,11)(H,12,13)/t2-,4-/m1/s1/f/h7,10,12H|InChI=1/C6H8O7/c7-3(8)1-2(5(10)11)4(9)6(12)13/h2,4,9H,1H2,(H,7,8)(H,10,1…	c00451|c00311|c04617
2-hydroxyisobutyric acid	Ohibt	594-61-6	InChI=1/C4H8O3/c1-4(2,7)3(5)6/h7H,1-2H3,(H,5,6)/f/h5H	NA
Citramalic acid	Ocitm	2306-22-1|6236-10-8|6236-09-5|102601-31-0	InChI=1/C5H8O5/c1-5(10,4(8)9)2-3(6)7/h10H,2H2,1H3,(H,6,7)(H,8,9)/t5-/m0/s1/f/h6,8H|InChI=1/C5H8O5/c1-5(10,4(8)9)2-3(6)7/h10H,2H2,1H3,(H,6,7)(H,8,9)/t5-/m1/s1/f/h6,8H|InChI=1/C5H8O5/c1-5(10,4(8)9)2-3(6)7/h10H,2H2,1H3,(H,6,7)(H,8,9)/f/h6,8H	c02614|c08645|c00815|c02612
D-Quinic acid	Oquin	77-95-2|36413-60-2	InChI=1/C7H12O6/c8-3-1-7(13,6(11)12)2-4(9)5(3)10/h3-5,8-10,13H,1-2H2,(H,11,12)/t3-,4-,5-,7+/m0/s1/f/h11H|InChI=1/C7H12O6/c8-3-1-7(13,6(11)12)2-4(9)5(3)10/h3-5,8-10,13H,1-2H2,(H,11,12)/t3-,4-,5?,7?/m1/s1/f/h11H|InChI=1/C7H12O6/c8-3-1-7(13,6(11)12)2-4(9)5(3)10/h3-5,8-10,13H,1-2H2,(H,11,12)/f/h11H|InChI=1/C7H12O6/c8-3-1-7(13,6(11)12)2-4(9)5(3)10/h3-5,8-10,13H,1-2H2,(H,11,12)/t3-,4-,5-,7+/m1/s1/f/h11H	c00296
Glucose-6-Phosphate	Sgl6p	54010-71-8|299-31-0|56-73-5|55530-73-9|28176-73-0|3671-99-6	InChI=1/C6H13O9P/c7-3-2(1-14-16(11,12)13)15-6(10)5(9)4(3)8/h2-10H,1H2,(H2,11,12,13)/t2-,3-,4+,5-,6-/m1/s1/f/h11-12H|InChI=1/C6H13O9P/c7-3-2(1-14-16(11,12)13)15-6(10)5(9)4(3)8/h2-10H,1H2,(H2,11,12,13)/t2-,3-,4+,5-,6?/m1/s1/f/h11-12H|InChI=1/C6H13O9P/c7-3-2(1-14-16(11,12)13)15-6(10)5(9)4(3)8/h2-10H,1H2,(H2,11,12,13)/t2-,3-,4+,5-,6u/m1/s1/f/h11-12H|InChI=1/C6H13O9P/c7-3-2(1-14-16(11,12)13)15-6(10)5(…	c00092|c01172|c00668
Adenosine-5'-MP	Pa5mp	61-19-8|149022-20-8|4578-31-8|32653-14-8	InChI=1/C10H14N5O7P/c11-8-5-9(13-2-12-8)15(3-14-5)10-7(17)6(16)4(22-10)1-21-23(18,19)20/h2-4,6-7,10,16-17H,1H2,(H2,11,12,13)(H2,18,19,20)/t4-,6-,7-,10-/m1/s1/f/h18-19H,11H2	d02769|c00020
Choline	Nchol	67-48-1|123-41-1|62-49-7	InChI=1/C5H14NO/c1-6(2,3)4-5-7/h7H,4-5H2,1-3H3/q+1	c00114
Cytosine	Pcyto	18037-10-0|71-30-7	InChI=1/C4H5N3O/c5-3-1-2-6-4(8)7-3/h1-2H,(H3,5,6,7,8)/f/h7H,5H2|InChI=1/C4H5N3O/c5-3-1-2-6-4(8)7-3/h1-2H,(H3,5,6,7,8)/f/h6H,5H2	c00380
Trimethylglycine	Atgly	107-43-7|590-46-5	InChI=1/C5H11NO2/c1-6(2,3)4-5(7)8/h4H2,1-3H3	c00719|d07523
Trans-4-Hydroxy-Proline	Ahpro	6912-67-0|51-35-4|70125-41-6|7364-49-0|55429-66-8	InChI=1/C5H9NO3/c7-3-1-4(5(8)9)6-2-3/h3-4,6-7H,1-2H2,(H,8,9)/t3-,4+/m1/s1/f/h8H|InChI=1/C5H9NO3/c7-3-1-4(5(8)9)6-2-3/h3-4,6-7H,1-2H2,(H,8,9)/t3?,4-/m0/s1/f/h8H	c01157|c01015
Adenine	Paden	73-24-5|17995-04-9	InChI=1/C5H5N5/c6-4-3-5(9-1-7-3)10-2-8-4/h1-2H,(H3,6,7,8,9,10)/f/h7H,6H2|InChI=1/C5H5N5/c6-4-3-5(9-1-7-3)10-2-8-4/h1-2H,(H3,6,7,8,9,10)/f/h9H,6H2	c00147|d00034
Anthranilic acid	Nanth	18406-07-0|118-92-3	InChI=1/C7H7NO2/c8-6-4-2-1-3-5(6)7(9)10/h1-4H,8H2,(H,9,10)/f/h9H	c00108
Arginine	Aargi	1119-34-2|74-79-3|7200-25-1|7004-12-8|157-06-2	InChI=1/C6H14N4O2/c7-4(5(11)12)2-1-3-10-6(8)9/h4H,1-3,7H2,(H,11,12)(H4,8,9,10)/f/h8,10-11H,9H2|InChI=1/C6H14N4O2/c7-4(5(11)12)2-1-3-10-6(8)9/h4H,1-3,7H2,(H,11,12)(H4,8,9,10)/t4-/m0/s1/f/h8,10-11H,9H2|InChI=1/C6H14N4O2/c7-4(5(11)12)2-1-3-10-6(8)9/h4H,1-3,7H2,(H,11,12)(H4,8,9,10)/t4-/m1/s1/f/h8,10-11H,9H2|InChI=1/C6H14N4O2/c7-4(5(11)12)2-1-3-10-6(8)9/h4H,1-3,7H2,(H,11,12)(H4,8,9,10)/t4-/m0/s1/f/h11…	d01126|c00792|c00062|c12524|c02385
2'-Deoxyuridine	Pdurd	189282-17-5|951-78-0	InChI=1/C9H12N2O5/c12-4-6-5(13)3-8(16-6)11-2-1-7(14)10-9(11)15/h1-2,5-6,8,12-13H,3-4H2,(H,10,14,15)/t5-,6+,8+/m0/s1/f/h10H|InChI=1/C9H12N2O5/c12-4-6-5(13)3-8(16-6)11-2-1-7(14)10-9(11)15/h1-2,5-6,8,12-13H,3-4H2,(H,10,14,15)/t5-,6+,8?/m0/s1/f/h10H	c00526
Cytidine	Pcyti	65-46-3|56666-34-3	InChI=1/C9H13N3O5/c10-5-1-2-12(9(16)11-5)8-7(15)6(14)4(3-13)17-8/h1-2,4,6-8,13-15H,3H2,(H2,10,11,16)/t4-,6-,7-,8-/m1/s1/f/h10H2|InChI=1/C9H13N3O5/c10-5-1-2-12(9(16)11-5)8-7(15)6(14)4(3-13)17-8/h1-2,4,6-8,13-15H,3H2,(H2,10,11,16)/f/h10H2	c00475|d07769
Glutathione	Nglut	70-18-8	InChI=1/C10H17N3O6S/c11-5(10(18)19)1-2-7(14)13-6(4-20)9(17)12-3-8(15)16/h5-6,20H,1-4,11H2,(H,12,17)(H,13,14)(H,15,16)(H,18,19)/t5-,6-/m0/s1/f/h12-13,15,18H|InChI=1/C10H17N3O6S/c11-5(10(18)19)1-2-7(14)13-6(4-20)9(17)12-3-8(15)16/h5-6,20H,1-4,11H2,(H,12,17)(H,13,14)(H,15,16)(H,18,19)/f/h12-13,15,18H	c00051
2-Amino-4-Hydroxypteridine	2a4hp	2236-60-4|938-42-1|100643-15-0|27839-95-8	InChI=1/C6H5N5O/c7-6-10-4-3(5(12)11-6)8-1-2-9-4/h1-2H,(H3,7,9,10,11,12)/f/h11H,7H2|InChI=1/C6H5N5O/c7-6-10-4-3(5(12)11-6)8-1-2-9-4/h1-2H,(H3,7,9,10,11,12)/f/h10H,7H2	c00715
3-Butenyl-Gls	2bgls	19041-09-9	InChI=1/C11H19NO9S2/c1-2-3-4-7(12-21-23(17,18)19)22-11-10(16)9(15)8(14)6(5-13)20-11/h2,6,8-11,13-16H,1,3-5H2,(H,17,18,19)/b12-7+/t6-,8-,9+,10-,11+/m1/s1/f/h17H|InChI=1/C11H19NO9S2/c1-2-3-4-7(12-21-23(17,18)19)22-11-10(16)9(15)8(14)6(5-13)20-11/h2,6,8-11,13-16H,1,3-5H2,(H,17,18,19)/p-1/t6-,8-,9+,10-,11+/m1/s1/fC11H18NO9S2/q-1	c08415
Quercetin-3-O-Xyloside	2q3ox	549-32-6	InChI=1/C20H18O11/c21-8-4-11(24)14-13(5-8)30-18(7-1-2-9(22)10(23)3-7)19(16(14)27)31-20-17(28)15(26)12(25)6-29-20/h1-5,12,15,17,20-26,28H,6H2/t12-,15+,17-,20?/m1/s1	NA
Naringenin-7-O-Glucoside	2n7og	529-55-5	InChI=1/C21H22O10/c22-8-16-18(26)19(27)20(28)21(31-16)29-11-5-12(24)17-13(25)7-14(30-15(17)6-11)9-1-3-10(23)4-2-9/h1-6,14,16,18-24,26-28H,7-8H2/t14-,16+,18+,19-,20+,21+/m0/s1	c09099
Cyanidin-3-O-Glucoside	2c3og	7084-24-4	InChI=1/C21H20O11/c22-7-16-17(27)18(28)19(29)21(32-16)31-15-6-10-12(25)4-9(23)5-14(10)30-20(15)8-1-2-11(24)13(26)3-8/h1-6,16-19,21-22,27-29H,7H2,(H3-,23,24,25,26)/p+1/t16-,17-,18+,19-,21-/m1/s1/fC21H21O11/h23-26H/q+1	c08604
Isookanin-7-O-Glucoside	2i7og	577-38-8	InChI=1/C21H22O11/c22-7-15-16(26)18(28)19(29)21(32-15)31-13-4-2-9-11(24)6-14(30-20(9)17(13)27)8-1-3-10(23)12(25)5-8/h1-5,14-16,18-19,21-23,25-29H,6-7H2/t14-,15+,16+,18-,19+,21+/m0/s1	NA
Peonidin-3-O-Glucoside	2p3og	6906-39-4	InChI=1/C22H22O11/c1-30-15-4-9(2-3-12(15)25)21-16(7-11-13(26)5-10(24)6-14(11)31-21)32-22-20(29)19(28)18(27)17(8-23)33-22/h2-7,17-20,22-23,27-29H,8H2,1H3,(H2-,24,25,26)/p+1/t17-,18-,19+,20-,22-/m1/s1/fC22H23O11/h24-26H/q+1	c12141
Quercetin-3-O-Galactoside	2q3ga	482-36-0	InChI=1/C21H20O12/c22-6-13-15(27)17(29)18(30)21(32-13)33-20-16(28)14-11(26)4-8(23)5-12(14)31-19(20)7-1-2-9(24)10(25)3-7/h1-5,13,15,17-18,21-27,29-30H,6H2/t13-,15+,17+,18-,21+/m1/s1	c10073
Quercetin-3-O-Glucoside	2q3gl	482-35-9|21637-25-2	InChI=1/C21H20O12/c22-6-12(27)19-16(29)17(30)21(32-19)33-20-15(28)14-11(26)4-8(23)5-13(14)31-18(20)7-1-2-9(24)10(25)3-7/h1-5,12,16-17,19,21-27,29-30H,6H2/t12-,16-,17-,19-,21+/m1/s1|InChI=1/C21H20O12/c22-6-13-15(27)17(29)18(30)21(32-13)33-20-16(28)14-11(26)4-8(23)5-12(14)31-19(20)7-1-2-9(24)10(25)3-7/h1-5,13,15,17-18,21-27,29-30H,6H2/t13-,15-,17+,18-,21+/m1/s1	c05623
4-Methoxyglucobrassicin	2mgbr	83327-21-3	InChI=1/C17H22N2O10S2/c1-27-10-4-2-3-9-13(10)8(6-18-9)5-12(19-29-31(24,25)26)30-17-16(23)15(22)14(21)11(7-20)28-17/h2-4,6,11,14-18,20-23H,5,7H2,1H3,(H,24,25,26)/t11-,14-,15+,16-,17+/m1/s1/f/h24H	c08423
Isorhamnetin-3-O-glucoside	2i3og	5041-82-7	InChI=1/C22H22O12/c1-31-12-4-8(2-3-10(12)25)20-21(17(28)15-11(26)5-9(24)6-13(15)32-20)34-22-19(30)18(29)16(27)14(7-23)33-22/h2-6,14,16,18-19,22-27,29-30H,7H2,1H3/t14-,16-,18+,19-,22+/m1/s1	NA
Cyanidin-3-O-rutinoside	2c3or	NA	InChI=1/C27H30O15/c1-9-19(32)21(34)23(36)26(39-9)38-8-18-20(33)22(35)24(37)27(42-18)41-17-7-12-14(30)5-11(28)6-16(12)40-25(17)10-2-3-13(29)15(31)4-10/h2-7,9,18-24,26-27,32-37H,8H2,1H3,(H3-,28,29,30,31)/p+1/t9-,18+,19-,20+,21+,22-,23+,24+,26+,27+/m0/s1/fC27H31O15/h28-31H/q+1|InChI=1/C27H30O15.ClH/c1-9-19(32)21(34)23(36)26(39-9)38-8-18-20(33)22(35)24(37)27(42-18)41-17-7-12-14(30)5-11(28)6-16(12)40-…	c08620
Kaempferol-3-O-Glucoside-7-O-Rhamnoside	2k3og	2392-95-2	NA	NA
Kaempferol-3-O-Rutinoside	2k3or	17650-84-9	InChI=1/C27H30O15/c1-9-17(31)20(34)22(36)26(39-9)38-8-15-18(32)21(35)23(37)27(41-15)42-25-19(33)16-13(30)6-12(29)7-14(16)40-24(25)10-2-4-11(28)5-3-10/h2-7,9,15,17-18,20-23,26-32,34-37H,8H2,1H3/t9-,15+,17-,18+,20+,21-,22+,23+,26+,27-/m0/s1	NA
Diosmetin-7-O-Rutinoside	2d7or	520-27-4	InChI=1/C28H32O15/c1-10-21(32)23(34)25(36)27(40-10)39-9-19-22(33)24(35)26(37)28(43-19)41-12-6-14(30)20-15(31)8-17(42-18(20)7-12)11-3-4-16(38-2)13(29)5-11/h3-8,10,19,21-30,32-37H,9H2,1-2H3/t10-,19+,21-,22+,23+,24-,25+,26+,27+,28+/m0/s1	c10039
Cyanidin-3,5-Di-O-Glucoside	2cdog	2611-67-8|71701-02-5|95789-13-2	InChI=1/C27H30O16.ClH/c28-7-17-19(33)21(35)23(37)26(42-17)40-15-5-10(30)4-14-11(15)6-16(25(39-14)9-1-2-12(31)13(32)3-9)41-27-24(38)22(36)20(34)18(8-29)43-27;/h1-6,17-24,26-29,33-38H,7-8H2,(H2-,30,31,32);1H/t17-,18-,19-,20-,21+,22+,23-,24-,26-,27-;/m1./s1/fC27H31O16.Cl/h30-32H;1h/q+1;-1|InChI=1/C27H30O16/c28-7-17-19(33)21(35)23(37)26(42-17)40-15-5-10(30)4-14-11(15)6-16(25(39-14)9-1-2-12(31)13(32)3…	c02733|c08639
Quercetin-3-O-Beta-Glucosyl-7-O-Alpha-Rhamnoside	2q3or	18016-58-5	NA	NA
Hesperetin-7-O-Rutinoside	2h7or	520-26-3|17654-22-7|32737-61-4|15512-51-3|16643-24-6|106904-63-6|28283-75-2|30927-97-0	InChI=1/C28H34O15/c1-10-21(32)23(34)25(36)27(40-10)39-9-19-22(33)24(35)26(37)28(43-19)41-12-6-14(30)20-15(31)8-17(42-18(20)7-12)11-3-4-16(38-2)13(29)5-11/h3-7,10,17,19,21-30,32-37H,8-9H2,1-2H3/t10-,17-,19+,21-,22+,23+,24-,25+,26+,27+,28+/m0/s1	c09755|d01038
Malvidin-3,5-Di-O-Glucoside	2mdog	16727-30-3	InChI=1/C29H34O17/c1-40-15-3-10(4-16(41-2)20(15)33)27-17(44-29-26(39)24(37)22(35)19(9-31)46-29)7-12-13(42-27)5-11(32)6-14(12)43-28-25(38)23(36)21(34)18(8-30)45-28/h3-7,18-19,21-26,28-31,34-39H,8-9H2,1-2H3,(H-,32,33)/p+1/t18-,19-,21-,22-,23+,24+,25-,26-,28-,29-/m1/s1/fC29H35O17/h32-33H/q+1	c08718
Nicotinic Acid	Nnica	636-79-3|59-67-6|25436-37-7	InChI=1/C6H5NO2/c8-6(9)5-2-1-3-7-4-5/h1-4H,(H,8,9)/f/h8H	c00253|d00049
1-Methylnicotinic acid	Nmnic	6138-41-6|535-83-1	InChI=1/C7H7NO2/c1-8-4-2-3-6(5-8)7(9)10/h2-5H,1H3	c01004
Vanillin	2vani	8014-42-4|121-33-5|52447-63-9	InChI=1/C8H8O3/c1-11-8-4-6(5-9)2-3-7(8)10/h2-5,10H,1H3	d00091|c00755
Allantoic acid	Nalla	99-16-1	InChI=1/C4H8N4O4/c5-3(11)7-1(2(9)10)8-4(6)12/h1H,(H,9,10)(H3,5,7,11)(H3,6,8,12)/f/h7-9H,5-6H2	c00499
(S)-2-(Anilinomet)Pyrrolidine	2apyr	64030-44-0	InChI=1/C11H16N2/c1-2-5-10(6-3-1)13-9-11-7-4-8-12-11/h1-3,5-6,11-13H,4,7-9H2/t11-/m0/s1	NA
4-Pyridoxic acid	2pyrd	82-82-6	InChI=1/C8H9NO4/c1-4-7(11)6(8(12)13)5(3-10)2-9-4/h2,10-11H,3H2,1H3,(H,12,13)/f/h12H	c00847
Kynurenic acid	2kyna	492-27-3	InChI=1/C10H7NO3/c12-9-5-8(10(13)14)11-7-4-2-1-3-6(7)9/h1-5H,(H,11,12)(H,13,14)/f/h12-13H|InChI=1/C10H7NO3/c12-9-5-8(10(13)14)11-7-4-2-1-3-6(7)9/h1-5H,(H,11,12)(H,13,14)/f/h11,13H	c01717
Sinapoyl aldehyde	2sinp	4206-58-0	InChI=1/C11H12O4/c1-14-9-6-8(4-3-5-12)7-10(15-2)11(9)13/h3-7,13H,1-2H3/b4-3+	c05610
trans-Zeatin	Nzeat	32771-64-5|1637-39-4	InChI=1/C10H13N5O/c1-7(4-16)2-3-11-9-8-10(13-5-12-8)15-6-14-9/h2,5-6,16H,3-4H2,1H3,(H2,11,12,13,14,15)/b7-2-/f/h11-12H|InChI=1/C10H13N5O/c1-7(4-16)2-3-11-9-8-10(13-5-12-8)15-6-14-9/h2,5-6,16H,3-4H2,1H3,(H2,11,12,13,14,15)/b7-2+/f/h11,13H|InChI=1/C10H13N5O/c1-7(4-16)2-3-11-9-8-10(13-5-12-8)15-6-14-9/h2,5-6,16H,3-4H2,1H3,(H2,11,12,13,14,15)/b7-2-/f/h11,13H|InChI=1/C10H13N5O/c1-7(4-16)2-3-11-9-8-10(…	c00371|c15545
Alpha-Bisabolol	2bisa	515-69-5|23089-26-1	InChI=1/C15H26O/c1-12(2)6-5-11-15(4,16)14-9-7-13(3)8-10-14/h6-7,14,16H,5,8-11H2,1-4H3/t14-,15+/m1/s1	c09621
2'-Deoxyadenosine	Pdade	16373-93-6|958-09-8	InChI=1/C10H13N5O3/c11-9-8-10(13-3-12-9)15(4-14-8)7-1-5(17)6(2-16)18-7/h3-7,16-17H,1-2H2,(H2,11,12,13)/t5-,6+,7+/m0/s1/f/h11H2	c00559
Adenosine	Padno	53294-33-0|58-61-7	InChI=1/C10H13N5O4/c11-8-5-9(13-2-12-8)15(3-14-5)10-7(18)6(17)4(1-16)19-10/h2-4,6-7,10,16-18H,1H2,(H2,11,12,13)/t4-,6-,7-,10-/m1/s1/f/h11H2	d00045|c00212
Guanosine	Pguno	118-00-3|53294-38-5	InChI=1/C10H13N5O5/c11-10-13-7-4(8(19)14-10)12-2-15(7)9-6(18)5(17)3(1-16)20-9/h2-3,5-6,9,16-18H,1H2,(H3,11,13,14,19)/t3-,5-,6-,9-/m1/s1/f/h13H,11H2|InChI=1/C10H13N5O5/c11-10-13-7-4(8(19)14-10)12-2-15(7)9-6(18)5(17)3(1-16)20-9/h2-3,5-6,9,16-18H,1H2,(H3,11,13,14,19)/f/h14H,11H2|InChI=1/C10H13N5O5/c11-10-13-7-4(8(19)14-10)12-2-15(7)9-6(18)5(17)3(1-16)20-9/h2-3,5-6,9,16-18H,1H2,(H3,11,13,14,19)/t3-,5…	c00387
Catechin	2cate	154-23-4|88191-48-4|7295-85-4	InChI=1/C15H14O6/c16-8-4-11(18)9-6-13(20)15(21-14(9)5-8)7-1-2-10(17)12(19)3-7/h1-5,13,15-20H,6H2/t13-,15+/m0/s1	d00200|c06562
5-methylthioadenosine	Ptade	2457-80-9	InChI=1/C11H15N5O3S/c1-20-2-5-7(17)8(18)11(19-5)16-4-15-6-9(12)13-3-14-10(6)16/h3-5,7-8,11,17-18H,2H2,1H3,(H2,12,13,14)/t5-,7-,8-,11-/m1/s1/f/h12H2	c00170
Guanosine-3',5'-CMP	Pgcmp	NA	NA	NA
Zeatin-9-Glucoside	2zegl	51255-96-0	InChI=1/C16H23N5O6/c1-8(4-22)2-3-17-14-10-15(19-6-18-14)21(7-20-10)16-13(26)12(25)11(24)9(5-23)27-16/h2,6-7,9,11-13,16,22-26H,3-5H2,1H3,(H,17,18,19)/b8-2+/t9-,11-,12+,13-,16-/m1/s1/f/h17H	NA
1-O-Sinapoyl-Beta-D-Glucoside	2sing	14364-09-1	InChI=1/C17H22O10/c1-24-9-5-8(6-10(25-2)13(9)20)3-4-12(19)27-17-16(23)15(22)14(21)11(7-18)26-17/h3-6,11,14-18,20-23H,7H2,1-2H3/b4-3+/t11-,14-,15+,16-,17+/m1/s1	c01175|c03915
1-Decanoyl-2-Hydroxy-Sn-Glycero-3-Phosphocholine	Fdcpc	22248-63-1	InChI=1/C18H38NO7P/c1-5-6-7-8-9-10-11-12-18(21)24-15-17(20)16-26-27(22,23)25-14-13-19(2,3)4/h17,20H,5-16H2,1-4H3/t17-/m1/s1	NA
Pelargonidin-3-O-Glucoside	2p3gl	18466-51-8	InChI=1/C21H20O10/c22-8-16-17(26)18(27)19(28)21(31-16)30-15-7-12-13(25)5-11(24)6-14(12)29-20(15)9-1-3-10(23)4-2-9/h1-7,16-19,21-22,26-28H,8H2,(H2-,23,24,25)/p+1/t16-,17-,18+,19-,21-/m1/s1/fC21H21O10/h23-25H/q+1	c12137
Apigenin-8-C-Glucoside	2ap8g	3681-93-4|521-33-5	InChI=1/C21H20O10/c22-7-14-17(27)18(28)19(29)21(31-14)16-11(25)5-10(24)15-12(26)6-13(30-20(15)16)8-1-3-9(23)4-2-8/h1-6,14,17-19,21-25,27-29H,7H2/t14-,17-,18+,19-,21+/m1/s1|InChI=1/C21H20O10/c22-7-14-17(27)18(28)19(29)21(31-14)16-11(25)5-10(24)15-12(26)6-13(30-20(15)16)8-1-3-9(23)4-2-8/h1-6,14,17-19,21-25,27-29H,7H2/t14-,17-,18+,19-,21-/m0/s1	c01460
(2s)-2-OH-3-But-Gls	2hbgl	19237-18-4|585-95-4|585-95-5	InChI=1/C11H19NO10S2/c1-2-5(14)3-7(12-22-24(18,19)20)23-11-10(17)9(16)8(15)6(4-13)21-11/h2,5-6,8-11,13-17H,1,3-4H2,(H,18,19,20)/b12-7+/t5-,6-,8-,9+,10-,11+/m1/s1/f/h18H|InChI=1/C11H19NO10S2/c1-2-5(14)3-7(12-22-24(18,19)20)23-11-10(17)9(16)8(15)6(4-13)21-11/h2,5-6,8-11,13-17H,1,3-4H2,(H,18,19,20)/p-1/t5-,6-,8-,9+,10-,11+/m1/s1/fC11H18NO10S2/q-1|InChI=1/C11H19NO10S2/c1-2-5(14)3-7(12-22-24(18,19)20)…	c08425
Luteolin-6-C-Glucoside	2l6cg	4261-42-1	InChI=1/C21H20O11/c22-6-14-17(28)18(29)19(30)21(32-14)16-11(26)4-10(25)15-12(27)5-13(31-20(15)16)7-1-2-8(23)9(24)3-7/h1-5,14,17-19,21-26,28-30H,6H2|InChI=1/C21H20O11/c22-6-14-17(27)19(29)20(30)21(32-14)16-11(26)5-13-15(18(16)28)10(25)4-12(31-13)7-1-2-8(23)9(24)3-7/h1-5,14,17,19-24,26-30H,6H2/t14-,17-,19+,20-,21+/m1/s1	c01821
Benzyl-Gls	2egls	5115-71-9|499-26-3	InChI=1/C14H19NO9S2/c16-7-9-11(17)12(18)13(19)14(23-9)25-10(15-24-26(20,21)22)6-8-4-2-1-3-5-8/h1-5,9,11-14,16-19H,6-7H2,(H,20,21,22)/t9-,11-,12+,13-,14+/m1/s1/f/h20H|InChI=1/C14H19NO9S2/c16-7-9-11(17)12(18)13(19)14(23-9)25-10(15-24-26(20,21)22)6-8-4-2-1-3-5-8/h1-5,9,11-14,16-19H,6-7H2,(H,20,21,22)/b15-10+/t9-,11-,12+,13-,14+/m1/s1/f/h20H	c02153
(2r)-2-OH-2-Phenethyl-Gls	2pglc	144491-25-8	NA	NA
Quercetin-3-O-Glucosyl-6''-Acetate	2q3oa	NA	NA	NA
Quercetin-3-O-Rhamnoside-7-O-Rhamnoside	2q7or	28638-13-3	NA	NA
Quercetin-3-O-Vicianoside	2qrov	23284-18-6	InChI=1/C26H28O16/c27-9-4-12(30)16-14(5-9)40-23(8-1-2-10(28)11(29)3-8)24(19(16)34)42-26-22(37)20(35)18(33)15(41-26)7-39-25-21(36)17(32)13(31)6-38-25/h1-5,13,15,17-18,20-22,25-33,35-37H,6-7H2/t13-,15+,17-,18+,20-,21+,22+,25-,26-/m0/s1	NA
Quercetin-3-O-Rutinoside	2q3ru	115888-40-9|146525-66-8|56764-99-9|48197-72-4|164535-43-7|207671-50-9|158560-09-9|18449-50-8|1416-01-9|250249-75-3|153-18-4	InChI=1/C27H30O16/c1-8-17(32)20(35)22(37)26(40-8)39-7-15-18(33)21(36)23(38)27(42-15)43-25-19(34)16-13(31)5-10(28)6-14(16)41-24(25)9-2-3-11(29)12(30)4-9/h2-6,8,15,17-18,20-23,26-33,35-38H,7H2,1H3/t8-,15+,17-,18+,20+,21-,22+,23+,26+,27-/m0/s1	c05625|d00190
Alanine	Aalan	2899-44-7|302-72-7|6898-94-8|56-41-7|27844-07-1|338-69-2	InChI=1/C3H7NO2/c1-2(4)3(5)6/h2H,4H2,1H3,(H,5,6)/t2-/m0/s1/f/h5H|InChI=1/C3H7NO2/c1-2(4)3(5)6/h2H,4H2,1H3,(H,5,6)/f/h5H|InChI=1/C3H7NO2/c1-2(4)3(5)6/h2H,4H2,1H3,(H,5,6)/t2-/m1/s1/f/h5H	c00041|c00133|c01401
Butylamine	Nbamn	109-73-9	NA	NA
Hydroxylamine	Nhamn	7803-49-8|5470-11-1|21023-20-1	InChI=1/H3NO/c1-2/h2H,1H2	c11598|c00192
5,6-Dihydrouracil	Purid	504-07-4	InChI=1/C4H6N2O2/c7-3-1-2-5-4(8)6-3/h1-2H2,(H2,5,6,7,8)/f/h5-6H	c00429|c03919
Valine	Avali	640-68-6|15984-93-7|7364-44-5|7480-78-6|516-06-3|72-18-4	InChI=1/C5H11NO2/c1-3(2)4(6)5(7)8/h3-4H,6H2,1-2H3,(H,7,8)/f/h7H|InChI=1/C5H11NO2/c1-3(2)4(6)5(7)8/h3-4H,6H2,1-2H3,(H,7,8)/t4-/m1/s1/f/h7H|InChI=1/C5H11NO2/c1-3(2)4(6)5(7)8/h3-4H,6H2,1-2H3,(H,7,8)/t4-/m0/s1/f/h7H	c06417|c16436|c00183
Urea	Nurea	57-13-6|18297-63-7	InChI=1/CH4N2O/c2-1(3)4/h(H4,2,3,4)/f/h2-3H2	c00086
Glycerol	Cglyc	6787-10-6|56-81-5	InChI=1/C3H8O3/c4-1-3(6)2-5/h3-6H,1-2H2	c00116|d00028
Glycine	Aglyc	56-40-6|5630-82-0|7364-42-3	InChI=1/C2H5NO2/c3-1-2(4)5/h1,3H2,(H,4,5)/f/h4H	d00011|c00037
Glyceric acid	Oglyc	473-81-4|67525-74-0|118916-26-0|38191-87-6|14028-62-7|7525-74-0|600-19-1|6000-40-4	InChI=1/C3H6O4/c4-1-2(5)3(6)7/h2,4-5H,1H2,(H,6,7)/t2-/m1/s1/f/h6H|InChI=1/C3H6O4/c4-1-2(5)3(6)7/h2,4-5H,1H2,(H,6,7)/f/h6H	c00258
Uracil	Purac	10457-14-4|66-22-8	InChI=1/C4H4N2O2/c7-3-1-2-5-4(8)6-3/h1-2H,(H2,5,6,7,8)/f/h5-6H	c00106|d00027
Serine	Aseri	64625-17-8|7364-48-9|312-84-5|70125-39-2|56-45-1|302-84-1	InChI=1/C3H7NO3/c4-2(1-5)3(6)7/h2,5H,1,4H2,(H,6,7)/t2-/m1/s1/f/h6H|InChI=1/C3H7NO3/c4-2(1-5)3(6)7/h2,5H,1,4H2,(H,6,7)/f/h6H|InChI=1/C3H7NO3/c4-2(1-5)3(6)7/h2,5H,1,4H2,(H,6,7)/t2-/m0/s1/f/h6H	c00740|c00716|c00065
3-Cyano-L-Alanine	Acala	923-01-3|6232-19-5	InChI=1/C4H6N2O2/c5-2-1-3(6)4(7)8/h3H,1,6H2,(H,7,8)/t3-/m0/s1/f/h7H	c02512
Threonine	Athre	64569-35-3|7536-82-5|80-68-2|72-19-5|24830-94-2|632-20-2|144-98-9|28954-12-3|7537-02-2	InChI=1/C4H9NO3/c1-2(6)3(5)4(7)8/h2-3,6H,5H2,1H3,(H,7,8)/t2-,3-/m1/s1/f/h7H|InChI=1/C4H9NO3/c1-2(6)3(5)4(7)8/h2-3,6H,5H2,1H3,(H,7,8)/t2-,3+/m1/s1/f/h7H|InChI=1/C4H9NO3/c1-2(6)3(5)4(7)8/h2-3,6H,5H2,1H3,(H,7,8)/t2-,3-/m0/s1/f/h7H|InChI=1/C4H9NO3/c1-2(6)3(5)4(7)8/h2-3,6H,5H2,1H3,(H,7,8)/t2-,3+/m0/s1/f/h7H	c12317|c05519|c00820|c00188
Beta-alanine	Abala	5269-40-9|17891-86-0|16690-93-0|107-95-9|55255-77-1	InChI=1/C3H7NO2/c4-2-1-3(5)6/h1-2,4H2,(H,5,6)/f/h5H	c00099|d07561
Homoserine	Ahser	1927-25-9|498-19-1|56273-04-2|672-15-1	InChI=1/C4H9NO3/c5-3(1-2-6)4(7)8/h3,6H,1-2,5H2,(H,7,8)/t3-/m0/s1/f/h7H|InChI=1/C4H9NO3/c5-3(1-2-6)4(7)8/h3,6H,1-2,5H2,(H,7,8)/t3-/m1/s1/f/h7H|InChI=1/C4H9NO3/c5-3(1-2-6)4(7)8/h3,6H,1-2,5H2,(H,7,8)/f/h7H	c00263
Malic acid	Omali	636-61-3|617-48-1|38166-11-9|97-67-6|6915-15-7	InChI=1/C4H6O5/c5-2(4(8)9)1-3(6)7/h2,5H,1H2,(H,6,7)(H,8,9)/t2-/m1/s1/f/h6,8H|InChI=1/C4H6O5/c5-2(4(8)9)1-3(6)7/h2,5H,1H2,(H,6,7)(H,8,9)/t2-/m0/s1/f/h6,8H|InChI=1/C4H6O5/c5-2(4(8)9)1-3(6)7/h2,5H,1H2,(H,6,7)(H,8,9)/f/h6,8H	c00497|c00149|c00711
Meso-Erythritol	Cmery	32381-52-5|149-32-6|6968-16-7|25258-02-0|188346-77-2|10030-58-7|2418-52-2|7493-90-5|18547-29-0	InChI=1/C4H10O4/c5-1-3(7)4(8)2-6/h3-8H,1-2H2/t3-,4-/m0/s1|InChI=1/C4H10O4/c5-1-3(7)4(8)2-6/h3-8H,1-2H2/t3-,4-/m1/s1|InChI=1/C4H10O4/c5-1-3(7)4(8)2-6/h3-8H,1-2H2/t3-,4+	c00503
GABA	Ogaba	56-12-2|39538-11-9|39508-23-1	InChI=1/C4H9NO2/c5-3-1-2-4(6)7/h1-3,5H2,(H,6,7)/f/h6H	c00334|d00058
Threonic acid	Othre	3909-12-4|7306-96-9|38191-88-7|70753-61-6	InChI=1/C4H8O5/c5-1-2(6)3(7)4(8)9/h2-3,5-7H,1H2,(H,8,9)/t2-,3+/m0/s1/f/h8H|InChI=1/C4H8O5/c5-1-2(6)3(7)4(8)9/h2-3,5-7H,1H2,(H,8,9)/t2-,3+/m1/s1/f/h8H	c01620
Phenylalanine	Aphen	673-06-3|150-30-1|7364-51-4|3617-44-5|2899-42-5|63-91-2|2899-52-7	InChI=1/C9H11NO2/c10-8(9(11)12)6-7-4-2-1-3-5-7/h1-5,8H,6,10H2,(H,11,12)/t8-/m1/s1/f/h11H|InChI=1/C9H11NO2/c10-8(9(11)12)6-7-4-2-1-3-5-7/h1-5,8H,6,10H2,(H,11,12)/f/h11H|InChI=1/C9H11NO2/c10-8(9(11)12)6-7-4-2-1-3-5-7/h1-5,8H,6,10H2,(H,11,12)/t8-/m0/s1/f/h11H	c00079|c02265|c02057
D-Xylose	Sxylo	25990-60-7|56196-07-7|58-86-6|609-06-3	InChI=1/C5H10O5/c6-1-3(8)5(10)4(9)2-7/h1,3-5,7-10H,2H2/t3-,4+,5+/m1/s1|InChI=1/C5H10O5/c6-1-3(8)5(10)4(9)2-7/h1,3-5,7-10H,2H2/t3-,4+,5+/m0/s1|InChI=1/C5H10O5/c6-2-1-10-5(9)4(8)3(2)7/h2-9H,1H2/t2-,3+,4-,5+/m1/s1|InChI=1/C5H10O5/c6-2-1-10-5(9)4(8)3(2)7/h2-9H,1H2/t2-,3+,4-,5u/m1/s1	c01394|c01510|c00181
Asparagine	Aasne	7006-34-0|55649-62-2|3130-87-8|70-47-3|2058-58-4	InChI=1/C4H8N2O3/c5-2(4(8)9)1-3(6)7/h2H,1,5H2,(H2,6,7)(H,8,9)/t2-/m1/s1/f/h8H,6H2|InChI=1/C4H8N2O3/c5-2(4(8)9)1-3(6)7/h2H,1,5H2,(H2,6,7)(H,8,9)/t2-/m0/s1/f/h8H,6H2|InChI=1/C4H8N2O3/c5-2(4(8)9)1-3(6)7/h2H,1,5H2,(H2,6,7)(H,8,9)/f/h8H,6H2	c00152|c01905
Arabitol	Carab	488-82-4|14199-73-6|14199-72-5|84709-42-2|7313-55-5|12426-00-5|32381-53-6|488-81-3|87-99-0|37191-59-6|75398-81-1|2152-56-9	InChI=1/C5H12O5/c6-1-3(8)5(10)4(9)2-7/h3-10H,1-2H2/t3-,4+,5-|InChI=1/C5H12O5/c6-1-3(8)5(10)4(9)2-7/h3-10H,1-2H2/t3-,4+,5?|InChI=1/C5H12O5/c6-1-3(8)5(10)4(9)2-7/h3-10H,1-2H2|InChI=1/C5H12O5/c6-1-3(8)5(10)4(9)2-7/h3-10H,1-2H2/t3-,4+,5+|InChI=1/C5H12O5/c6-1-3(8)5(10)4(9)2-7/h3-10H,1-2H2/t3-,4-/m1/s1	d00061|c00474|c00379|c01904
Glycero-3-Phosphate	Cgl3p	27082-31-1|5746-57-6|927-20-8|17989-41-2|3325-00-6|29849-82-9|31038-11-6|57-03-4|1334-74-3	InChI=1/C3H9O6P/c4-1-3(5)2-9-10(6,7)8/h3-5H,1-2H2,(H2,6,7,8)/f/h6-7H|InChI=1/C3H9O6P/c4-1-3(5)2-9-10(6,7)8/h3-5H,1-2H2,(H2,6,7,8)/t3-/m0/s1/f/h6-7H|InChI=1/C3H9O6P/c4-1-3(5)2-9-10(6,7)8/h3-5H,1-2H2,(H2,6,7,8)/t3-/m1/s1/f/h6-7H	c00623|c00093|c03189
Glutamine	Aglne	5959-95-5|56-85-9|56145-13-2|6899-04-3|585-21-7	InChI=1/C5H10N2O3/c6-3(5(9)10)1-2-4(7)8/h3H,1-2,6H2,(H2,7,8)(H,9,10)/t3-/m1/s1/f/h9H,7H2|InChI=1/C5H10N2O3/c6-3(5(9)10)1-2-4(7)8/h3H,1-2,6H2,(H2,7,8)(H,9,10)/t3-/m0/s1/f/h9H,7H2|InChI=1/C5H10N2O3/c6-3(5(9)10)1-2-4(7)8/h3H,1-2,6H2,(H2,7,8)(H,9,10)/f/h9H,7H2	c00819|c00064|c00303
Citric acid	Ocitr	5949-29-1|14330-97-3|77-92-9	InChI=1/C6H8O7/c7-3(8)1-6(13,5(11)12)2-4(9)10/h13H,1-2H2,(H,7,8)(H,9,10)(H,11,12)/f/h7,9,11H	c00158|c12649|d00037
Ornithine	Norni	7006-33-9|24595-70-8|3184-13-2|55556-70-2|70-26-8|348-66-3|616-07-9	InChI=1/C5H12N2O2/c6-3-1-2-4(7)5(8)9/h4H,1-3,6-7H2,(H,8,9)/t4-/m1/s1/f/h8H|InChI=1/C5H12N2O2/c6-3-1-2-4(7)5(8)9/h4H,1-3,6-7H2,(H,8,9)/t4-/m0/s1/f/h8H|InChI=1/C5H12N2O2/c6-3-1-2-4(7)5(8)9/h4H,1-3,6-7H2,(H,8,9)/f/h8H	c01602|c00515|c00077
3,4-Dihydroxybenzoic acid	Obenz	99-50-3|91753-30-9	InChI=1/C7H6O4/c8-5-2-1-4(7(10)11)3-6(5)9/h1-3,8-9H,(H,10,11)/f/h10H	c00230
Fructose	Sfruc	57-48-7|53188-23-1|56196-14-6|19126-98-8|7776-48-9|30237-26-4	InChI=1/C6H12O6/c7-1-3(9)5(11)6(12)4(10)2-8/h3,5-9,11-12H,1-2H2/t3-,5-,6-/m0/s1|InChI=1/C6H12O6/c7-1-3-4(9)5(10)6(11,2-8)12-3/h3-5,7-11H,1-2H2/t3-,4-,5+,6-/m1/s1|InChI=1/C6H12O6/c7-1-3(9)5(11)6(12)4(10)2-8/h3,5-9,11-12H,1-2H2/t3-,5-,6-/m1/s1|InChI=1/C6H12O6/c7-1-3-4(9)5(10)6(11,2-8)12-3/h3-5,7-11H,1-2H2/t3-,4-,5+,6-/m0/s1|InChI=1/C6H12O6/c7-1-3-4(9)5(10)6(11,2-8)12-3/h3-5,7-11H,1-2H2/t3-,4-,5+,6?…	c02336|c01719|c10906|c00095|c01496
Mannose	Smann	10030-80-5|3458-28-4|7296-15-3|530-26-7|31103-86-3	InChI=1/C6H12O6/c7-1-2-3(8)4(9)5(10)6(11)12-2/h2-11H,1H2/t2-,3-,4+,5+,6?/m1/s1|InChI=1/C6H12O6/c7-1-2-3(8)4(9)5(10)6(11)12-2/h2-11H,1H2/t2-,3-,4+,5+,6+/m0/s1|InChI=1/C6H12O6/c7-1-2-3(8)4(9)5(10)6(11)12-2/h2-11H,1H2/t2-,3-,4+,5+,6+/m1/s1|InChI=1/C6H12O6/c7-1-3(9)5(11)6(12)4(10)2-8/h1,3-6,8-12H,2H2/t3-,4-,5-,6-/m1/s1|InChI=1/C6H12O6/c7-1-2-3(8)4(9)5(10)6(11)12-2/h2-11H,1H2/t2-,3-,4+,5+,6u/m1/s1|InC…	c00159|c00936
Allantoin	Nalli	97-59-6	InChI=1/C4H6N4O3/c5-3(10)6-1-2(9)8-4(11)7-1/h1H,(H3,5,6,10)(H2,7,8,9,11)/t1-/m1/s1/f/h6-8H,5H2|InChI=1/C4H6N4O3/c5-3(10)6-1-2(9)8-4(11)7-1/h1H,(H3,5,6,10)(H2,7,8,9,11)/f/h6-8H,5H2	d00121|c02348|c01551
Mannitol	Cmann	69-65-8|75398-80-0|14317-07-8|123897-58-5	InChI=1/C6H14O6/c7-1-3(9)5(11)6(12)4(10)2-8/h3-12H,1-2H2/t3-,4-,5-,6-/m1/s1	c00392|c50362
Histidine	Ahist	351-50-8|71-00-1|4998-57-6|17908-25-7|5934-29-2|7006-35-1	InChI=1/C6H9N3O2/c7-5(6(10)11)1-4-2-8-3-9-4/h2-3,5H,1,7H2,(H,8,9)(H,10,11)/t5-/m1/s1/f/h9-10H|InChI=1/C6H9N3O2/c7-5(6(10)11)1-4-2-8-3-9-4/h2-3,5H,1,7H2,(H,8,9)(H,10,11)/t5-/m1/s1/f/h8,10H|InChI=1/C6H9N3O2/c7-5(6(10)11)1-4-2-8-3-9-4/h2-3,5H,1,7H2,(H,8,9)(H,10,11)/t5-/m0/s1/f/h8,10H|InChI=1/C6H9N3O2/c7-5(6(10)11)1-4-2-8-3-9-4/h2-3,5H,1,7H2,(H,8,9)(H,10,11)/t5-/m0/s1/f/h9-10H|InChI=1/C6H9N3O2/c7-5(6…	c00135|c00768|c06419
Sorbitol	Csorb	8042-39-5|8046-05-7|50-70-4|63800-20-4|8036-93-9|14199-80-5|8013-15-8|8045-74-7|15060-73-8|75398-79-7|6706-59-8|36134-87-9|8014-89-9|3959-53-3	InChI=1/C6H14O6/c7-1-3(9)5(11)6(12)4(10)2-8/h3-12H,1-2H2/t3-,4+,5-,6-/m1/s1|InChI=1/C6H14O6/c7-1-3(9)5(11)6(12)4(10)2-8/h3-12H,1-2H2/t3-,4+,5-,6-/m0/s1	c00794|c00749|c01722
Tyrosine	Atyro	556-03-6|556-02-5|55520-40-6|51220-73-6|7536-83-6|60-18-4|7415-19-2	InChI=1/C9H11NO3/c10-8(9(12)13)5-6-1-3-7(11)4-2-6/h1-4,8,11H,5,10H2,(H,12,13)/t8-/m1/s1/f/h12H|InChI=1/C9H11NO3/c10-8(9(12)13)5-6-1-3-7(11)4-2-6/h1-4,8,11H,5,10H2,(H,12,13)/f/h12H|InChI=1/C9H11NO3/c10-8(9(12)13)5-6-1-3-7(11)4-2-6/h1-4,8,11H,5,10H2,(H,12,13)/t8-/m0/s1/f/h12H	c00082|c01536|c06420
Trans-4-Coumaric acid	2coum	501-98-4|10517-30-3|7400-08-0	InChI=1/C9H8O3/c10-8-4-1-7(2-5-8)3-6-9(11)12/h1-6,10H,(H,11,12)/b6-3+/f/h11H	c00811
Indole-3-Acetic acid	Oia3a	56114-66-0|87-51-4	InChI=1/C10H9NO2/c12-10(13)5-7-6-11-9-4-2-1-3-8(7)9/h1-4,6,11H,5H2,(H,12,13)/f/h12H	c00954
Pantothenic acid	Opant	7693-17-6|137-08-6|79-83-4|867-81-2|20938-62-9	InChI=1/C9H17NO5/c1-9(2,5-11)7(14)8(15)10-4-3-6(12)13/h7,11,14H,3-5H2,1-2H3,(H,10,15)(H,12,13)/t7-/m0/s1/f/h10,12H|InChI=1/C9H17NO5/c1-9(2,5-11)7(14)8(15)10-4-3-6(12)13/h7,11,14H,3-5H2,1-2H3,(H,10,15)(H,12,13)/p-1/t7-/m0/s1/fC9H16NO5/h10H/q-1	c12276|c00864
Gluconic acid	Oglca	527-07-1|34290-52-3|526-95-4	InChI=1/C6H12O7/c7-1-2(8)3(9)4(10)5(11)6(12)13/h2-5,7-11H,1H2,(H,12,13)/t2-,3-,4+,5-/m1/s1/f/h12H	d05862|c00257
Glucosaminate	Oglcd	3646-68-2	InChI=1/C6H13NO6/c7-3(6(12)13)5(11)4(10)2(9)1-8/h2-5,8-11H,1,7H2,(H,12,13)/t2-,3-,4-,5-/m1/s1/f/h12H	c03752
1h-Indole-2-Carboxylate	Oi2ca	NA	InChI=1S/C9H7NO2/c11-9(12)8-5-6-3-1-2-4-7(6)10-8/h1-5,10H,(H,11,12)|InChI=1/C9H7NO2/c11-9(12)8-5-6-3-1-2-4-7(6)10-8/h1-5,10H,(H,11,12)	NA
N-Acetyl-D-Glucosamine	Nadgl	7512-17-6	InChI=1/C8H15NO6/c1-4(12)9-5(2-10)7(14)8(15)6(13)3-11/h2,5-8,11,13-15H,3H2,1H3,(H,9,12)/t5-,6+,7+,8+/m0/s1/f/h9H|InChI=1/C8H15NO6/c1-3(11)9-5-7(13)6(12)4(2-10)15-8(5)14/h4-8,10,12-14H,2H2,1H3,(H,9,11)/t4-,5-,6-,7-,8?/m1/s1/f/h9H	c00140
Myo-Inositol	Cmyin	2582-79-8|6917-35-7|87-89-8	InChI=1/C6H12O6/c7-1-2(8)4(10)6(12)5(11)3(1)9/h1-12H/t1-,2-,3-,4+,5-,6-|InChI=1/C6H12O6/c7-1-2(8)4(10)6(12)5(11)3(1)9/h1-12H	c00137
Margaric acid	Fmarg	506-12-7|55517-58-3	InChI=1/C17H34O2/c1-2-3-4-5-6-7-8-9-10-11-12-13-14-15-16-17(18)19/h2-16H2,1H3,(H,18,19)/f/h18H	NA
Linoleic acid	Flino	8024-22-4|60-33-3	InChI=1/C18H32O2/c1-2-3-4-5-6-7-8-9-10-11-12-13-14-15-16-17-18(19)20/h6-7,9-10H,2-5,8,11-17H2,1H3,(H,19,20)/b7-6-,10-9-/f/h19H	c01595
Octadecenoic acid	Focta	96851-47-7|112-79-8	InChI=1/C18H34O2/c1-2-3-4-5-6-7-8-9-10-11-12-13-14-15-16-17-18(19)20/h9-10H,2-8,11-17H2,1H3,(H,19,20)/b10-9+/f/h19H	c01712
Tryptophan	Atryp	153-94-6|61445-27-0|55429-28-2|6912-86-3|54-12-6|73-22-3|7537-04-4	InChI=1/C11H12N2O2/c12-9(11(14)15)5-7-6-13-10-4-2-1-3-8(7)10/h1-4,6,9,13H,5,12H2,(H,14,15)/t9-/m0/s1/f/h14H|InChI=1/C11H12N2O2/c12-9(11(14)15)5-7-6-13-10-4-2-1-3-8(7)10/h1-4,6,9,13H,5,12H2,(H,14,15)/t9-/m1/s1/f/h14H|InChI=1/C11H12N2O2/c12-9(11(14)15)5-7-6-13-10-4-2-1-3-8(7)10/h1-4,6,9,13H,5,12H2,(H,14,15)/f/h14H	c00806|c00078|c00525
Stearic acid	Fstea	8039-54-1|39390-61-9|8023-06-1|57-11-4|134503-33-6|8039-53-0|58392-66-8|82497-27-6|8039-51-8|8037-83-0|8037-40-9|646-29-7|8039-52-9|18748-91-9|8013-28-3	InChI=1/C18H36O2/c1-2-3-4-5-6-7-8-9-10-11-12-13-14-15-16-17-18(19)20/h2-17H2,1H3,(H,19,20)/p-1/fC18H35O2/q-1|InChI=1/C18H36O2/c1-2-3-4-5-6-7-8-9-10-11-12-13-14-15-16-17-18(19)20/h2-17H2,1H3,(H,19,20)/f/h19H	c01530|d00119
Myo-Inositol-1-Phosphate	Mmyip	15421-51-9|55568-91-7	InChI=1/C6H13O9P/c7-1-2(8)4(10)6(5(11)3(1)9)15-16(12,13)14/h1-11H,(H2,12,13,14)/p-2/t1-,2-,3+,4-,5-,6-/m1/s1/fC6H11O9P/q-2|InChI=1/C6H13O9P/c7-1-2(8)4(10)6(5(11)3(1)9)15-16(12,13)14/h1-11H,(H2,12,13,14)/t1-,2-,3+,4-,5-,6-/m1/s1/f/h12-13H	c01177
Nicotianamine	Nncam	34441-14-0	InChI=1/C12H21N3O6/c13-7(10(16)17)1-4-14-8(11(18)19)2-5-15-6-3-9(15)12(20)21/h7-9,14H,1-6,13H2,(H,16,17)(H,18,19)(H,20,21)/t7-,8-,9?/m0/s1/f/h16,18,20H|InChI=1/C12H21N3O6/c13-7(10(16)17)1-4-14-8(11(18)19)2-5-15-6-3-9(15)12(20)21/h7-9,14H,1-6,13H2,(H,16,17)(H,18,19)(H,20,21)/t7-,8-,9-/m0/s1/f/h16,18,20H|InChI=1/C12H21N3O6/c13-7(10(16)17)1-4-14-8(11(18)19)2-5-15-6-3-9(15)12(20)21/h7-9,14H,1-6,13H2,…	c05324
Trehalose	Streh	6138-23-4|99-20-7	InChI=1/C12H22O11/c13-1-3-5(15)7(17)9(19)11(21-3)23-12-10(20)8(18)6(16)4(2-14)22-12/h3-20H,1-2H2/t3-,4-,5-,6-,7+,8+,9-,10-,11-,12-/m1/s1	c01083
1-Oleoyl-Glycerol	Folgl	111-03-5|925-14-4|25496-72-4|54284-47-8|95917-02-5	InChI=1/C21H40O4/c1-2-3-4-5-6-7-8-9-10-11-12-13-14-15-16-17-21(24)25-19-20(23)18-22/h9-10,20,22-23H,2-8,11-19H2,1H3/b10-9-	c01885
Lignoceric acid	Flign	66502-42-9|74367-37-6|18080-73-4|557-59-5	InChI=1/C24H48O2/c1-2-3-4-5-6-7-8-9-10-11-12-13-14-15-16-17-18-19-20-21-22-23-24(25)26/h2-23H2,1H3,(H,25,26)/f/h25H	c08320
Dihydroquercetin	2dhqu	480-18-2	InChI=1/C15H12O7/c16-7-4-10(19)12-11(5-7)22-15(14(21)13(12)20)6-1-2-8(17)9(18)3-6/h1-5,14-19,21H/t14-,15+/m0/s1|InChI=1/C15H12O7/c16-7-4-10(19)12-11(5-7)22-15(14(21)13(12)20)6-1-2-8(17)9(18)3-6/h1-5,14-19,21H/t14-,15+/m1/s1	c01617
Campesterol	2camp	474-62-4|55429-60-2	InChI=1/C28H48O/c1-18(2)19(3)7-8-20(4)24-11-12-25-23-10-9-21-17-22(29)13-15-27(21,5)26(23)14-16-28(24,25)6/h9,18-20,22-26,29H,7-8,10-17H2,1-6H3/t19-,20-,22+,23+,24-,25+,26+,27+,28-/m1/s1	c01789
Stigmasterol	2stig	14030-29-6|83-48-7	InChI=1/C29H48O/c1-7-21(19(2)3)9-8-20(4)25-12-13-26-24-11-10-22-18-23(30)14-16-28(22,5)27(24)15-17-29(25,26)6/h8-10,19-21,23-27,30H,7,11-18H2,1-6H3/b9-8+/t20-,21-,23+,24+,25-,26+,27+,28+,29-/m1/s1|InChI=1S/C29H48O/c1-7-21(19(2)3)9-8-20(4)25-12-13-26-24-11-10-22-18-23(30)14-16-28(22,5)27(24)15-17-29(25,26)6/h8-10,19-21,23-27,30H,7,11-18H2,1-6H3/b9-8+/t20-,21-,23+,24+,25-,26+,27+,28+,29-/m1/s1	c05442
Raffinose	Sraff	127230-13-1|17629-30-0|512-69-6	InChI=1/C18H32O16/c19-1-5-8(22)11(25)13(27)16(31-5)30-3-7-9(23)12(26)14(28)17(32-7)34-18(4-21)15(29)10(24)6(2-20)33-18/h5-17,19-29H,1-4H2/t5-,6-,7-,8+,9-,10-,11+,12+,13-,14-,15+,16+,17-,18+/m1/s1	c00492
Sitosterol	2sito	5779-62-4|2625-46-9|83-46-5	InChI=1/C29H50O/c1-7-21(19(2)3)9-8-20(4)25-12-13-26-24-11-10-22-18-23(30)14-16-28(22,5)27(24)15-17-29(25,26)6/h10,19-21,23-27,30H,7-9,11-18H2,1-6H3/t20-,21-,23+,24+,25-,26+,27+,28+,29-/m1/s1	c01753
(S)-2-Hydroxyglutarate	Ogltr	55530-62-6|13095-48-2|2889-31-8	InChI=1/C5H8O5/c6-3(5(9)10)1-2-4(7)8/h3,6H,1-2H2,(H,7,8)(H,9,10)/t3-/m0/s1/f/h7,9H|InChI=1/C5H8O5/c6-3(5(9)10)1-2-4(7)8/h3,6H,1-2H2,(H,7,8)(H,9,10)/t3-/m1/s1/f/h7,9H|InChI=1/C5H8O5/c6-3(5(9)10)1-2-4(7)8/h3,6H,1-2H2,(H,7,8)(H,9,10)/f/h7,9H	c02630|c02911|c03196|c01087
Aspartic acid	Aaspa	55268-53-6|1783-96-6|617-45-8|56-84-8|15985-05-4	InChI=1/C4H7NO4/c5-2(4(8)9)1-3(6)7/h2H,1,5H2,(H,6,7)(H,8,9)/t2-/m0/s1/f/h6,8H|InChI=1/C4H7NO4/c5-2(4(8)9)1-3(6)7/h2H,1,5H2,(H,6,7)(H,8,9)/f/h6,8H|InChI=1/C4H7NO4/c5-2(4(8)9)1-3(6)7/h2H,1,5H2,(H,6,7)(H,8,9)/t2-/m1/s1/f/h6,8H	c00402|c00049|c16433
Cysteine	Acyst	4371-52-2|3374-22-9|52-90-4|921-01-7|7364-50-3	InChI=1/C3H7NO2S/c4-2(1-7)3(5)6/h2,7H,1,4H2,(H,5,6)/t2-/m0/s1/f/h5H|InChI=1/C3H7NO2S/c4-2(1-7)3(5)6/h2,7H,1,4H2,(H,5,6)/f/h5H|InChI=1/C3H7NO2S/c4-2(1-7)3(5)6/h2,7H,1,4H2,(H,5,6)/t2-/m1/s1/f/h5H	c00736|c00793|c00097
Fumaric acid	Ofuma	7704-73-6|17962-03-7|110-17-8	InChI=1/C4H4O4/c5-3(6)1-2-4(7)8/h1-2H,(H,5,6)(H,7,8)/b2-1+/f/h5,7H	c00122|d02308
Glucose	Sgluc	50-99-7|53991-51-8|34152-44-8|19126-99-9|492-61-5|492-62-6	InChI=1/C6H12O6/c7-1-2-3(8)4(9)5(10)6(11)12-2/h2-11H,1H2/t2-,3-,4+,5-,6+/m1/s1|InChI=1/C6H12O6/c7-1-2-3(8)4(9)5(10)6(11)12-2/h2-11H,1H2/t2-,3-,4+,5-,6u/m1/s1|InChI=1/C6H12O6/c7-1-2-3(8)4(9)5(10)6(11)12-2/h2-11H,1H2/t2-,3-,4+,5-,6-/m0/s1|InChI=1/C6H12O6/c7-1-2-3(8)4(9)5(10)6(11)12-2/h2-11H,1H2/t2-,3-,4+,5-,6?/m1/s1|InChI=1/C6H12O6/c7-1-2-3(8)4(9)5(10)6(11)12-2/h2-11H,1H2/t2-,3-,4+,5-,6+/m0/s1|InCh…	c00267|c00293|c00221|c00031
Glutamic acid	Aglut	56-86-0|617-65-2|138-16-9|15985-07-6|6893-26-1	InChI=1/C5H9NO4/c6-3(5(9)10)1-2-4(7)8/h3H,1-2,6H2,(H,7,8)(H,9,10)/f/h7,9H|InChI=1/C5H9NO4/c6-3(5(9)10)1-2-4(7)8/h3H,1-2,6H2,(H,7,8)(H,9,10)/t3-/m0/s1/f/h7,9H|InChI=1/C5H9NO4/c6-3(5(9)10)1-2-4(7)8/h3H,1-2,6H2,(H,7,8)(H,9,10)/t3-/m1/s1/f/h7,9H	c00025|c00217|c00302
Palmitic acid	Fpalm	55520-89-3|57-10-3	InChI=1/C16H32O2/c1-2-3-4-5-6-7-8-9-10-11-12-13-14-15-16(17)18/h2-15H2,1H3,(H,17,18)/f/h17H	c00249|d05341
Isoleucine	Aileu	206184-16-9|7483-92-3|7004-09-3|73-32-5|15985-01-0|319-78-8|443-79-8|1509-35-9|1509-34-8	InChI=1/C6H13NO2/c1-3-4(2)5(7)6(8)9/h4-5H,3,7H2,1-2H3,(H,8,9)/t4-,5+/m0/s1/f/h8H|InChI=1/C6H13NO2/c1-3-4(2)5(7)6(8)9/h4-5H,3,7H2,1-2H3,(H,8,9)/t4-,5-/m1/s1/f/h8H|InChI=1/C6H13NO2/c1-3-4(2)5(7)6(8)9/h4-5H,3,7H2,1-2H3,(H,8,9)/t4-,5+/m1/s1/f/h8H|InChI=1/C6H13NO2/c1-3-4(2)5(7)6(8)9/h4-5H,3,7H2,1-2H3,(H,8,9)/t4-,5-/m0/s1/f/h8H	c16434|c00407|c06418
Leucine	Aleuc	15984-97-1|61-90-5|7364-46-7|7005-03-0|328-38-1|328-39-2	InChI=1/C6H13NO2/c1-4(2)3-5(7)6(8)9/h4-5H,3,7H2,1-2H3,(H,8,9)/t5-/m1/s1/f/h8H|InChI=1/C6H13NO2/c1-4(2)3-5(7)6(8)9/h4-5H,3,7H2,1-2H3,(H,8,9)/f/h8H|InChI=1/C6H13NO2/c1-4(2)3-5(7)6(8)9/h4-5H,3,7H2,1-2H3,(H,8,9)/t5-/m0/s1/f/h8H	c16439|c00123|c01570
Lysine	Alysi	55429-07-7|56-87-1|24595-69-5|70-54-2|923-27-3|657-27-2	InChI=1/C6H14N2O2/c7-4-2-1-3-5(8)6(9)10/h5H,1-4,7-8H2,(H,9,10)/t5-/m1/s1/f/h9H|InChI=1/C6H14N2O2/c7-4-2-1-3-5(8)6(9)10/h5H,1-4,7-8H2,(H,9,10)/t5-/m0/s1/f/h9H|InChI=1/C6H14N2O2/c7-4-2-1-3-5(8)6(9)10/h5H,1-4,7-8H2,(H,9,10)/f/h9H	c00739|c14075|c00047|c16440
Methionine	Ameth	348-67-4|7005-18-7|27844-10-6|59-51-8|63-68-3	InChI=1/C5H11NO2S/c1-9-3-2-4(6)5(7)8/h4H,2-3,6H2,1H3,(H,7,8)/t4-/m1/s1/f/h7H|InChI=1/C5H11NO2S/c1-9-3-2-4(6)5(7)8/h4H,2-3,6H2,1H3,(H,7,8)/f/h7H|InChI=1/C5H11NO2S/c1-9-3-2-4(6)5(7)8/h4H,2-3,6H2,1H3,(H,7,8)/t4-/m0/s1/f/h7H	c00073|c01733|c00855
Phosphate	po4	14265-44-2|10497-05-9|7664-38-2	InChI=1/H3O4P/c1-5(2,3)4/h(H3,1,2,3,4)|InChI=1/H3O4P/c1-5(2,3)4/h(H3,1,2,3,4)/f/h1-3H|InChI=1S/H3O4P/c1-5(2,3)4/h(H3,1,2,3,4)/p-3|InChI=1S/H3O4P/c1-5(2,3)4/h(H3,1,2,3,4)|InChI=1/H3O4P/c1-5(2,3)4/h(H3,1,2,3,4)/p-3/fO4P/q-3|InChI=1/H3O4P/c1-5(2,3)4/h(H3,1,2,3,4)/p-3	c00009
Proline	Aprol	609-36-9|344-25-2|7364-47-8|147-85-3	InChI=1/C5H9NO2/c7-5(8)4-2-1-3-6-4/h4,6H,1-3H2,(H,7,8)/t4-/m0/s1/f/h7H|InChI=1/C5H9NO2/c7-5(8)4-2-1-3-6-4/h4,6H,1-3H2,(H,7,8)/t4-/m1/s1/f/h7H|InChI=1/C5H9NO2/c7-5(8)4-2-1-3-6-4/h4,6H,1-3H2,(H,7,8)/f/h7H	c16435|c00763|c00148
Putrescine	Nputr	39772-63-9|333-93-7|110-60-1	InChI=1/C4H12N2/c5-3-1-2-4-6/h1-6H2	c02896|c00134|c03687
L-5-Oxoproline	Aopro	30274-77-2|213608-51-6|98-79-3|4042-36-8|16891-48-8	InChI=1/C5H7NO3/c7-4-2-1-3(6-4)5(8)9/h3H,1-2H2,(H,6,7)(H,8,9)/t3-/m0/s1/f/h6,8H|InChI=1/C5H7NO3/c7-4-2-1-3(6-4)5(8)9/h3H,1-2H2,(H,6,7)(H,8,9)/t3-/m1/s1/f/h6,8H	c01879|c02237|c02238
Salicylic acid	Osali	69-72-7|3789-85-3|54-21-7	InChI=1/C7H6O3/c8-6-4-2-1-3-5(6)7(9)10/h1-4,8H,(H,9,10)/f/h9H	c00805|d00097|d00566
Shikimic acid	Oshkm	138-59-0|55520-78-0	InChI=1/C7H10O5/c8-4-1-3(7(11)12)2-5(9)6(4)10/h1,4-6,8-10H,2H2,(H,11,12)/t4-,5-,6-/m1/s1/f/h11H|InChI=1/C7H10O5/c8-4-1-3(7(11)12)2-5(9)6(4)10/h1,4-6,8-10H,2H2,(H,11,12)/f/h11H	c00493
Succinic acid	Osucc	110-15-6|56-14-4|40309-57-7	InChI=1/C4H6O4/c5-3(6)1-2-4(7)8/h1-2H2,(H,5,6)(H,7,8)/f/h5,7H|InChI=1/C4H6O4/c5-3(6)1-2-4(7)8/h1-2H2,(H,5,6)(H,7,8)/p-2/fC4H4O4/q-2	c00042
Sucrose	Ssucr	57-50-1|19159-25-2	InChI=1/C12H22O11/c13-1-4-6(16)8(18)9(19)11(21-4)23-12(3-15)10(20)7(17)5(2-14)22-12/h4-11,13-20H,1-3H2/t4-,5-,6-,7-,8+,9-,10+,11-,12+/m1/s1	d00025|d06530|d06531|d06533|c00089|d06529|d06528
Tetradecanoate	Ftdec	45184-05-2|18603-17-3|544-63-8	InChI=1/C14H28O2/c1-2-3-4-5-6-7-8-9-10-11-12-13-14(15)16/h2-13H2,1H3,(H,15,16)/f/h15H	c06424
14-0-LPC	140LPC	NA	NA	NA
16-O-LPC	16OLPC	NA	NA	NA
18-2-LPC	182LPC	NA	NA	NA
18-1-LPC	181LPC	NA	NA	NA
18-0-LPC	180LPC	NA	NA	NA
32-2-PC	322PC	NA	NA	NA
34-2-PC	342PC	NA	NA	NA
34-1-PC	341PC	NA	NA	NA
36-5-PC	365PC	NA	NA	NA
36-4-PC	364PC	NA	NA	NA
36-3-PC	363PC	NA	NA	NA
36-2-PC	362PC	NA	NA	NA
36-1-PC	361PC	NA	NA	NA

## Sheet: Trait_metabolites
Supporting Data 2. The trait-metabolite association statistics.
ID	Preferred	Trait	Abbrv	Metabolite	Pc	LogB	Rho	P	FDR
GC_294 X_310	putrescine	Ear emergence day	Nputr	Putrescine	0.74	6	0.34	0.005	0.087
CE_cation_4840	NA	Ear emergence day	NA	NA	0.67	5.7	0.46	1e-04	0.014
GC_181 X_CE_cation_4810 X_LC_pos_89	l-tryptophane	Ear emergence day	Atryp	Tryptophan	0.66	5.5	0.41	0.00044	0.027
LC_neg_582	NA	Ear emergence day	NA	NA	0.65	5.5	0.5	1.9e-05	0.0063
LC_pos_1233	NA	Ear emergence day	NA	NA	0.64	2.5	0.4	0.00072	0.033
CE_cation_7795	NA	Ear emergence day	NA	NA	0.63	2.9	0.34	0.0048	0.084
CE_cation_2317	NA	Ear emergence day	NA	NA	0.63	4.3	0.3	0.013	0.12
CE_cation_2458	NA	Ear emergence day	NA	NA	0.63	6.2	0.46	8.4e-05	0.014
LC_neg_61	NA	Ear emergence day	NA	NA	0.63	5.3	0.43	0.00022	0.019
CE_cation_851	NA	Ear emergence day	NA	NA	0.62	3.1	0.29	0.015	0.13
CE_cation_4854	NA	Ear emergence day	NA	NA	0.62	4.1	0.32	0.0074	0.1
CE_cation_2336	NA	Ear emergence day	NA	NA	0.62	4.5	0.31	0.01	0.11
LC_pos_81	NA	Ear emergence day	NA	NA	0.61	5.4	0.45	0.00013	0.015
LC_pos_696	NA	Ear emergence day	NA	NA	-0.61	5.8	-0.41	0.00045	0.027
LC_pos_102	NA	Ear emergence day	NA	NA	-0.61	6.2	-0.54	2.7e-06	0.003
CE_cation_6582	NA	Ear emergence day	NA	NA	0.61	4	0.35	0.0035	0.071
CE_cation_861	NA	Ear emergence day	NA	NA	0.6	2	0.28	0.022	0.15
CE_cation_7463	NA	Ear emergence day	NA	NA	0.6	2.8	0.3	0.012	0.12
CE_cation_2211	NA	Ear emergence day	NA	NA	0.6	5.3	0.4	0.00066	0.031
CE_cation_6549	NA	Ear emergence day	NA	NA	0.6	2.9	0.31	0.0094	0.11
CE_cation_4909	NA	Ear emergence day	NA	NA	0.58	3.5	0.3	0.014	0.13
CE_cation_8704	NA	Ear emergence day	NA	NA	0.57	1.3	0.28	0.022	0.15
LC_neg_1139	NA	Ear emergence day	NA	NA	-0.57	5.7	-0.43	0.00023	0.019
LC_neg_180	NA	Ear emergence day	NA	NA	-0.57	5.8	-0.26	0.029	0.17
GC_172	myo-inositol	Ear emergence day	Cmyin	Myo-Inositol	0.56	3.5	0.33	0.0053	0.089
LC_pos_914 X_LC_neg_333 X_LC_pos_911	zeatin-9-glucoside	Ear emergence day	2zegl	Zeatin-9-Glucoside	-0.56	5.5	-0.33	0.0062	0.094
LC_neg_83	NA	Ear emergence day	NA	NA	-0.56	5	-0.31	0.0093	0.11
CE_cation_2231	NA	Ear emergence day	NA	NA	0.55	2.7	0.34	0.0045	0.081
GC_77 X_CE_cation_2241 X_CE_cation_2246	l-homoserine	Ear emergence day	Ahser	Homoserine	0.55	6.3	0.45	0.00012	0.015
LC_pos_2198	NA	Ear emergence day	NA	NA	-0.55	5	-0.47	5.1e-05	0.012
LC_pos_670	NA	Ear emergence day	NA	NA	-0.55	0.63	-0.3	0.012	0.12
LC_pos_989	NA	Ear emergence day	NA	NA	-0.55	3.6	-0.31	0.0092	0.11
LC_pos_2900	NA	Ear emergence day	NA	NA	0.55	5.5	0.32	0.0078	0.1
GC_142	NA	Ear emergence day	NA	NA	0.54	1.3	0.25	0.037	0.19
CE_cation_8847	NA	Ear emergence day	NA	NA	0.54	0.54	0.25	0.041	0.2
LC_pos_2903	NA	Ear emergence day	NA	NA	0.54	5.6	0.29	0.017	0.14
CE_cation_3036	NA	Ear emergence day	NA	NA	0.54	6	0.32	0.0072	0.1
GC_205	NA	Ear emergence day	NA	NA	-0.53	1.8	-0.26	0.034	0.19
GC_99	NA	Ear emergence day	NA	NA	-0.53	5.1	-0.47	4.8e-05	0.012
CE_cation_6327	NA	Ear emergence day	NA	NA	0.53	-0.017	0.23	0.055	0.24
LC_pos_101	NA	Ear emergence day	NA	NA	-0.52	0.32	-0.23	0.052	0.23
LC_pos_913	NA	Ear emergence day	NA	NA	0.52	1.7	0.23	0.056	0.24
LC_neg_1778	NA	Ear emergence day	NA	NA	-0.52	4.5	-0.38	0.0014	0.049
LC_pos_1145	NA	Ear emergence day	NA	NA	-0.52	5.4	-0.29	0.015	0.13
LC_pos_76	NA	Ear emergence day	NA	NA	-0.52	5.9	-0.52	6.6e-06	0.0031
LC_neg_855	NA	Ear emergence day	NA	NA	0.51	5.2	0.33	0.0066	0.096
LC_pos_74	(s)-2-(anilinomethyl)pyrrolidine	Ear emergence day	2apyr	S-2-AnilinometPyrrolidine	-0.51	-0.097	-0.24	0.047	0.22
LC_pos_636	NA	Ear emergence day	NA	NA	-0.51	5	-0.35	0.003	0.066
LC_neg_2	NA	Ear emergence day	NA	NA	0.51	3.9	0.31	0.0089	0.11
GC_170 X_CE_cation_5199	n-acetyl-d-glucosamine	Ear emergence day	Nadgl	N-Acetyl-D-Glucosamine	0.51	4.7	0.44	2e-04	0.019
LC_pos_2949	NA	Ear emergence day	NA	NA	0.51	3.1	0.27	0.024	0.16
LC_pos_2662	NA	Ear emergence day	NA	NA	0.51	3.5	0.28	0.02	0.15
LC_pos_2765	NA	Ear emergence day	NA	NA	0.5	3.1	0.28	0.018	0.14
GC_132 X_CE_cation_3068	l-glutamine	Ear emergence day	Aglne	Glutamine	0.5	1.7	0.53	3.5e-06	0.003
LC_pos_175	NA	Ear emergence day	NA	NA	0.5	5.5	0.45	0.00011	0.014
CE_cation_2670	NA	Ear emergence day	NA	NA	0.5	4.2	0.39	0.00098	0.039
LC_pos_2907	NA	Ear emergence day	NA	NA	0.49	4.9	0.27	0.025	0.16
LC_pos_635	NA	Ear emergence day	NA	NA	-0.49	5.5	-0.34	0.004	0.075
LC_pos_260	NA	Ear emergence day	NA	NA	0.49	2.5	0.26	0.03	0.17
CE_cation_8697	NA	Ear emergence day	NA	NA	0.49	-0.56	0.2	0.11	0.33
GC_125	glycero-3-phosphate	Ear emergence day	Cgl3p	Glycero-3-Phosphate	0.49	1.3	0.2	0.099	0.32
GC_80	NA	Ear emergence day	NA	NA	0.49	1.4	0.36	0.0027	0.063
LC_pos_2579	NA	Ear emergence day	NA	NA	0.48	2.7	0.22	0.067	0.27
LC_pos_1348	NA	Ear emergence day	NA	NA	-0.48	4	-0.3	0.011	0.12
LC_neg_160	NA	Ear emergence day	NA	NA	-0.48	2.2	-0.33	0.0065	0.096
LC_pos_637	NA	Ear emergence day	NA	NA	-0.48	5.3	-0.29	0.018	0.14
CE_cation_8689	NA	Ear emergence day	NA	NA	0.48	-0.67	0.21	0.091	0.3
LC_pos_126	NA	Ear emergence day	NA	NA	-0.48	1.5	-0.27	0.026	0.16
LC_neg_1752	NA	Ear emergence day	NA	NA	-0.48	2.6	-0.35	0.0036	0.071
LC_neg_2744	NA	Ear emergence day	NA	NA	0.48	0.24	0.17	0.16	0.43
LC_pos_685	NA	Ear emergence day	NA	NA	-0.48	5.4	-0.41	0.00053	0.028
LC_pos_1893	NA	Ear emergence day	NA	NA	-0.48	4.4	-0.29	0.017	0.14
LC_pos_2848	NA	Ear emergence day	NA	NA	0.48	2.2	0.28	0.02	0.14
LC_neg_400	NA	Ear emergence day	NA	NA	-0.47	1.9	-0.43	0.00023	0.019
LC_neg_421	NA	Ear emergence day	NA	NA	-0.47	1.6	-0.33	0.0061	0.094
LC_neg_1152	NA	Ear emergence day	NA	NA	-0.47	5.7	-0.38	0.0015	0.049
LC_pos_576	NA	Ear emergence day	NA	NA	-0.47	5.5	-0.37	0.0021	0.055
LC_pos_131	NA	Ear emergence day	NA	NA	-0.47	2.1	-0.37	0.0019	0.053
LC_neg_1166	NA	Ear emergence day	NA	NA	-0.47	5.7	-0.38	0.0015	0.049
GC_152	d-sorbitol	Ear emergence day	Csorb	Sorbitol	-0.47	5.3	-0.33	0.0056	0.091
LC_neg_1046	NA	Ear emergence day	NA	NA	-0.46	0.034	-0.24	0.043	0.21
GC_195	NA	Ear emergence day	NA	NA	0.46	-0.42	0.41	0.00046	0.027
LC_pos_42	NA	Ear emergence day	NA	NA	0.46	0.93	0.25	0.035	0.19
LC_neg_100	NA	Ear emergence day	NA	NA	-0.46	1.2	-0.3	0.014	0.13
LC_neg_31	NA	Ear emergence day	NA	NA	0.46	2.5	0.31	0.011	0.11
LC_pos_2143	NA	Ear emergence day	NA	NA	0.46	0.83	0.27	0.027	0.17
LC_pos_935	NA	Ear emergence day	NA	NA	-0.46	3.8	-0.44	2e-04	0.019
LC_pos_506	NA	Ear emergence day	NA	NA	0.46	2.4	0.38	0.0016	0.049
IT_5	18_1_lysopc	Ear emergence day	181LPC	18-1-LPC	-0.45	-1.1	-0.17	0.16	0.43
LC_neg_790	NA	Ear emergence day	NA	NA	0.45	5.4	0.4	0.00077	0.034
GC_179	linoleic acid	Ear emergence day	Flino	Linoleic acid	0.45	-0.52	0.38	0.0016	0.049
LC_pos_2908	NA	Ear emergence day	NA	NA	0.45	1.4	0.27	0.026	0.16
LC_pos_2064	NA	Ear emergence day	NA	NA	0.45	2.8	0.4	0.00085	0.037
GC_121 X_120	d-arabitol	Ear emergence day	Carab	Arabitol	0.45	1.7	0.41	6e-04	0.029
LC_neg_262	NA	Ear emergence day	NA	NA	-0.45	2.3	-0.26	0.03	0.17
LC_pos_1713	NA	Ear emergence day	NA	NA	-0.44	-0.7	-0.22	0.065	0.26
LC_pos_2954	NA	Ear emergence day	NA	NA	0.44	1.5	0.29	0.018	0.14
LC_pos_712	NA	Ear emergence day	NA	NA	0.44	2.1	0.3	0.013	0.12
GC_208	NA	Ear emergence day	NA	NA	-0.44	5.4	-0.43	3e-04	0.024
LC_pos_253	NA	Ear emergence day	NA	NA	0.44	2.9	0.22	0.075	0.28
GC_196	1251:inositol-1-phosphate, myo-	Ear emergence day	Mmyip	Myo-Inositol-1-Phosphate	0.44	4.9	0.28	0.02	0.14
LC_neg_1217	NA	Ear emergence day	NA	NA	0.44	0.97	0.35	0.0033	0.068
LC_neg_539	NA	Ear emergence day	NA	NA	-0.44	1.9	-0.36	0.0027	0.063
GC_235	lignoceric acid	Ear emergence day	Flign	Lignoceric acid	0.44	0.23	0.32	0.0076	0.1
LC_pos_2289	NA	Ear emergence day	NA	NA	-0.44	1.4	-0.36	0.0027	0.063
LC_neg_885	NA	Ear emergence day	NA	NA	-0.44	-0.57	-0.23	0.06	0.25
GC_87	NA	Ear emergence day	NA	NA	0.44	0.42	0.25	0.04	0.2
LC_neg_926	NA	Ear emergence day	NA	NA	0.44	2.7	0.23	0.056	0.24
LC_pos_45	NA	Ear emergence day	NA	NA	-0.43	0.87	-0.22	0.066	0.26
LC_neg_1872	NA	Ear emergence day	NA	NA	-0.43	2.1	-0.34	0.0048	0.084
LC_pos_634	NA	Ear emergence day	NA	NA	0.43	5.7	0.37	0.0021	0.055
LC_pos_1938	NA	Ear emergence day	NA	NA	-0.43	5.5	-0.28	0.02	0.14
LC_pos_701	NA	Ear emergence day	NA	NA	-0.43	1.9	-0.41	0.00047	0.027
LC_neg_2253	NA	Ear emergence day	NA	NA	0.43	-0.31	0.26	0.031	0.17
LC_pos_310	NA	Ear emergence day	NA	NA	0.43	3.4	0.19	0.13	0.37
LC_pos_211	NA	Ear emergence day	NA	NA	-0.43	1.3	-0.23	0.057	0.24
LC_neg_753	NA	Ear emergence day	NA	NA	-0.43	1.8	-0.33	0.0056	0.091
CE_cation_2946	NA	Ear emergence day	NA	NA	-0.43	2.4	-0.31	0.011	0.11
CE_cation_5352	NA	Ear emergence day	NA	NA	0.43	0.64	0.27	0.023	0.15
LC_pos_1693	NA	Ear emergence day	NA	NA	-0.43	0.99	-0.29	0.018	0.14
LC_pos_100	NA	Ear emergence day	NA	NA	-0.43	0.91	-0.29	0.018	0.14
LC_neg_342	NA	Ear emergence day	NA	NA	0.43	2.3	0.31	0.0096	0.11
CE_cation_2218	NA	Ear emergence day	NA	NA	-0.43	2.7	-0.3	0.012	0.12
LC_neg_2251	NA	Ear emergence day	NA	NA	0.43	-0.27	0.26	0.03	0.17
LC_neg_1544	NA	Ear emergence day	NA	NA	-0.43	-0.65	-0.24	0.043	0.21
CE_cation_4814	NA	Ear emergence day	NA	NA	0.42	4.9	0.31	0.0099	0.11
CE_cation_7025	NA	Ear emergence day	NA	NA	0.42	1.5	0.29	0.014	0.13
LC_pos_426	NA	Ear emergence day	NA	NA	0.42	1.2	0.52	7.4e-06	0.0031
LC_neg_738	NA	Ear emergence day	NA	NA	0.42	1.4	0.35	0.003	0.066
LC_neg_2306	NA	Ear emergence day	NA	NA	0.42	-0.46	0.15	0.2	0.48
LC_pos_2144	NA	Ear emergence day	NA	NA	0.42	-0.48	0.22	0.073	0.28
LC_neg_841	NA	Ear emergence day	NA	NA	-0.42	3.1	-0.37	0.0019	0.053
LC_neg_564	NA	Ear emergence day	NA	NA	-0.42	0.92	-0.41	0.00055	0.028
LC_pos_770	NA	Ear emergence day	NA	NA	0.42	0.42	0.3	0.013	0.13
LC_pos_1365	NA	Ear emergence day	NA	NA	0.41	2.4	0.17	0.15	0.42
LC_neg_194	NA	Ear emergence day	NA	NA	-0.41	0.41	-0.33	0.0058	0.092
LC_neg_2232	NA	Ear emergence day	NA	NA	0.41	-0.74	0.23	0.059	0.25
LC_neg_1256 X_LC_neg_1255 X_LC_pos_1916	kaempferol-3-o-glucoside-7-o-rhamnoside	Ear emergence day	2k3og	Kaempferol-3-O-Glucoside-7-O-Rhamnoside	-0.41	2.9	-0.32	0.0071	0.1
CE_cation_3235	NA	Ear emergence day	NA	NA	-0.41	1.4	-0.29	0.015	0.13
LC_pos_1546	NA	Ear emergence day	NA	NA	-0.41	2.4	-0.31	0.0097	0.11
CE_cation_7750	NA	Ear emergence day	NA	NA	0.41	1.2	0.41	0.00059	0.029
GC_197	NA	Ear emergence day	NA	NA	0.41	-0.97	0.29	0.015	0.13
LC_neg_332	NA	Ear emergence day	NA	NA	-0.41	2	-0.32	0.0084	0.11
LC_pos_1377	NA	Ear emergence day	NA	NA	0.41	1.1	0.39	0.00097	0.039
LC_pos_444	catechin	Ear emergence day	2cate	Catechin	-0.41	3.4	-0.34	0.0051	0.087
LC_pos_2146	NA	Ear emergence day	NA	NA	0.41	0.16	0.24	0.052	0.23
LC_pos_1909	NA	Ear emergence day	NA	NA	-0.41	2	-0.19	0.12	0.36
LC_pos_725	NA	Ear emergence day	NA	NA	0.41	0.73	0.27	0.027	0.17
CE_cation_1516	NA	Ear emergence day	NA	NA	-0.41	1.6	-0.29	0.015	0.13
LC_pos_2321	NA	Ear emergence day	NA	NA	0.41	0.82	0.35	0.0038	0.072
CE_cation_2659	NA	Ear emergence day	NA	NA	-0.41	1.4	-0.3	0.014	0.13
LC_pos_612	NA	Ear emergence day	NA	NA	0.41	3.6	0.21	0.089	0.3
CE_cation_2611	NA	Ear emergence day	NA	NA	-0.41	1.4	-0.29	0.016	0.13
LC_neg_334	NA	Ear emergence day	NA	NA	-0.41	-0.52	-0.28	0.019	0.14
LC_pos_83	NA	Ear emergence day	NA	NA	0.4	2	0.41	0.00055	0.028
CE_cation_5752	NA	Ear emergence day	NA	NA	0.4	3.9	0.42	0.00034	0.026
LC_neg_1615	NA	Ear emergence day	NA	NA	-0.4	0.8	-0.26	0.032	0.18
LC_neg_1597	NA	Ear emergence day	NA	NA	0.4	0.72	0.26	0.029	0.17
LC_pos_1772	NA	Ear emergence day	NA	NA	-0.4	-0.48	-0.19	0.12	0.35
LC_pos_398	NA	Ear emergence day	NA	NA	-0.4	-0.6	-0.18	0.13	0.38
LC_pos_793	NA	Ear emergence day	NA	NA	-0.4	1.2	-0.46	6.9e-05	0.013
CE_cation_4475	NA	Ear emergence day	NA	NA	0.4	-0.6	0.21	0.091	0.3
LC_pos_703	NA	Ear emergence day	NA	NA	0.4	-0.12	0.3	0.013	0.12
IT_3	16_0_lysopc	Ear emergence day	16OLPC	16-O-LPC	0.4	-1.6	0.26	0.028	0.17
LC_pos_46	NA	Ear emergence day	NA	NA	-0.4	0.37	-0.24	0.044	0.21
GC_167	1208:gluconic acid, 2-amino-2-deoxy-, d-	Ear emergence day	Oglcd	Glucosaminate	0.4	2.5	0.3	0.012	0.12
LC_pos_2312	NA	Ear emergence day	NA	NA	-0.39	1	-0.42	0.00042	0.027
LC_neg_1390	NA	Ear emergence day	NA	NA	0.39	2.1	0.22	0.063	0.26
LC_neg_712	NA	Ear emergence day	NA	NA	0.39	0.43	0.21	0.086	0.3
LC_pos_585	NA	Ear emergence day	NA	NA	0.39	-0.72	0.33	0.0062	0.094
LC_pos_2453	NA	Ear emergence day	NA	NA	0.39	1.8	0.26	0.031	0.17
CE_anion_7412	NA	Ear emergence day	NA	NA	0.39	-0.6	0.23	0.053	0.23
LC_pos_1264	NA	Ear emergence day	NA	NA	-0.39	2.5	-0.3	0.014	0.13
LC_pos_425	NA	Ear emergence day	NA	NA	0.39	0.75	0.47	5.9e-05	0.013
LC_neg_921	NA	Ear emergence day	NA	NA	0.39	1.8	0.22	0.067	0.27
LC_pos_153	NA	Ear emergence day	NA	NA	-0.39	0.71	-0.3	0.013	0.13
CE_cation_3730	NA	Ear emergence day	NA	NA	-0.39	0.79	-0.26	0.031	0.17
LC_pos_184	NA	Ear emergence day	NA	NA	0.38	0.1	0.22	0.066	0.27
LC_pos_220	NA	Ear emergence day	NA	NA	0.38	4.4	0.39	0.00095	0.039
LC_neg_1666	NA	Ear emergence day	NA	NA	-0.38	2.1	-0.38	0.0014	0.049
LC_neg_1765	NA	Ear emergence day	NA	NA	-0.38	2.4	-0.23	0.06	0.25
LC_pos_2951	NA	Ear emergence day	NA	NA	0.38	0.0064	0.22	0.067	0.27
GC_156	trans-4-coumaric acid	Ear emergence day	2coum	Trans-4-Coumaric acid	0.38	-0.17	0.31	0.011	0.11
LC_neg_1333	NA	Ear emergence day	NA	NA	-0.38	-0.84	-0.24	0.049	0.22
CE_cation_7749	NA	Ear emergence day	NA	NA	0.38	0.62	0.35	0.0032	0.067
LC_neg_411	NA	Ear emergence day	NA	NA	-0.38	-0.0051	-0.35	0.0032	0.067
LC_pos_1234	NA	Ear emergence day	NA	NA	0.38	0.49	0.32	0.0073	0.1
GC_202	NA	Ear emergence day	NA	NA	-0.38	1	-0.45	0.00011	0.014
GC_139	citric acid	Ear emergence day	Ocitr	Citric acid	-0.38	0.62	-0.28	0.021	0.15
GC_59	NA	Ear emergence day	NA	NA	0.38	4	0.35	0.0036	0.071
CE_anion_2079	NA	Ear emergence day	NA	NA	0.38	1.5	0.38	0.0016	0.049
LC_neg_1669	NA	Ear emergence day	NA	NA	-0.38	3.4	-0.33	0.0055	0.091
LC_pos_1790	NA	Ear emergence day	NA	NA	-0.37	0.73	-0.31	0.0091	0.11
GC_176	NA	Ear emergence day	NA	NA	0.37	2.1	0.27	0.027	0.17
LC_neg_239	NA	Ear emergence day	NA	NA	0.37	-0.19	0.25	0.039	0.2
GC_300 X_329	sucrose	Ear emergence day	Ssucr	Sucrose	0.37	-0.36	0.26	0.034	0.19
LC_pos_148	NA	Ear emergence day	NA	NA	-0.37	-0.12	-0.17	0.16	0.42
LC_pos_2837	NA	Ear emergence day	NA	NA	0.37	0.24	0.21	0.08	0.29
CE_anion_7330	NA	Ear emergence day	NA	NA	0.37	-0.063	0.17	0.15	0.41
GC_55 X_CE_cation_1748	l-serine	Ear emergence day	Aseri	Serine	0.37	-0.26	0.29	0.016	0.13
LC_pos_545	NA	Ear emergence day	NA	NA	0.37	3.2	0.35	0.0033	0.069
LC_neg_556	NA	Ear emergence day	NA	NA	0.37	1.4	0.37	0.0016	0.049
LC_neg_908	NA	Ear emergence day	NA	NA	0.37	0.91	0.26	0.031	0.18
LC_pos_47	NA	Ear emergence day	NA	NA	-0.37	0.97	-0.31	0.011	0.11
LC_pos_2622	NA	Ear emergence day	NA	NA	-0.37	2.1	-0.25	0.039	0.2
LC_pos_233	NA	Ear emergence day	NA	NA	0.37	1	0.39	0.00096	0.039
LC_neg_1239	NA	Ear emergence day	NA	NA	0.36	0.44	0.37	0.0019	0.053
LC_pos_1874	NA	Ear emergence day	NA	NA	-0.36	0.57	-0.29	0.016	0.13
LC_neg_1355	NA	Ear emergence day	NA	NA	-0.36	-0.94	-0.21	0.086	0.3
GC_93	l-threonic acid	Ear emergence day	Othre	Threonic acid	0.36	0.13	0.38	0.0016	0.049
GC_169	1h-indole-2-carboxylate	Ear emergence day	Oi2ca	1h-Indole-2-Carboxylate	0.36	1.2	0.19	0.11	0.33
LC_neg_543	NA	Ear emergence day	NA	NA	0.36	1	0.24	0.048	0.22
LC_neg_2508	NA	Ear emergence day	NA	NA	0.36	1.5	0.23	0.061	0.25
GC_72 X_CE_cation_1100	beta-alanine	Ear emergence day	Abala	Beta-alanine	0.36	0.38	0.27	0.023	0.15
GC_62	NA	Ear emergence day	NA	NA	0.36	3.2	0.38	0.0015	0.049
LC_pos_1001	NA	Ear emergence day	NA	NA	-0.36	-1.4	-0.14	0.27	0.56
GC_270	sitosterol	Ear emergence day	2sito	Sitosterol	0.36	0.39	0.29	0.018	0.14
LC_pos_289	NA	Ear emergence day	NA	NA	0.36	1.1	0.32	0.0072	0.1
LC_neg_680	NA	Ear emergence day	NA	NA	0.36	0.36	0.18	0.14	0.39
LC_pos_2320	NA	Ear emergence day	NA	NA	0.35	0.08	0.2	0.099	0.32
LC_pos_842	NA	Ear emergence day	NA	NA	-0.35	0.81	-0.25	0.041	0.2
LC_pos_726	NA	Ear emergence day	NA	NA	-0.35	-0.39	-0.15	0.21	0.49
LC_pos_1711	NA	Ear emergence day	NA	NA	-0.35	-0.73	-0.29	0.015	0.13
LC_pos_575	NA	Ear emergence day	NA	NA	0.35	1.8	0.34	0.004	0.075
LC_pos_808	NA	Ear emergence day	NA	NA	-0.35	0.28	-0.2	0.11	0.33
CE_cation_3547	NA	Ear emergence day	NA	NA	0.35	-0.29	0.16	0.2	0.48
LC_pos_1840	NA	Ear emergence day	NA	NA	0.35	0.33	0.36	0.0027	0.063
LC_neg_417	NA	Ear emergence day	NA	NA	-0.35	1.2	-0.35	0.0037	0.072
LC_pos_1822	NA	Ear emergence day	NA	NA	-0.35	0.0076	-0.26	0.033	0.18
LC_pos_1245	luteolin-6-c-glucoside	Ear emergence day	2l6cg	Luteolin-6-C-Glucoside	-0.35	1.4	-0.24	0.05	0.23
LC_pos_130	NA	Ear emergence day	NA	NA	-0.35	0.57	-0.22	0.073	0.28
LC_pos_1789	NA	Ear emergence day	NA	NA	-0.35	0.22	-0.32	0.0079	0.1
GC_161 X_CE_anion_3277	d-gluconic acid	Ear emergence day	Oglca	Gluconic acid	-0.35	0.33	-0.2	0.1	0.33
LC_neg_1218	NA	Ear emergence day	NA	NA	0.34	-0.12	0.16	0.2	0.48
CE_anion_4924	NA	Ear emergence day	NA	NA	0.34	0.18	0.25	0.038	0.2
LC_pos_2061	NA	Ear emergence day	NA	NA	0.34	0.18	0.29	0.015	0.13
CE_anion_2151	NA	Ear emergence day	NA	NA	0.34	0.31	0.3	0.014	0.13
LC_pos_2167	NA	Ear emergence day	NA	NA	-0.34	-0.049	-0.098	0.42	0.68
LC_pos_348	NA	Ear emergence day	NA	NA	0.34	1.4	0.27	0.024	0.16
CE_anion_180	lactic acid	Ear emergence day	Olact	Lactic acid	0.34	0.67	0.26	0.03	0.17
LC_pos_902	NA	Ear emergence day	NA	NA	-0.34	0.075	-0.25	0.037	0.19
LC_neg_2669	NA	Ear emergence day	NA	NA	0.34	-1.1	0.17	0.17	0.44
CE_cation_718	NA	Ear emergence day	NA	NA	-0.34	2.6	-0.24	0.044	0.21
LC_pos_1696	NA	Ear emergence day	NA	NA	-0.34	0.38	-0.28	0.02	0.15
LC_pos_927	1-o-sinapoyl-beta-d-glucoside	Ear emergence day	2sing	1-O-Sinapoyl-Beta-D-Glucoside	-0.34	-0.24	-0.2	0.094	0.31
LC_neg_635	NA	Ear emergence day	NA	NA	0.34	1.2	0.14	0.25	0.54
LC_pos_2254	NA	Ear emergence day	NA	NA	-0.34	0.12	-0.38	0.0013	0.049
GC_227	d-trehalose	Ear emergence day	Streh	Trehalose	0.34	0.86	0.39	0.0011	0.043
LC_pos_2	NA	Ear emergence day	NA	NA	0.34	-0.053	0.17	0.17	0.43
GC_277	l-cysteine	Ear emergence day	Acyst	Cysteine	0.34	-0.64	0.25	0.04	0.2
LC_neg_1697	NA	Ear emergence day	NA	NA	-0.34	0.82	-0.37	0.002	0.054
LC_neg_1099	NA	Ear emergence day	NA	NA	-0.34	-0.16	-0.28	0.019	0.14
CE_cation_6246	NA	Ear emergence day	NA	NA	0.34	0.56	0.25	0.037	0.19
LC_neg_391	NA	Ear emergence day	NA	NA	-0.34	-0.024	-0.29	0.016	0.13
LC_neg_1829	NA	Ear emergence day	NA	NA	0.34	-0.4	0.25	0.035	0.19
CE_cation_8833	NA	Ear emergence day	NA	NA	0.34	-0.83	0.16	0.19	0.47
LC_neg_745	NA	Ear emergence day	NA	NA	0.34	0.33	0.2	0.11	0.33
LC_neg_1870	NA	Ear emergence day	NA	NA	-0.34	0.47	-0.41	0.00047	0.027
CE_cation_8838	NA	Ear emergence day	NA	NA	0.34	-0.63	0.14	0.23	0.53
LC_neg_1399	NA	Ear emergence day	NA	NA	0.34	0.77	0.18	0.13	0.38
LC_pos_2060	NA	Ear emergence day	NA	NA	0.34	0.071	0.31	0.0094	0.11
LC_pos_2294	NA	Ear emergence day	NA	NA	-0.34	-0.12	-0.23	0.053	0.23
LC_neg_1254	NA	Ear emergence day	NA	NA	-0.33	0.86	-0.31	0.011	0.11
CE_anion_5665	NA	Ear emergence day	NA	NA	0.33	-0.44	0.22	0.07	0.27
GC_13	1471:1471	Ear emergence day	Purid	5,6-Dihydrouracil	-0.33	0.15	-0.33	0.0053	0.089
LC_pos_193	alpha-bisabolol	Ear emergence day	2bisa	Alpha-Bisabolol	0.33	1.1	0.29	0.015	0.13
CE_cation_1761	NA	Ear emergence day	NA	NA	0.33	-1.3	0.13	0.3	0.59
GC_216	NA	Ear emergence day	NA	NA	0.33	2.5	0.37	0.0018	0.053
IT_12	36_4_pc	Ear emergence day	364PC	36-4-PC	0.33	-2.2	0.078	0.52	0.75
LC_neg_1137	NA	Ear emergence day	NA	NA	0.33	0.35	0.29	0.018	0.14
LC_neg_2035	NA	Ear emergence day	NA	NA	0.33	0.34	0.27	0.027	0.17
LC_pos_1218	NA	Ear emergence day	NA	NA	-0.33	0.76	-0.18	0.15	0.41
LC_neg_536	NA	Ear emergence day	NA	NA	-0.33	0.47	-0.32	0.0074	0.1
LC_neg_1617	NA	Ear emergence day	NA	NA	-0.33	-0.52	-0.1	0.4	0.67
LC_pos_1930	NA	Ear emergence day	NA	NA	0.33	0.2	0.27	0.024	0.16
GC_90	NA	Ear emergence day	NA	NA	0.33	-0.31	0.18	0.15	0.41
LC_pos_293	NA	Ear emergence day	NA	NA	-0.33	0.22	-0.41	0.00051	0.028
GC_204	NA	Ear emergence day	NA	NA	0.33	-0.66	0.27	0.025	0.16
CE_anion_1465	NA	Ear emergence day	NA	NA	-0.33	1.5	-0.26	0.03	0.17
CE_anion_4440	NA	Ear emergence day	NA	NA	0.33	1.1	0.17	0.16	0.43
CE_cation_8036	NA	Ear emergence day	NA	NA	0.33	-0.13	0.22	0.073	0.28
CE_anion_5477	NA	Ear emergence day	NA	NA	0.33	0.35	0.2	0.095	0.31
LC_pos_1229	NA	Ear emergence day	NA	NA	-0.33	-0.043	-0.27	0.027	0.17
CE_anion_2224	NA	Ear emergence day	NA	NA	0.33	0.72	0.3	0.014	0.13
CE_cation_2800	NA	Ear emergence day	NA	NA	-0.33	0.5	-0.26	0.03	0.17
LC_neg_415	NA	Ear emergence day	NA	NA	-0.33	-0.29	-0.29	0.017	0.14
LC_pos_1721	NA	Ear emergence day	NA	NA	0.32	0.0096	0.22	0.074	0.28
CE_cation_1702	NA	Ear emergence day	NA	NA	0.32	-0.15	0.22	0.074	0.28
LC_neg_968	NA	Ear emergence day	NA	NA	-0.32	-0.53	-0.14	0.24	0.53
CE_anion_7413	NA	Ear emergence day	NA	NA	0.32	-0.59	0.11	0.35	0.63
CE_cation_6851	NA	Ear emergence day	NA	NA	0.32	-0.51	0.14	0.24	0.53
LC_neg_502	NA	Ear emergence day	NA	NA	0.32	0.33	0.35	0.0031	0.067
LC_pos_470	5-methylthioadenosine	Ear emergence day	Ptade	5-methylthioadenosine	0.32	-0.23	0.23	0.055	0.24
LC_neg_2666	NA	Ear emergence day	NA	NA	0.32	-1.2	0.14	0.27	0.56
LC_neg_882	NA	Ear emergence day	NA	NA	-0.32	-0.22	-0.31	0.0097	0.11
GC_58 X_274	3-cyano-l-alanine	Ear emergence day	Acala	3-Cyano-L-Alanine	0.32	-0.57	0.22	0.072	0.27
LC_pos_449	NA	Ear emergence day	NA	NA	-0.32	-1.3	-0.26	0.034	0.18
CE_anion_2155	NA	Ear emergence day	NA	NA	0.32	-0.22	0.34	0.0048	0.084
LC_pos_2419	NA	Ear emergence day	NA	NA	-0.32	-0.38	-0.18	0.14	0.39
CE_anion_5596	NA	Ear emergence day	NA	NA	0.32	-0.47	0.21	0.085	0.3
LC_pos_312	NA	Ear emergence day	NA	NA	0.32	0.22	0.24	0.043	0.21
LC_neg_1642	NA	Ear emergence day	NA	NA	-0.32	-0.11	-0.31	0.0097	0.11
LC_pos_2305	NA	Ear emergence day	NA	NA	-0.32	-0.23	-0.42	0.00041	0.027
LC_pos_212	NA	Ear emergence day	NA	NA	-0.32	-0.83	-0.2	0.11	0.33
CE_cation_5404	NA	Ear emergence day	NA	NA	0.32	2.4	0.33	0.006	0.094
GC_261	NA	Ear emergence day	NA	NA	0.32	-0.22	0.36	0.0026	0.063
LC_neg_821	NA	Ear emergence day	NA	NA	-0.32	0.016	-0.32	0.0071	0.1
LC_pos_539	NA	Ear emergence day	NA	NA	-0.32	0.19	-0.28	0.022	0.15
LC_neg_447	NA	Ear emergence day	NA	NA	0.32	-0.75	0.29	0.017	0.13
LC_pos_492	NA	Ear emergence day	NA	NA	0.32	-0.079	0.19	0.12	0.36
LC_pos_1977	NA	Ear emergence day	NA	NA	0.31	-0.5	0.21	0.089	0.3
LC_pos_1917	quercetin-3-o-rhamnoside-7-o-rhamnoside	Ear emergence day	2q7or	Quercetin-3-O-Rhamnoside-7-O-Rhamnoside	-0.31	-0.19	-0.2	0.098	0.32
LC_neg_1186	NA	Ear emergence day	NA	NA	-0.31	-0.57	-0.18	0.14	0.39
CE_cation_5579	NA	Ear emergence day	NA	NA	0.31	-0.44	0.2	0.1	0.33
LC_neg_1159	NA	Ear emergence day	NA	NA	0.31	-0.095	0.22	0.065	0.26
LC_pos_1619	NA	Ear emergence day	NA	NA	-0.31	1.3	-0.31	0.0087	0.11
LC_pos_1325	NA	Ear emergence day	NA	NA	0.31	0.71	0.31	0.01	0.11
LC_neg_2406	NA	Ear emergence day	NA	NA	0.31	-0.047	0.33	0.0059	0.092
LC_pos_727	NA	Ear emergence day	NA	NA	-0.31	0.11	-0.28	0.02	0.14
LC_pos_2639	NA	Ear emergence day	NA	NA	-0.31	-0.037	-0.16	0.18	0.44
LC_neg_1706	NA	Ear emergence day	NA	NA	0.31	-0.25	0.25	0.039	0.2
LC_neg_624	NA	Ear emergence day	NA	NA	0.31	-1.2	0.18	0.14	0.39
LC_neg_875	NA	Ear emergence day	NA	NA	-0.31	-0.44	-0.22	0.066	0.27
LC_pos_1706	NA	Ear emergence day	NA	NA	-0.31	0.048	-0.32	0.0077	0.1
LC_neg_800	NA	Ear emergence day	NA	NA	0.31	-0.43	0.21	0.08	0.29
CE_anion_1530	NA	Ear emergence day	NA	NA	0.31	0.47	0.28	0.021	0.15
CE_anion_5050	NA	Ear emergence day	NA	NA	0.31	0.11	0.28	0.021	0.15
LC_neg_30	NA	Ear emergence day	NA	NA	0.31	0.25	0.28	0.022	0.15
CE_cation_4886	NA	Ear emergence day	NA	NA	0.31	0.26	0.28	0.019	0.14
LC_neg_105	NA	Ear emergence day	NA	NA	-0.31	0.47	-0.24	0.052	0.23
LC_neg_1882	NA	Ear emergence day	NA	NA	-0.31	-0.55	-0.36	0.0023	0.06
LC_neg_1138	NA	Ear emergence day	NA	NA	0.31	0.099	0.28	0.019	0.14
LC_pos_1725	NA	Ear emergence day	NA	NA	0.31	0.016	0.22	0.072	0.27
LC_neg_1180	NA	Ear emergence day	NA	NA	0.31	-0.56	0.23	0.062	0.26
LC_neg_519	NA	Ear emergence day	NA	NA	-0.31	-0.41	-0.25	0.042	0.21
LC_pos_2611	NA	Ear emergence day	NA	NA	0.31	-1	0.25	0.036	0.19
LC_pos_1146	NA	Ear emergence day	NA	NA	-0.31	-0.43	-0.19	0.11	0.34
LC_neg_2033	NA	Ear emergence day	NA	NA	0.31	-0.87	0.15	0.21	0.49
LC_neg_2055	NA	Ear emergence day	NA	NA	0.31	-0.11	0.25	0.036	0.19
IT_8	32_2_pc	Ear emergence day	322PC	32-2-PC	0.31	-2	0.12	0.34	0.62
GC_229	NA	Ear emergence day	NA	NA	0.31	-0.65	0.23	0.058	0.25
LC_pos_428	NA	Ear emergence day	NA	NA	0.31	-0.36	0.24	0.043	0.21
LC_pos_23	1-methylnicotinic acid	Ear emergence day	Nmnic	1-Methylnicotinic acid	-0.3	0.3	-0.1	0.4	0.67
LC_pos_660	NA	Ear emergence day	NA	NA	-0.3	-0.36	-0.11	0.36	0.64
LC_neg_1689	NA	Ear emergence day	NA	NA	0.3	0.014	0.31	0.0094	0.11
LC_pos_202	NA	Ear emergence day	NA	NA	0.3	0.43	0.3	0.011	0.12
GC_184	NA	Ear emergence day	NA	NA	0.3	0.89	0.33	0.0064	0.096
LC_neg_741	NA	Ear emergence day	NA	NA	-0.3	-0.39	-0.22	0.07	0.27
LC_pos_95	NA	Ear emergence day	NA	NA	0.3	0.063	0.37	0.0016	0.049
LC_neg_425	NA	Ear emergence day	NA	NA	0.3	0.16	0.31	0.0094	0.11
CE_cation_5062	NA	Ear emergence day	NA	NA	-0.3	2.2	-0.29	0.015	0.13
LC_neg_1098	NA	Ear emergence day	NA	NA	-0.3	-0.54	-0.29	0.015	0.13
CE_cation_8789	NA	Ear emergence day	NA	NA	0.3	-0.54	0.17	0.16	0.43
LC_pos_692	NA	Ear emergence day	NA	NA	-0.3	0.11	-0.34	0.0043	0.08
LC_neg_1025	NA	Ear emergence day	NA	NA	0.3	-0.34	0.25	0.038	0.2
LC_neg_2036	NA	Ear emergence day	NA	NA	0.3	0.67	0.14	0.25	0.54
LC_pos_643	NA	Ear emergence day	NA	NA	-0.3	0.57	-0.33	0.0066	0.096
LC_neg_2637	NA	Ear emergence day	NA	NA	0.3	-0.76	0.17	0.17	0.44
CE_cation_1509	NA	Ear emergence day	NA	NA	-0.3	1	-0.21	0.081	0.29
LC_pos_1236	NA	Ear emergence day	NA	NA	0.3	-0.63	0.33	0.0059	0.092
LC_neg_1168	NA	Ear emergence day	NA	NA	-0.3	-0.19	-0.29	0.015	0.13
LC_neg_1032	NA	Ear emergence day	NA	NA	-0.3	-0.55	-0.17	0.17	0.44
LC_pos_1974	NA	Ear emergence day	NA	NA	-0.3	0.78	-0.3	0.013	0.13
LC_neg_302	NA	Ear emergence day	NA	NA	0.3	-0.11	0.26	0.029	0.17
LC_neg_2455	NA	Ear emergence day	NA	NA	0.3	-1.4	0.11	0.36	0.64
LC_pos_543	NA	Ear emergence day	NA	NA	0.3	-0.35	0.22	0.076	0.28
LC_pos_1052	NA	Ear emergence day	NA	NA	-0.3	-0.66	-0.2	0.1	0.33
LC_pos_2592	NA	Ear emergence day	NA	NA	-0.3	-0.89	-0.21	0.082	0.29
LC_neg_2452	NA	Ear emergence day	NA	NA	-0.3	-0.54	-0.22	0.074	0.28
LC_pos_1422	NA	Ear emergence day	NA	NA	0.3	0.92	0.19	0.13	0.37
IT_9	34_2_pc	Ear emergence day	342PC	34-2-PC	0.3	-2.1	0.053	0.67	0.85
GC_231	NA	Ear emergence day	NA	NA	0.29	-0.26	0.32	0.0079	0.1
LC_neg_515	NA	Ear emergence day	NA	NA	0.29	-0.63	0.32	0.0079	0.1
CE_anion_5200	NA	Ear emergence day	NA	NA	0.29	-0.64	0.2	0.1	0.33
LC_pos_963	NA	Ear emergence day	NA	NA	0.29	-1	0.12	0.31	0.6
LC_pos_1235	NA	Ear emergence day	NA	NA	0.29	-0.016	0.36	0.0028	0.064
LC_neg_2436	NA	Ear emergence day	NA	NA	0.29	-1.5	0.094	0.44	0.7
LC_neg_2190	NA	Ear emergence day	NA	NA	0.29	-1.5	0.12	0.32	0.6
LC_pos_1130	NA	Ear emergence day	NA	NA	-0.29	-0.39	-0.27	0.025	0.16
LC_pos_2883	NA	Ear emergence day	NA	NA	0.29	0.22	0.045	0.71	0.87
LC_neg_1950	NA	Ear emergence day	NA	NA	-0.29	-0.15	-0.25	0.04	0.2
LC_neg_171	NA	Ear emergence day	NA	NA	0.29	0.0085	0.26	0.028	0.17
LC_pos_1439	NA	Ear emergence day	NA	NA	-0.29	0.038	-0.34	0.0045	0.081
GC_201	NA	Ear emergence day	NA	NA	0.29	-1.3	0.13	0.27	0.56
LC_neg_273	NA	Ear emergence day	NA	NA	0.29	2	0.067	0.58	0.79
CE_cation_4813	NA	Ear emergence day	NA	NA	0.29	-0.2	0.24	0.05	0.23
LC_neg_1290	NA	Ear emergence day	NA	NA	0.29	-0.42	0.26	0.03	0.17
GC_151 X_CE_cation_3405	l-histidine	Ear emergence day	Ahist	Histidine	0.29	-1.3	0.095	0.44	0.69
LC_neg_274	NA	Ear emergence day	NA	NA	-0.29	-0.37	-0.25	0.04	0.2
LC_neg_1677	NA	Ear emergence day	NA	NA	0.29	-0.2	0.25	0.039	0.2
LC_neg_2142	NA	Ear emergence day	NA	NA	-0.29	-0.67	-0.29	0.015	0.13
LC_pos_530	NA	Ear emergence day	NA	NA	0.29	-0.4	0.13	0.28	0.57
GC_295 X_306	l-5-oxoproline	Ear emergence day	Aopro	L-5-Oxoproline	0.29	-1.1	0.21	0.079	0.29
GC_268	1298:stigmasterol (1tms)	Ear emergence day	2stig	Stigmasterol	0.29	0.13	0.15	0.22	0.51
LC_neg_423	NA	Ear emergence day	NA	NA	0.29	-0.085	0.24	0.049	0.22
GC_150	d-mannitol	Ear emergence day	Cmann	Mannitol	0.29	-1.4	0.19	0.12	0.36
LC_neg_1435	NA	Ear emergence day	NA	NA	-0.29	0.15	-0.31	0.0092	0.11
LC_neg_2609	NA	Ear emergence day	NA	NA	0.29	-0.56	0.28	0.02	0.14
LC_pos_1636	NA	Ear emergence day	NA	NA	0.29	0.099	0.22	0.063	0.26
CE_cation_7457	NA	Ear emergence day	NA	NA	0.29	0.13	0.14	0.24	0.53
LC_pos_2441	NA	Ear emergence day	NA	NA	-0.28	-0.32	-0.17	0.16	0.43
LC_neg_2638	NA	Ear emergence day	NA	NA	0.28	-0.9	0.16	0.2	0.48
LC_pos_2616	NA	Ear emergence day	NA	NA	-0.28	-0.47	-0.22	0.067	0.27
LC_pos_2032	NA	Ear emergence day	NA	NA	0.28	-0.17	0.27	0.023	0.15
LC_pos_642	NA	Ear emergence day	NA	NA	-0.28	0.88	-0.28	0.021	0.15
LC_neg_971	NA	Ear emergence day	NA	NA	0.28	-0.36	0.32	0.0086	0.11
CE_cation_7427	NA	Ear emergence day	NA	NA	0.28	-0.22	0.23	0.06	0.25
LC_neg_568	NA	Ear emergence day	NA	NA	-0.28	1.2	-0.22	0.07	0.27
LC_pos_1673	NA	Ear emergence day	NA	NA	0.28	-0.63	0.23	0.053	0.23
CE_cation_1643 X_CE_cation_1631	choline	Ear emergence day	Nchol	Choline	0.28	-0.25	0.3	0.013	0.12
LC_pos_1404	NA	Ear emergence day	NA	NA	0.28	0.03	0.31	0.009	0.11
LC_neg_1800	NA	Ear emergence day	NA	NA	0.28	-0.22	0.22	0.064	0.26
LC_pos_2503	NA	Ear emergence day	NA	NA	-0.28	-0.16	-0.052	0.67	0.85
LC_neg_1710	NA	Ear emergence day	NA	NA	-0.28	-0.76	-0.26	0.033	0.18
CE_cation_7888	NA	Ear emergence day	NA	NA	-0.28	0.22	-0.35	0.003	0.066
CE_anion_873	NA	Ear emergence day	NA	NA	0.28	-0.0039	0.29	0.016	0.13
LC_pos_2052	NA	Ear emergence day	NA	NA	-0.28	-0.74	-0.3	0.011	0.12
GC_113	d-xylose	Ear emergence day	Sxylo	D-Xylose	-0.28	-0.23	-0.081	0.51	0.74
LC_neg_638	NA	Ear emergence day	NA	NA	-0.28	-1	-0.26	0.032	0.18
GC_158 X_CE_anion_2767	indole-3-acetic acid	Ear emergence day	Oia3a	Indole-3-Acetic acid	0.28	0.89	0.33	0.0059	0.092
LC_neg_1951	NA	Ear emergence day	NA	NA	0.28	0.14	0.29	0.015	0.13
CE_anion_1510	NA	Ear emergence day	NA	NA	0.28	0.52	0.2	0.1	0.33
LC_pos_2434	NA	Ear emergence day	NA	NA	0.28	-1.3	0.13	0.3	0.59
LC_neg_698	NA	Ear emergence day	NA	NA	0.28	-0.67	0.3	0.014	0.13
LC_neg_54	NA	Ear emergence day	NA	NA	0.28	-0.58	0.22	0.066	0.27
LC_pos_40	vanillin	Ear emergence day	2vani	Vanillin	-0.28	-1.3	-0.25	0.04	0.2
LC_pos_711	NA	Ear emergence day	NA	NA	0.28	-1.6	0.096	0.43	0.69
CE_cation_3503	NA	Ear emergence day	NA	NA	0.28	-1.1	0.36	0.0026	0.063
LC_pos_315	NA	Ear emergence day	NA	NA	0.28	-0.76	0.21	0.078	0.29
LC_pos_185	NA	Ear emergence day	NA	NA	-0.28	-1.1	-0.24	0.05	0.23
LC_neg_388	NA	Ear emergence day	NA	NA	-0.28	-0.44	-0.24	0.046	0.22
LC_pos_327	NA	Ear emergence day	NA	NA	-0.27	-1.1	-0.1	0.39	0.66
LC_pos_1055	NA	Ear emergence day	NA	NA	-0.27	-0.5	-0.048	0.69	0.86
LC_neg_843	NA	Ear emergence day	NA	NA	0.27	-0.28	0.29	0.014	0.13
LC_neg_1000	NA	Ear emergence day	NA	NA	0.27	-0.28	0.22	0.072	0.27
LC_neg_18	NA	Ear emergence day	NA	NA	-0.27	0.5	-0.17	0.17	0.44
LC_pos_806	NA	Ear emergence day	NA	NA	-0.27	-1.2	-0.23	0.061	0.25
IT_14	36_2_pc	Ear emergence day	362PC	36-2-PC	-0.27	-1.9	-0.13	0.28	0.57
LC_pos_589	NA	Ear emergence day	NA	NA	0.27	-0.57	0.13	0.3	0.59
LC_pos_2834	NA	Ear emergence day	NA	NA	-0.27	-0.15	-0.28	0.021	0.15
LC_neg_1550	NA	Ear emergence day	NA	NA	-0.27	-0.45	-0.13	0.3	0.58
LC_neg_1410	NA	Ear emergence day	NA	NA	-0.27	-1.2	-0.17	0.16	0.43
LC_pos_1114	NA	Ear emergence day	NA	NA	0.27	-0.2	0.21	0.082	0.29
LC_neg_1660	NA	Ear emergence day	NA	NA	0.27	-0.78	0.22	0.07	0.27
CE_anion_1032	NA	Ear emergence day	NA	NA	0.27	-0.56	0.24	0.046	0.22
LC_pos_1939	NA	Ear emergence day	NA	NA	-0.27	-1	-0.23	0.06	0.25
CE_anion_163	NA	Ear emergence day	NA	NA	0.26	-0.21	0.25	0.036	0.19
LC_pos_2499	NA	Ear emergence day	NA	NA	0.26	-0.92	0.15	0.21	0.49
LC_neg_48	NA	Ear emergence day	NA	NA	0.26	-0.68	0.21	0.079	0.29
LC_pos_1461	NA	Ear emergence day	NA	NA	0.26	-0.71	0.18	0.14	0.38
LC_pos_407	NA	Ear emergence day	NA	NA	-0.26	-1.3	-0.19	0.11	0.34
LC_pos_1900	NA	Ear emergence day	NA	NA	0.26	-0.98	0.15	0.23	0.52
LC_pos_1891	NA	Ear emergence day	NA	NA	0.26	-0.44	0.17	0.15	0.41
LC_neg_673	NA	Ear emergence day	NA	NA	-0.26	-0.75	-0.21	0.085	0.3
CE_cation_7027	NA	Ear emergence day	NA	NA	0.26	-1.4	0.078	0.52	0.75
LC_neg_2450	NA	Ear emergence day	NA	NA	0.26	-1.6	0.084	0.49	0.73
LC_neg_979	NA	Ear emergence day	NA	NA	-0.26	-0.68	-0.25	0.04	0.2
LC_pos_259	NA	Ear emergence day	NA	NA	-0.26	-0.88	-0.13	0.3	0.59
LC_pos_1163	NA	Ear emergence day	NA	NA	-0.26	-0.52	-0.24	0.052	0.23
LC_pos_1760	NA	Ear emergence day	NA	NA	-0.26	-0.26	-0.27	0.026	0.16
LC_neg_2214	NA	Ear emergence day	NA	NA	0.26	-1.4	0.14	0.24	0.54
LC_pos_2952	NA	Ear emergence day	NA	NA	0.26	-0.89	0.18	0.15	0.41
LC_pos_1256	NA	Ear emergence day	NA	NA	-0.26	-0.75	-0.22	0.076	0.28
CE_cation_6025	NA	Ear emergence day	NA	NA	0.26	-0.35	0.18	0.13	0.38
LC_pos_1797	NA	Ear emergence day	NA	NA	0.26	-0.63	0.22	0.073	0.28
LC_neg_1695	NA	Ear emergence day	NA	NA	0.26	-1.2	0.2	0.11	0.33
LC_neg_1812	NA	Ear emergence day	NA	NA	-0.26	-0.44	-0.28	0.021	0.15
LC_pos_375	NA	Ear emergence day	NA	NA	-0.26	-0.8	-0.27	0.023	0.15
LC_pos_1504	NA	Ear emergence day	NA	NA	0.26	-1.2	0.17	0.16	0.43
GC_285 X_312	palmitic acid	Ear emergence day	Fpalm	Palmitic acid	0.26	-1.7	0.2	0.1	0.33
GC_124	NA	Ear emergence day	NA	NA	0.26	-1.4	0.18	0.15	0.41
LC_neg_1741	NA	Ear emergence day	NA	NA	-0.26	0.15	-0.21	0.076	0.28
LC_neg_1826	NA	Ear emergence day	NA	NA	-0.26	-1	-0.27	0.025	0.16
CE_cation_4250	NA	Ear emergence day	NA	NA	0.26	-0.89	0.21	0.09	0.3
LC_neg_669	1330:4-methoxyglucobrassicin	Ear emergence day	2mgbr	4-Methoxyglucobrassicin	0.26	-0.82	0.033	0.79	0.91
CE_cation_3105	NA	Ear emergence day	NA	NA	0.26	-0.42	0.16	0.18	0.45
LC_pos_1024	NA	Ear emergence day	NA	NA	0.26	-0.99	0.17	0.17	0.44
CE_cation_6790	NA	Ear emergence day	NA	NA	-0.26	-0.85	-0.28	0.019	0.14
LC_neg_2012	NA	Ear emergence day	NA	NA	-0.26	-0.76	-0.32	0.0072	0.1
LC_pos_2770	NA	Ear emergence day	NA	NA	-0.26	-0.69	-0.2	0.11	0.33
LC_neg_2351	NA	Ear emergence day	NA	NA	0.26	-1.2	0.14	0.24	0.53
LC_pos_1675	NA	Ear emergence day	NA	NA	-0.26	-0.85	-0.15	0.21	0.49
CE_anion_7757	NA	Ear emergence day	NA	NA	0.26	0.03	0.22	0.071	0.27
LC_neg_329	NA	Ear emergence day	NA	NA	-0.26	-1.3	-0.15	0.21	0.49
LC_pos_604	NA	Ear emergence day	NA	NA	0.25	-0.84	0.15	0.22	0.51
CE_anion_1375	NA	Ear emergence day	NA	NA	0.25	-0.87	0.18	0.13	0.37
LC_neg_454	NA	Ear emergence day	NA	NA	0.25	-0.17	0.1	0.41	0.68
CE_cation_8389	NA	Ear emergence day	NA	NA	0.25	-0.76	0.15	0.21	0.48
LC_neg_255	NA	Ear emergence day	NA	NA	0.25	-0.63	0.25	0.038	0.2
LC_pos_532	NA	Ear emergence day	NA	NA	-0.25	-0.58	-0.11	0.37	0.65
LC_neg_566	NA	Ear emergence day	NA	NA	-0.25	-1.1	-0.21	0.076	0.28
LC_neg_1823	NA	Ear emergence day	NA	NA	-0.25	-0.83	-0.31	0.01	0.11
LC_pos_30	NA	Ear emergence day	NA	NA	0.25	-1.3	0.14	0.24	0.54
LC_neg_2150	NA	Ear emergence day	NA	NA	0.25	-1.2	0.13	0.28	0.57
CE_cation_6308	NA	Ear emergence day	NA	NA	0.25	-1.1	0.097	0.43	0.68
LC_neg_757	NA	Ear emergence day	NA	NA	-0.25	-0.62	-0.2	0.092	0.31
CE_anion_1482	NA	Ear emergence day	NA	NA	0.25	-0.2	0.11	0.35	0.63
LC_neg_2516	NA	Ear emergence day	NA	NA	-0.25	-0.55	-0.22	0.075	0.28
CE_anion_2228	NA	Ear emergence day	NA	NA	0.25	-0.16	0.26	0.033	0.18
LC_neg_1967	NA	Ear emergence day	NA	NA	0.25	-1	0.24	0.044	0.21
LC_neg_240	NA	Ear emergence day	NA	NA	0.25	-0.86	0.2	0.097	0.32
CE_cation_3661	NA	Ear emergence day	NA	NA	-0.25	-0.32	-0.2	0.1	0.33
LC_pos_2269	NA	Ear emergence day	NA	NA	-0.25	-1	-0.29	0.015	0.13
LC_pos_834	NA	Ear emergence day	NA	NA	0.25	-1.3	0.3	0.011	0.12
LC_pos_93	NA	Ear emergence day	NA	NA	-0.25	-1	-0.28	0.018	0.14
CE_cation_2597	NA	Ear emergence day	NA	NA	0.25	-0.76	0.21	0.089	0.3
CE_anion_5202	NA	Ear emergence day	NA	NA	0.25	-1.2	0.24	0.048	0.22
CE_cation_7968	NA	Ear emergence day	NA	NA	-0.25	-0.83	-0.2	0.094	0.31
LC_neg_961	NA	Ear emergence day	NA	NA	0.25	-0.86	0.25	0.041	0.2
GC_222	NA	Ear emergence day	NA	NA	0.25	-1.7	0.19	0.12	0.36
LC_pos_1841	NA	Ear emergence day	NA	NA	0.25	-0.54	0.24	0.047	0.22
LC_neg_1280	NA	Ear emergence day	NA	NA	0.25	-1	0.26	0.028	0.17
LC_neg_1350	cyanidin-3,5-di-o-glucoside	Ear emergence day	2cdog	Cyanidin-3,5-Di-O-Glucoside	-0.25	-0.66	-0.37	0.0019	0.053
LC_pos_218	NA	Ear emergence day	NA	NA	0.25	-0.37	0.21	0.079	0.29
LC_neg_57	NA	Ear emergence day	NA	NA	0.25	-1.2	0.2	0.11	0.33
LC_neg_2039	NA	Ear emergence day	NA	NA	0.24	-0.46	0.13	0.28	0.57
LC_neg_883	NA	Ear emergence day	NA	NA	-0.24	-0.63	-0.19	0.11	0.34
CE_cation_3459	NA	Ear emergence day	NA	NA	-0.24	-0.61	-0.2	0.098	0.32
CE_cation_2537	NA	Ear emergence day	NA	NA	0.24	-1	0.15	0.21	0.49
CE_cation_2259	NA	Ear emergence day	NA	NA	-0.24	-0.65	-0.18	0.13	0.37
LC_pos_2377	NA	Ear emergence day	NA	NA	0.24	-1.3	0.13	0.28	0.57
GC_154 X_CE_cation_4288	l-tyrosine	Ear emergence day	Atyro	Tyrosine	0.24	-1.6	0.19	0.12	0.36
LC_neg_1196	NA	Ear emergence day	NA	NA	0.24	-0.61	0.3	0.012	0.12
LC_neg_2762	NA	Ear emergence day	NA	NA	0.24	-1.1	0.16	0.2	0.48
LC_neg_732	NA	Ear emergence day	NA	NA	0.24	-1.4	0.18	0.13	0.38
GC_293 X_305 X_CE_cation_2063	l-proline	Ear emergence day	Aprol	Proline	0.24	-1.7	0.25	0.042	0.21
GC_273	1126:glutaric acid, 2-hydroxy-	Ear emergence day	Ogltr	S-2-Hydroxyglutarate	-0.24	-0.99	-0.11	0.36	0.64
LC_neg_248	NA	Ear emergence day	NA	NA	0.24	-0.85	0.25	0.039	0.2
LC_neg_1687	NA	Ear emergence day	NA	NA	-0.24	-0.36	-0.21	0.08	0.29
LC_neg_390	NA	Ear emergence day	NA	NA	-0.24	-0.26	-0.26	0.029	0.17
LC_neg_145	NA	Ear emergence day	NA	NA	-0.24	-0.95	-0.2	0.093	0.31
CE_cation_8491	NA	Ear emergence day	NA	NA	0.24	-0.55	0.27	0.025	0.16
LC_pos_1142	NA	Ear emergence day	NA	NA	-0.24	-1.6	-0.22	0.071	0.27
LC_pos_263	NA	Ear emergence day	NA	NA	-0.24	-1.1	-0.14	0.26	0.54
LC_neg_1732	NA	Ear emergence day	NA	NA	-0.24	-0.72	-0.23	0.052	0.23
CE_cation_5521	NA	Ear emergence day	NA	NA	0.24	-0.32	0.15	0.23	0.53
LC_neg_23	NA	Ear emergence day	NA	NA	0.24	-1.4	0.28	0.021	0.15
LC_neg_2509	NA	Ear emergence day	NA	NA	0.24	-0.71	0.16	0.2	0.48
LC_pos_2695	NA	Ear emergence day	NA	NA	0.24	-1.3	0.089	0.47	0.71
LC_pos_2105	NA	Ear emergence day	NA	NA	-0.24	-0.99	-0.17	0.15	0.41
LC_neg_1754	NA	Ear emergence day	NA	NA	-0.24	-1.5	-0.13	0.3	0.59
LC_neg_1525	NA	Ear emergence day	NA	NA	-0.24	-1.5	-0.12	0.34	0.62
CE_cation_5172	NA	Ear emergence day	NA	NA	0.24	-1.2	0.14	0.26	0.54
LC_pos_288	NA	Ear emergence day	NA	NA	0.24	-1.1	0.17	0.16	0.42
LC_neg_1657	NA	Ear emergence day	NA	NA	-0.24	-1.5	-0.13	0.28	0.57
CE_cation_6097	NA	Ear emergence day	NA	NA	0.24	-0.79	0.31	0.0092	0.11
GC_84 X_CE_anion_1332	l-malic acid	Ear emergence day	Omali	Malic acid	-0.24	-0.74	0.045	0.71	0.87
LC_neg_977	NA	Ear emergence day	NA	NA	0.24	-1.1	0.29	0.017	0.14
LC_pos_2307	NA	Ear emergence day	NA	NA	0.24	-0.58	0.22	0.071	0.27
LC_neg_2365	NA	Ear emergence day	NA	NA	0.24	-0.58	0.2	0.092	0.31
LC_pos_1676	NA	Ear emergence day	NA	NA	-0.24	-1.6	-0.081	0.51	0.74
LC_neg_1802	NA	Ear emergence day	NA	NA	-0.24	-0.96	-0.17	0.15	0.42
LC_neg_848	NA	Ear emergence day	NA	NA	0.24	-1.1	0.21	0.086	0.3
LC_pos_271	NA	Ear emergence day	NA	NA	-0.24	-1.6	-0.1	0.39	0.66
CE_anion_6022	NA	Ear emergence day	NA	NA	0.24	-0.39	0.24	0.051	0.23
LC_pos_2550	NA	Ear emergence day	NA	NA	0.24	-0.72	0.097	0.43	0.69
LC_neg_1341	NA	Ear emergence day	NA	NA	-0.24	-0.85	-0.26	0.029	0.17
LC_neg_2584	NA	Ear emergence day	NA	NA	0.23	-1.2	0.17	0.17	0.44
GC_278 X_CE_anion_1058	fumaric acid	Ear emergence day	Ofuma	Fumaric acid	-0.23	-1	-0.13	0.28	0.57
CE_cation_5154	NA	Ear emergence day	NA	NA	0.23	-1.2	0.17	0.17	0.44
LC_pos_1132	NA	Ear emergence day	NA	NA	0.23	-1.6	0.31	0.01	0.11
CE_cation_7084	NA	Ear emergence day	NA	NA	0.23	-1.4	0.23	0.056	0.24
LC_pos_2145	NA	Ear emergence day	NA	NA	0.23	-1.4	0.17	0.16	0.43
LC_pos_1094	NA	Ear emergence day	NA	NA	-0.23	-0.83	-0.24	0.043	0.21
CE_cation_6187	NA	Ear emergence day	NA	NA	-0.23	-1.1	-0.18	0.13	0.37
LC_neg_1029	NA	Ear emergence day	NA	NA	0.23	-0.99	0.16	0.2	0.48
CE_cation_4157	NA	Ear emergence day	NA	NA	-0.23	-0.87	-0.19	0.12	0.36
CE_cation_1125	NA	Ear emergence day	NA	NA	-0.23	-1.8	-0.21	0.079	0.29
LC_neg_2539	NA	Ear emergence day	NA	NA	0.23	-1.2	0.14	0.25	0.54
LC_neg_651	NA	Ear emergence day	NA	NA	0.23	-0.26	0.1	0.41	0.68
LC_neg_237	NA	Ear emergence day	NA	NA	0.23	-0.78	0.26	0.032	0.18
LC_pos_1213	(2s)-2-hydroxy-3-butenyl-glucosinolate	Ear emergence day	2hbgl	2s-2-OH-3-But-Gls	0.23	-1.8	0.091	0.46	0.71
LC_neg_2671	NA	Ear emergence day	NA	NA	0.23	-1	0.18	0.14	0.39
CE_cation_1069	NA	Ear emergence day	NA	NA	0.23	0.33	0.18	0.13	0.37
CE_anion_298	NA	Ear emergence day	NA	NA	0.23	-0.78	0.21	0.082	0.29
LC_neg_728	NA	Ear emergence day	NA	NA	-0.23	-1.4	-0.25	0.036	0.19
LC_neg_109	NA	Ear emergence day	NA	NA	0.23	-1.2	0.25	0.039	0.2
LC_pos_988	NA	Ear emergence day	NA	NA	-0.23	-1.4	-0.34	0.004	0.075
LC_neg_1873	NA	Ear emergence day	NA	NA	-0.23	-0.96	-0.26	0.028	0.17
LC_neg_631	NA	Ear emergence day	NA	NA	0.23	-1.1	0.19	0.12	0.37
LC_pos_1252	NA	Ear emergence day	NA	NA	0.23	-1.1	0.23	0.063	0.26
CE_cation_6732	NA	Ear emergence day	NA	NA	0.23	-1.4	-0.021	0.87	0.94
IT_15	36_1_pc	Ear emergence day	361PC	36-1-PC	-0.23	-2	-0.12	0.31	0.6
LC_pos_1735	NA	Ear emergence day	NA	NA	-0.23	-0.94	-0.22	0.071	0.27
CE_cation_6776	l-glutathione	Ear emergence day	Nglut	Glutathione	-0.23	-1.2	-0.27	0.028	0.17
LC_pos_377	NA	Ear emergence day	NA	NA	0.23	-1.1	0.21	0.078	0.29
CE_cation_8699	NA	Ear emergence day	NA	NA	-0.23	-0.72	-0.27	0.023	0.15
LC_neg_1569	NA	Ear emergence day	NA	NA	-0.23	-1.1	-0.21	0.089	0.3
GC_191	NA	Ear emergence day	NA	NA	0.23	-1.8	0.17	0.15	0.41
CE_cation_5678	NA	Ear emergence day	NA	NA	0.22	-1.5	0.068	0.58	0.79
GC_173	margaric acid	Ear emergence day	Fmarg	Margaric acid	0.22	-1.9	0.25	0.041	0.2
LC_neg_2442	NA	Ear emergence day	NA	NA	0.22	-1.7	0.079	0.52	0.75
LC_neg_2430	NA	Ear emergence day	NA	NA	0.22	-1.8	0.075	0.54	0.76
LC_neg_659	NA	Ear emergence day	NA	NA	-0.22	-1.2	-0.17	0.17	0.44
GC_255	NA	Ear emergence day	NA	NA	-0.22	-0.64	-0.12	0.33	0.62
LC_neg_2662	NA	Ear emergence day	NA	NA	0.22	-1.7	0.079	0.52	0.75
LC_pos_458	NA	Ear emergence day	NA	NA	-0.22	-1	-0.2	0.097	0.32
LC_pos_11 X_CE_cation_2334	nicotinic acid	Ear emergence day	Nnica	Nicotinic Acid	0.22	-1.2	0.21	0.085	0.3
CE_anion_1290	NA	Ear emergence day	NA	NA	0.22	-1.5	0.09	0.46	0.71
LC_neg_307	NA	Ear emergence day	NA	NA	-0.22	-1.4	-0.2	0.11	0.33
CE_cation_1099	NA	Ear emergence day	NA	NA	-0.22	-1.8	-0.21	0.084	0.29
CE_cation_2397	NA	Ear emergence day	NA	NA	-0.22	-0.74	-0.14	0.25	0.54
LC_neg_1551	NA	Ear emergence day	NA	NA	-0.22	-0.83	-0.05	0.68	0.86
LC_neg_812	NA	Ear emergence day	NA	NA	0.22	-1.2	0.35	0.0036	0.071
LC_neg_2277	NA	Ear emergence day	NA	NA	-0.22	-0.94	-0.14	0.23	0.53
LC_pos_266	NA	Ear emergence day	NA	NA	-0.22	-1.4	-0.14	0.24	0.54
CE_anion_7332	NA	Ear emergence day	NA	NA	0.22	-1.1	0.24	0.049	0.22
LC_pos_60	NA	Ear emergence day	NA	NA	0.22	-1.6	0.15	0.21	0.49
LC_pos_1207	NA	Ear emergence day	NA	NA	0.22	-1	0.24	0.051	0.23
LC_pos_633	NA	Ear emergence day	NA	NA	-0.22	-1.5	-0.21	0.086	0.3
LC_neg_2021	NA	Ear emergence day	NA	NA	0.22	-0.94	0.14	0.26	0.55
LC_pos_1069	NA	Ear emergence day	NA	NA	-0.22	-0.96	-0.14	0.25	0.54
CE_cation_6347	NA	Ear emergence day	NA	NA	-0.22	-1.4	-0.16	0.18	0.44
LC_neg_544	NA	Ear emergence day	NA	NA	0.22	-1	0.052	0.67	0.85
LC_neg_1063	NA	Ear emergence day	NA	NA	-0.22	-1.3	-0.18	0.13	0.37
LC_neg_2181	NA	Ear emergence day	NA	NA	0.22	-0.91	0.1	0.4	0.67
LC_neg_1684	NA	Ear emergence day	NA	NA	-0.22	-1.2	-0.11	0.38	0.66
LC_neg_1213	NA	Ear emergence day	NA	NA	0.22	-0.92	0.25	0.035	0.19
LC_pos_1499	NA	Ear emergence day	NA	NA	0.22	-0.85	0.097	0.43	0.68
LC_neg_2444	NA	Ear emergence day	NA	NA	0.22	-1.9	0.059	0.63	0.83
CE_cation_4513	NA	Ear emergence day	NA	NA	-0.22	-0.42	-0.23	0.053	0.23
LC_pos_2111	NA	Ear emergence day	NA	NA	-0.22	-1.3	-0.23	0.056	0.24
LC_neg_1811	NA	Ear emergence day	NA	NA	-0.22	-1.4	-0.19	0.11	0.34
LC_pos_1190	NA	Ear emergence day	NA	NA	-0.21	-1	-0.086	0.48	0.73
LC_neg_232	NA	Ear emergence day	NA	NA	-0.21	-1.6	-0.24	0.047	0.22
LC_neg_1433	NA	Ear emergence day	NA	NA	-0.21	-1.5	-0.24	0.049	0.22
LC_neg_204	NA	Ear emergence day	NA	NA	-0.21	-1.4	-0.19	0.12	0.36
GC_272	NA	Ear emergence day	NA	NA	0.21	-0.56	0.36	0.0025	0.063
LC_pos_2746	NA	Ear emergence day	NA	NA	0.21	-1.5	0.14	0.25	0.54
LC_neg_1393	NA	Ear emergence day	NA	NA	0.21	-1.3	0.025	0.84	0.93
LC_pos_2589	NA	Ear emergence day	NA	NA	-0.21	-1.3	-0.18	0.13	0.38
LC_pos_763	NA	Ear emergence day	NA	NA	-0.21	-0.93	-0.31	0.01	0.11
LC_pos_1988	NA	Ear emergence day	NA	NA	-0.21	-0.78	-0.17	0.16	0.43
LC_neg_455	NA	Ear emergence day	NA	NA	-0.21	-0.85	-0.26	0.032	0.18
GC_180	1232:octadecenoic acid, 9-(e)-, n- (1tms)	Ear emergence day	Focta	Octadecenoic acid	0.21	-2.2	0.18	0.13	0.38
LC_neg_481	NA	Ear emergence day	NA	NA	0.21	-1.1	0.16	0.2	0.48
LC_pos_641	NA	Ear emergence day	NA	NA	0.21	-0.63	0.097	0.43	0.69
LC_neg_1404	NA	Ear emergence day	NA	NA	-0.21	-1.4	-0.095	0.44	0.69
LC_pos_142	NA	Ear emergence day	NA	NA	-0.21	-1.8	-0.056	0.65	0.84
LC_pos_1845	NA	Ear emergence day	NA	NA	0.21	-2	0.37	0.0016	0.049
CE_cation_7978	NA	Ear emergence day	NA	NA	-0.21	-0.33	-0.28	0.02	0.14
LC_neg_468	quercetin-3-o-xyloside	Ear emergence day	2q3ox	Quercetin-3-O-Xyloside	0.21	-0.63	-0.0029	0.98	0.99
CE_cation_8494	NA	Ear emergence day	NA	NA	0.21	-1.1	0.23	0.057	0.24
LC_neg_1097	NA	Ear emergence day	NA	NA	-0.21	-1.6	-0.15	0.23	0.52
CE_anion_3515	NA	Ear emergence day	NA	NA	0.21	-0.7	0.24	0.049	0.22
LC_pos_2876	NA	Ear emergence day	NA	NA	0.21	-1.5	0.093	0.44	0.7
LC_pos_2435	NA	Ear emergence day	NA	NA	-0.21	-1.6	-0.22	0.071	0.27
LC_neg_1083	NA	Ear emergence day	NA	NA	0.21	-1.4	0.27	0.023	0.15
CE_cation_3474	NA	Ear emergence day	NA	NA	-0.21	-0.81	-0.049	0.69	0.86
CE_cation_4941	NA	Ear emergence day	NA	NA	0.21	-0.28	0.2	0.096	0.31
CE_cation_8053	NA	Ear emergence day	NA	NA	-0.21	-0.99	-0.11	0.37	0.65
LC_neg_2312	NA	Ear emergence day	NA	NA	0.21	-1.7	0.18	0.13	0.38
LC_neg_1448	NA	Ear emergence day	NA	NA	0.21	-1.4	0.14	0.24	0.54
LC_neg_817	NA	Ear emergence day	NA	NA	-0.21	-1.2	-0.21	0.081	0.29
LC_neg_2195	NA	Ear emergence day	NA	NA	0.21	-1.6	0.078	0.52	0.75
LC_neg_1324	NA	Ear emergence day	NA	NA	-0.21	-1.7	-0.13	0.3	0.59
LC_neg_243	NA	Ear emergence day	NA	NA	0.21	-1.2	0.24	0.045	0.21
LC_neg_1389	NA	Ear emergence day	NA	NA	0.21	-1.9	0.056	0.65	0.84
LC_pos_1899	NA	Ear emergence day	NA	NA	-0.21	-1.1	-0.31	0.011	0.11
LC_neg_1763	NA	Ear emergence day	NA	NA	-0.21	-0.84	-0.025	0.84	0.93
LC_pos_1846	NA	Ear emergence day	NA	NA	0.21	-0.63	0.2	0.1	0.32
LC_neg_2031	NA	Ear emergence day	NA	NA	0.21	-1.5	0.16	0.18	0.46
LC_neg_2646	NA	Ear emergence day	NA	NA	0.21	-1.2	0.064	0.6	0.81
LC_neg_2414	NA	Ear emergence day	NA	NA	0.21	-1.1	0.15	0.2	0.48
LC_neg_610	NA	Ear emergence day	NA	NA	0.21	-1.2	0.16	0.2	0.48
LC_pos_124	NA	Ear emergence day	NA	NA	0.21	-1.4	0.068	0.58	0.79
LC_pos_106	NA	Ear emergence day	NA	NA	-0.2	-1.2	-0.21	0.079	0.29
LC_neg_1575	NA	Ear emergence day	NA	NA	-0.2	-0.74	-0.2	0.1	0.33
LC_neg_1197	NA	Ear emergence day	NA	NA	0.2	-1.4	0.11	0.36	0.64
CE_cation_7921	NA	Ear emergence day	NA	NA	0.2	-1.6	0.099	0.42	0.68
LC_neg_2272	NA	Ear emergence day	NA	NA	-0.2	-1.4	-0.11	0.38	0.66
LC_pos_2469	NA	Ear emergence day	NA	NA	-0.2	-1.2	-0.3	0.013	0.12
CE_anion_1493	NA	Ear emergence day	NA	NA	-0.2	-1.4	-0.13	0.29	0.58
GC_115 X_CE_cation_2632	l-asparagine	Ear emergence day	Aasne	Asparagine	0.2	-2	0.11	0.37	0.65
LC_pos_2552	NA	Ear emergence day	NA	NA	0.2	-1.1	0.11	0.37	0.65
LC_pos_2660	NA	Ear emergence day	NA	NA	0.2	-1.6	0.15	0.23	0.52
CE_anion_1522	NA	Ear emergence day	NA	NA	0.2	-1	0.035	0.77	0.91
LC_neg_1958	NA	Ear emergence day	NA	NA	0.2	-0.99	0.16	0.2	0.48
CE_anion_293	NA	Ear emergence day	NA	NA	-0.2	-1.2	-0.11	0.38	0.66
CE_anion_6642	NA	Ear emergence day	NA	NA	-0.2	-1.5	-0.15	0.22	0.5
LC_neg_1036	NA	Ear emergence day	NA	NA	-0.2	-1.3	-0.21	0.08	0.29
LC_neg_924	NA	Ear emergence day	NA	NA	-0.2	-1.6	-0.2	0.093	0.31
LC_neg_1136	NA	Ear emergence day	NA	NA	0.2	-1.5	0.088	0.47	0.72
LC_pos_762	NA	Ear emergence day	NA	NA	-0.2	-1.1	-0.22	0.071	0.27
GC_292	1099:phosphoric acid	Ear emergence day	po4	Phosphate	0.2	-1.3	0.23	0.054	0.24
LC_neg_2736	NA	Ear emergence day	NA	NA	-0.2	-1.3	-0.087	0.48	0.72
LC_neg_1616	NA	Ear emergence day	NA	NA	-0.2	-1.3	-0.11	0.36	0.64
LC_neg_1560	NA	Ear emergence day	NA	NA	-0.2	-1.1	-0.18	0.14	0.4
LC_neg_798	NA	Ear emergence day	NA	NA	0.2	-1.3	0.17	0.17	0.44
LC_neg_2337	NA	Ear emergence day	NA	NA	0.2	-1.7	0.054	0.66	0.85
CE_anion_396	NA	Ear emergence day	NA	NA	0.2	-1.3	0.18	0.14	0.4
GC_45 X_CE_anion_958	glyceric acid	Ear emergence day	Oglyc	Glyceric acid	0.2	-1.8	0.17	0.15	0.41
IT_6	18_0_lysopc	Ear emergence day	180LPC	18-0-LPC	0.2	-2.2	0.13	0.28	0.57
LC_neg_620	NA	Ear emergence day	NA	NA	0.2	-1.2	0.06	0.62	0.82
LC_pos_1442	NA	Ear emergence day	NA	NA	0.2	-1.5	0.12	0.34	0.62
LC_neg_322	3-butenyl glucosinolate	Ear emergence day	2bgls	3-Butenyl-Gls	0.2	-1.6	0.11	0.38	0.65
CE_anion_3156	d-quinic acid	Ear emergence day	Oquin	D-Quinic acid	0.2	-1.4	0.28	0.02	0.14
LC_neg_1920	NA	Ear emergence day	NA	NA	-0.2	-1.1	-0.1	0.41	0.67
LC_pos_2317	NA	Ear emergence day	NA	NA	-0.2	-1.4	-0.24	0.044	0.21
LC_neg_1431	NA	Ear emergence day	NA	NA	0.2	-1.1	0.21	0.09	0.3
LC_neg_2085	NA	Ear emergence day	NA	NA	-0.2	-1.4	-0.27	0.025	0.16
CE_cation_6212	NA	Ear emergence day	NA	NA	0.2	-1.2	0.08	0.51	0.75
CE_anion_2937	NA	Ear emergence day	NA	NA	0.2	-0.95	0.31	0.0098	0.11
CE_cation_8656	NA	Ear emergence day	NA	NA	-0.2	-0.82	-0.16	0.19	0.46
LC_pos_85	NA	Ear emergence day	NA	NA	0.2	-1.3	0.079	0.52	0.75
CE_cation_3193	NA	Ear emergence day	NA	NA	-0.2	-0.97	-0.16	0.19	0.46
GC_212	NA	Ear emergence day	NA	NA	0.2	-1.9	0.15	0.21	0.49
LC_pos_129	NA	Ear emergence day	NA	NA	0.2	-1.2	0.18	0.15	0.41
GC_160 X_CE_anion_3648 X_LC_neg_72	d-pantothenic acid	Ear emergence day	Opant	Pantothenic acid	0.19	-1.4	0.2	0.093	0.31
LC_neg_1154	NA	Ear emergence day	NA	NA	-0.19	-1.1	-0.19	0.12	0.36
LC_pos_983	NA	Ear emergence day	NA	NA	-0.19	-1.2	-0.21	0.089	0.3
LC_neg_1839	NA	Ear emergence day	NA	NA	0.19	-1.9	0.098	0.42	0.68
CE_anion_1462	NA	Ear emergence day	NA	NA	0.19	-1.5	0.17	0.16	0.42
LC_neg_2291	NA	Ear emergence day	NA	NA	-0.19	-1.2	-0.15	0.23	0.53
CE_cation_5627	cytidine	Ear emergence day	Pcyti	Cytidine	-0.19	-1.3	-0.18	0.13	0.38
CE_anion_1479	NA	Ear emergence day	NA	NA	0.19	-0.88	0.16	0.2	0.48
GC_95	NA	Ear emergence day	NA	NA	0.19	-2.1	0.14	0.26	0.54
CE_cation_76	NA	Ear emergence day	NA	NA	0.19	-1.5	0.19	0.12	0.36
CE_cation_1118	NA	Ear emergence day	NA	NA	-0.19	-1.3	-0.19	0.12	0.36
LC_pos_901	NA	Ear emergence day	NA	NA	-0.19	-1.6	-0.15	0.23	0.52
CE_anion_5595	NA	Ear emergence day	NA	NA	0.19	-1.3	0.14	0.26	0.55
LC_pos_910	NA	Ear emergence day	NA	NA	0.19	-1.4	0.18	0.15	0.41
LC_neg_67	NA	Ear emergence day	NA	NA	0.19	-1.3	0.16	0.18	0.45
LC_pos_48	NA	Ear emergence day	NA	NA	0.19	-1.2	0.069	0.57	0.79
LC_neg_767	NA	Ear emergence day	NA	NA	-0.19	-1.6	-0.21	0.086	0.3
LC_neg_1392	NA	Ear emergence day	NA	NA	0.19	-1.2	0.19	0.11	0.34
CE_cation_3026	NA	Ear emergence day	NA	NA	-0.19	-1.3	-0.17	0.17	0.43
CE_anion_6562	NA	Ear emergence day	NA	NA	-0.19	-0.87	-0.25	0.042	0.21
LC_pos_2633	NA	Ear emergence day	NA	NA	-0.19	-1.6	-0.18	0.14	0.4
LC_neg_393	NA	Ear emergence day	NA	NA	-0.19	-1.7	-0.14	0.26	0.54
GC_211	nicotianamine	Ear emergence day	Nncam	Nicotianamine	0.19	-1.5	-0.1	0.4	0.67
CE_anion_2530	NA	Ear emergence day	NA	NA	-0.19	-2	-0.22	0.068	0.27
GC_269	d-raffinose	Ear emergence day	Sraff	Raffinose	-0.19	-1.4	-0.26	0.033	0.18
LC_pos_1470	NA	Ear emergence day	NA	NA	0.19	-1.7	0.063	0.61	0.81
CE_cation_5256	NA	Ear emergence day	NA	NA	0.19	-1.4	0.18	0.14	0.39
CE_cation_6098	NA	Ear emergence day	NA	NA	0.19	-1.7	0.077	0.53	0.75
LC_neg_1325	NA	Ear emergence day	NA	NA	0.19	-1.7	0.13	0.29	0.57
LC_pos_661	NA	Ear emergence day	NA	NA	-0.19	-1.4	-0.051	0.68	0.85
LC_neg_2492	NA	Ear emergence day	NA	NA	0.19	-1.5	0.17	0.17	0.43
CE_anion_1504	NA	Ear emergence day	NA	NA	-0.19	-1.3	-0.21	0.086	0.3
CE_anion_2353	l-citramalic acid	Ear emergence day	Ocitm	Citramalic acid	-0.19	-1.9	-0.15	0.22	0.5
LC_neg_809	NA	Ear emergence day	NA	NA	0.19	-1.2	0.11	0.38	0.66
LC_pos_1396	NA	Ear emergence day	NA	NA	0.19	-1.3	0.16	0.19	0.47
LC_neg_2240	NA	Ear emergence day	NA	NA	0.19	-1.3	0.27	0.028	0.17
CE_cation_5890	NA	Ear emergence day	NA	NA	0.19	-1.1	0.022	0.86	0.94
CE_cation_3228	NA	Ear emergence day	NA	NA	-0.19	-1.3	-0.034	0.78	0.91
LC_neg_1169	NA	Ear emergence day	NA	NA	-0.19	-1.5	-0.14	0.24	0.53
LC_neg_1618	NA	Ear emergence day	NA	NA	-0.19	-1.3	-0.073	0.55	0.77
LC_neg_2065	NA	Ear emergence day	NA	NA	-0.19	-1.5	-0.14	0.24	0.53
IT_10	34_1_pc	Ear emergence day	341PC	34-1-PC	0.18	-2.4	0.046	0.71	0.87
LC_neg_999	NA	Ear emergence day	NA	NA	0.18	-1.5	0.24	0.048	0.22
LC_pos_1373	NA	Ear emergence day	NA	NA	0.18	-1.5	0.16	0.19	0.47
CE_cation_2056	NA	Ear emergence day	NA	NA	-0.18	-1.7	-0.043	0.72	0.88
LC_neg_1960	NA	Ear emergence day	NA	NA	-0.18	-1.4	-0.27	0.024	0.16
LC_neg_2266	NA	Ear emergence day	NA	NA	-0.18	-1.7	-0.14	0.25	0.54
LC_neg_1030	NA	Ear emergence day	NA	NA	0.18	-0.95	0.16	0.2	0.48
LC_neg_676	NA	Ear emergence day	NA	NA	0.18	-1.1	0.074	0.54	0.76
CE_cation_670	NA	Ear emergence day	NA	NA	-0.18	-1.5	-0.2	0.099	0.32
LC_neg_2378	NA	Ear emergence day	NA	NA	-0.18	-1.8	-0.14	0.25	0.54
LC_pos_720	NA	Ear emergence day	NA	NA	0.18	-1.4	0.2	0.1	0.33
CE_cation_1114	NA	Ear emergence day	NA	NA	0.18	-1.8	0.063	0.61	0.81
CE_cation_8825	NA	Ear emergence day	NA	NA	-0.18	-0.95	-0.093	0.45	0.7
LC_neg_373	NA	Ear emergence day	NA	NA	-0.18	-1.2	-0.2	0.094	0.31
LC_pos_328	NA	Ear emergence day	NA	NA	0.18	-1.7	0.098	0.42	0.68
CE_cation_4308	NA	Ear emergence day	NA	NA	0.18	-1.3	0.038	0.76	0.9
LC_pos_1923	quercetin-3-o-vicianoside	Ear emergence day	2qrov	Quercetin-3-O-Vicianoside	-0.18	-0.99	0.065	0.6	0.8
LC_neg_2119	NA	Ear emergence day	NA	NA	-0.18	-1.2	-0.13	0.27	0.57
LC_neg_1364	NA	Ear emergence day	NA	NA	-0.18	-1.5	-0.12	0.31	0.6
LC_neg_169	NA	Ear emergence day	NA	NA	-0.18	-2	-0.076	0.53	0.76
CE_cation_1889	NA	Ear emergence day	NA	NA	0.18	-1.3	0.16	0.19	0.47
CE_anion_2527	NA	Ear emergence day	NA	NA	0.18	-1.8	0.04	0.75	0.89
LC_pos_1829	NA	Ear emergence day	NA	NA	0.18	-1.4	0.24	0.045	0.21
LC_pos_2563	NA	Ear emergence day	NA	NA	0.18	-1.4	0.13	0.3	0.59
CE_cation_9054	NA	Ear emergence day	NA	NA	0.18	-1.7	0.12	0.31	0.6
LC_neg_2265	NA	Ear emergence day	NA	NA	-0.18	-1.4	-0.13	0.28	0.57
LC_pos_542	NA	Ear emergence day	NA	NA	0.18	-1.7	0.3	0.013	0.12
LC_pos_931	NA	Ear emergence day	NA	NA	0.18	-1.5	0.17	0.17	0.44
LC_pos_1251	NA	Ear emergence day	NA	NA	-0.18	-1.6	-0.19	0.12	0.36
LC_pos_418 X_CE_cation_6481 X_LC_neg_118	guanosine	Ear emergence day	Pguno	Guanosine	0.18	-1.5	0.11	0.36	0.64
CE_cation_5824	NA	Ear emergence day	NA	NA	0.18	-1.4	0.019	0.88	0.95
LC_pos_871	NA	Ear emergence day	NA	NA	0.18	-1.7	0.099	0.42	0.68
LC_pos_1455	NA	Ear emergence day	NA	NA	0.18	-1.6	0.16	0.19	0.47
LC_neg_988	NA	Ear emergence day	NA	NA	0.18	-1.5	0.31	0.011	0.11
LC_neg_1365	NA	Ear emergence day	NA	NA	0.18	-1.8	0.042	0.73	0.88
LC_neg_1716	NA	Ear emergence day	NA	NA	-0.18	-1.2	-0.071	0.56	0.78
LC_pos_2706	NA	Ear emergence day	NA	NA	-0.18	-1.4	-0.27	0.026	0.16
LC_pos_135	NA	Ear emergence day	NA	NA	-0.18	-1.7	-0.14	0.25	0.54
LC_neg_2013	NA	Ear emergence day	NA	NA	-0.18	-1.2	-0.0094	0.94	0.98
CE_anion_4705	NA	Ear emergence day	NA	NA	-0.18	-1.2	-0.26	0.031	0.18
GC_86 X_85	meso-erythritol	Ear emergence day	Cmery	Meso-Erythritol	-0.18	-1.5	-0.055	0.65	0.84
IT_13	36_3_pc	Ear emergence day	363PC	36-3-PC	0.18	-2.4	-0.059	0.63	0.83
LC_pos_234	NA	Ear emergence day	NA	NA	0.18	-1.7	0.16	0.19	0.47
LC_neg_1819	NA	Ear emergence day	NA	NA	0.18	-1.5	0.17	0.17	0.44
LC_neg_575	NA	Ear emergence day	NA	NA	0.18	-1.5	0.064	0.6	0.81
LC_neg_891	NA	Ear emergence day	NA	NA	-0.18	-1.6	-0.27	0.023	0.15
LC_pos_1534	NA	Ear emergence day	NA	NA	0.17	-1.7	0.1	0.4	0.67
LC_pos_424	NA	Ear emergence day	NA	NA	0.17	-1.6	0.22	0.072	0.28
CE_cation_2852	anthranilic acid	Ear emergence day	Nanth	Anthranilic acid	-0.17	-1.4	-0.078	0.52	0.75
LC_neg_387	NA	Ear emergence day	NA	NA	0.17	-1.4	0.12	0.33	0.62
LC_neg_1342 X_LC_pos_1975	diosmetin-7-o-rutinoside	Ear emergence day	2d7or	Diosmetin-7-O-Rutinoside	-0.17	-1.6	-0.016	0.9	0.96
LC_pos_801	NA	Ear emergence day	NA	NA	0.17	-1.6	0.17	0.17	0.44
CE_cation_3880	NA	Ear emergence day	NA	NA	-0.17	-1.6	-0.068	0.58	0.79
GC_91 X_CE_cation_1575	4-aminobutyric acid	Ear emergence day	Ogaba	GABA	-0.17	-1.4	-0.14	0.23	0.53
LC_pos_846	NA	Ear emergence day	NA	NA	-0.17	-1.7	-0.13	0.27	0.56
LC_neg_394	NA	Ear emergence day	NA	NA	-0.17	-1.8	-0.13	0.28	0.57
LC_neg_1651	NA	Ear emergence day	NA	NA	0.17	-1.5	0.13	0.29	0.58
LC_pos_2104	NA	Ear emergence day	NA	NA	-0.17	-1.7	-0.081	0.51	0.74
LC_pos_514	NA	Ear emergence day	NA	NA	0.17	-1.5	0.077	0.53	0.75
CE_cation_6400	NA	Ear emergence day	NA	NA	0.17	-1.5	0.21	0.08	0.29
CE_cation_2664	NA	Ear emergence day	NA	NA	0.17	-2	0.1	0.39	0.67
GC_185	NA	Ear emergence day	NA	NA	0.17	-1.5	0.074	0.55	0.77
LC_neg_1184	NA	Ear emergence day	NA	NA	0.17	-1.1	0.15	0.22	0.51
LC_neg_2652	NA	Ear emergence day	NA	NA	0.17	-1.7	0.26	0.034	0.19
GC_60 X_CE_cation_2240	l-threonine	Ear emergence day	Athre	Threonine	0.17	-1.5	0.21	0.085	0.3
LC_neg_1824	NA	Ear emergence day	NA	NA	-0.17	-1.3	-0.16	0.18	0.45
CE_anion_7381	NA	Ear emergence day	NA	NA	0.17	-1.5	0.2	0.11	0.33
LC_pos_1653	NA	Ear emergence day	NA	NA	-0.17	-1.8	-0.0043	0.97	0.99
LC_neg_1396	NA	Ear emergence day	NA	NA	-0.17	-1.4	-0.26	0.03	0.17
LC_neg_854	NA	Ear emergence day	NA	NA	0.17	-1.8	0.11	0.38	0.66
LC_pos_830	NA	Ear emergence day	NA	NA	-0.17	-1.2	-0.21	0.083	0.29
CE_anion_6572	NA	Ear emergence day	NA	NA	0.17	-1.5	0.04	0.74	0.89
LC_neg_321	NA	Ear emergence day	NA	NA	0.17	-1.6	0.12	0.31	0.6
LC_pos_387	NA	Ear emergence day	NA	NA	-0.17	-1.6	-0.11	0.39	0.66
GC_236	NA	Ear emergence day	NA	NA	-0.17	-0.95	-0.21	0.079	0.29
LC_pos_361	NA	Ear emergence day	NA	NA	-0.17	-1.7	-0.088	0.47	0.72
CE_cation_4646	NA	Ear emergence day	NA	NA	0.17	-1.6	0.091	0.45	0.71
LC_pos_335	NA	Ear emergence day	NA	NA	0.17	-1.8	0.13	0.28	0.57
CE_cation_7950	NA	Ear emergence day	NA	NA	-0.17	-1.3	-0.2	0.11	0.33
LC_neg_1026	NA	Ear emergence day	NA	NA	0.17	-1.6	0.073	0.55	0.77
CE_cation_3124	NA	Ear emergence day	NA	NA	0.17	-1.1	0.076	0.53	0.76
GC_98	NA	Ear emergence day	NA	NA	0.17	-2.2	0.13	0.3	0.59
LC_pos_1276	NA	Ear emergence day	NA	NA	-0.17	-1.4	-0.12	0.33	0.62
CE_anion_933	NA	Ear emergence day	NA	NA	0.17	-1.1	0.1	0.41	0.68
LC_pos_1326	benzyl glucosinolate	Ear emergence day	2egls	Benzyl-Gls	0.17	-1.2	0.2	0.11	0.33
LC_pos_867	NA	Ear emergence day	NA	NA	0.17	-1.5	0.11	0.38	0.66
CE_cation_6760	NA	Ear emergence day	NA	NA	0.17	-1.2	0.12	0.34	0.62
LC_neg_641	NA	Ear emergence day	NA	NA	0.17	-1.8	0.16	0.18	0.45
LC_neg_234	NA	Ear emergence day	NA	NA	0.17	-1.8	0.091	0.46	0.71
LC_neg_811	NA	Ear emergence day	NA	NA	0.17	-2	0.098	0.42	0.68
CE_cation_4044	NA	Ear emergence day	NA	NA	0.17	-1.1	0.2	0.1	0.32
LC_neg_783	NA	Ear emergence day	NA	NA	0.16	-1.8	0.11	0.37	0.65
CE_cation_5817	NA	Ear emergence day	NA	NA	0.16	-1	0.16	0.18	0.45
CE_anion_7758	NA	Ear emergence day	NA	NA	0.16	-1.5	0.13	0.29	0.57
LC_pos_2609	NA	Ear emergence day	NA	NA	0.16	-1.4	0.093	0.45	0.7
CE_anion_7838	NA	Ear emergence day	NA	NA	-0.16	-1.3	-0.21	0.085	0.3
LC_neg_1348	NA	Ear emergence day	NA	NA	0.16	-1.9	0.048	0.69	0.86
LC_pos_2162	NA	Ear emergence day	NA	NA	0.16	-1.3	0.13	0.28	0.57
LC_neg_504	NA	Ear emergence day	NA	NA	0.16	-1.4	0.0075	0.95	0.98
LC_pos_2704	NA	Ear emergence day	NA	NA	-0.16	-1.6	-0.22	0.067	0.27
LC_pos_2348	NA	Ear emergence day	NA	NA	0.16	-1.2	0.17	0.16	0.42
LC_pos_1645	NA	Ear emergence day	NA	NA	-0.16	-1.4	-0.18	0.14	0.38
LC_pos_2126	NA	Ear emergence day	NA	NA	0.16	-1.7	0.074	0.55	0.77
GC_237	NA	Ear emergence day	NA	NA	-0.16	-2.2	-0.027	0.83	0.93
LC_neg_1886	NA	Ear emergence day	NA	NA	-0.16	-1.9	-0.11	0.37	0.65
CE_cation_2092	NA	Ear emergence day	NA	NA	-0.16	-1.8	-0.18	0.14	0.4
LC_pos_356	NA	Ear emergence day	NA	NA	0.16	-2	0.28	0.022	0.15
CE_cation_7929	NA	Ear emergence day	NA	NA	0.16	-1.8	0.044	0.72	0.87
LC_pos_174	trans-zeatin	Ear emergence day	Nzeat	trans-Zeatin	0.16	-1.6	0.19	0.12	0.35
CE_cation_3511	NA	Ear emergence day	NA	NA	0.16	-2	0.045	0.71	0.87
LC_pos_2608	NA	Ear emergence day	NA	NA	0.16	-2	0.16	0.18	0.46
LC_neg_1146	NA	Ear emergence day	NA	NA	0.16	-1.7	0.082	0.5	0.74
LC_pos_2875	NA	Ear emergence day	NA	NA	0.16	-1.9	0.085	0.49	0.73
CE_cation_7048	NA	Ear emergence day	NA	NA	0.16	-1.4	0.079	0.52	0.75
CE_anion_5382	NA	Ear emergence day	NA	NA	0.16	-2	0.14	0.25	0.54
CE_cation_550	NA	Ear emergence day	NA	NA	0.16	-1.7	0.00029	1	1
LC_neg_65	NA	Ear emergence day	NA	NA	0.16	-1.8	0.099	0.42	0.68
LC_neg_271	NA	Ear emergence day	NA	NA	-0.16	-1.7	-0.13	0.27	0.56
LC_neg_1921	NA	Ear emergence day	NA	NA	0.16	-1.5	0.22	0.068	0.27
CE_cation_5818	NA	Ear emergence day	NA	NA	0.16	-1.5	0.091	0.46	0.71
CE_cation_7550	NA	Ear emergence day	NA	NA	-0.16	-1.6	-0.1	0.39	0.66
LC_neg_658	NA	Ear emergence day	NA	NA	0.16	-1.6	0.012	0.92	0.97
CE_cation_6754	NA	Ear emergence day	NA	NA	0.16	-1.9	0.041	0.74	0.89
LC_neg_2538	NA	Ear emergence day	NA	NA	0.16	-1.8	0.074	0.55	0.77
LC_neg_2042	NA	Ear emergence day	NA	NA	0.16	-1.8	0.073	0.55	0.77
LC_pos_2894	NA	Ear emergence day	NA	NA	0.16	-1.7	0.065	0.59	0.8
LC_pos_110	NA	Ear emergence day	NA	NA	0.15	-1.6	0.096	0.43	0.69
LC_neg_2107	NA	Ear emergence day	NA	NA	-0.15	-1.3	-0.16	0.19	0.47
LC_pos_203	NA	Ear emergence day	NA	NA	-0.15	-1.4	-0.11	0.38	0.66
CE_cation_3241	NA	Ear emergence day	NA	NA	-0.15	-1.3	0.044	0.72	0.88
LC_pos_715	NA	Ear emergence day	NA	NA	0.15	-2	0.23	0.055	0.24
LC_neg_2582	NA	Ear emergence day	NA	NA	0.15	-1.8	0.15	0.21	0.49
LC_neg_987	NA	Ear emergence day	NA	NA	-0.15	-1.5	-0.12	0.33	0.62
LC_pos_1462	NA	Ear emergence day	NA	NA	0.15	-1.8	0.14	0.25	0.54
LC_neg_2511	NA	Ear emergence day	NA	NA	-0.15	-1.9	-0.14	0.25	0.54
LC_pos_223	NA	Ear emergence day	NA	NA	-0.15	-2.1	-0.083	0.49	0.73
LC_neg_320	NA	Ear emergence day	NA	NA	-0.15	-1.5	-0.16	0.19	0.47
CE_cation_4534	NA	Ear emergence day	NA	NA	-0.15	-1.4	-0.11	0.35	0.63
CE_cation_1496	NA	Ear emergence day	NA	NA	0.15	-1.8	0.098	0.42	0.68
LC_pos_2582	NA	Ear emergence day	NA	NA	0.15	-1.6	0.014	0.91	0.96
LC_neg_707	NA	Ear emergence day	NA	NA	-0.15	-2.1	-0.22	0.072	0.27
LC_neg_331	NA	Ear emergence day	NA	NA	0.15	-1.4	-0.029	0.81	0.92
LC_neg_2670	NA	Ear emergence day	NA	NA	0.15	-1.7	0.08	0.51	0.75
GC_175	NA	Ear emergence day	NA	NA	-0.15	-1.8	-0.068	0.58	0.79
LC_neg_2581	NA	Ear emergence day	NA	NA	0.15	-1.7	0.089	0.47	0.71
LC_neg_1043	NA	Ear emergence day	NA	NA	-0.15	-1.6	-0.096	0.43	0.69
LC_pos_17	NA	Ear emergence day	NA	NA	0.15	-1.5	0.2	0.095	0.31
LC_neg_527	NA	Ear emergence day	NA	NA	-0.15	-1.8	-0.1	0.4	0.67
CE_anion_5472	NA	Ear emergence day	NA	NA	0.15	-1.9	0.16	0.2	0.48
LC_pos_229	NA	Ear emergence day	NA	NA	-0.15	-2	-0.14	0.25	0.54
LC_pos_1788	NA	Ear emergence day	NA	NA	-0.15	-1.6	-0.14	0.24	0.53
LC_neg_2258	NA	Ear emergence day	NA	NA	-0.15	-1.6	-0.13	0.27	0.56
LC_neg_99	NA	Ear emergence day	NA	NA	0.15	-1.9	0.09	0.46	0.71
LC_neg_211	NA	Ear emergence day	NA	NA	-0.15	-1.6	-0.21	0.084	0.3
LC_neg_508	NA	Ear emergence day	NA	NA	-0.15	-1.5	-0.14	0.26	0.55
LC_pos_20	NA	Ear emergence day	NA	NA	0.15	-2	0.11	0.36	0.64
GC_298 X_CE_anion_2747	shikimic acid	Ear emergence day	Oshkm	Shikimic acid	0.15	-1.4	0.2	0.093	0.31
CE_cation_6753	NA	Ear emergence day	NA	NA	0.15	-1.9	0.02	0.87	0.95
LC_pos_1050	NA	Ear emergence day	NA	NA	-0.15	-2	-0.19	0.12	0.35
LC_neg_2287	NA	Ear emergence day	NA	NA	0.15	-1.9	0.25	0.041	0.2
LC_neg_2375	NA	Ear emergence day	NA	NA	0.15	-1.8	0.17	0.15	0.41
LC_neg_1999	NA	Ear emergence day	NA	NA	-0.15	-1.9	-0.016	0.9	0.96
LC_pos_250	NA	Ear emergence day	NA	NA	0.15	-2.1	-0.061	0.62	0.82
LC_neg_2252	NA	Ear emergence day	NA	NA	0.15	-1.6	0.093	0.45	0.7
LC_pos_2260	NA	Ear emergence day	NA	NA	-0.15	-1.2	-0.24	0.051	0.23
LC_neg_591	NA	Ear emergence day	NA	NA	0.15	-1.7	0.17	0.17	0.44
LC_pos_1436	NA	Ear emergence day	NA	NA	0.15	-1.8	0.11	0.38	0.66
CE_cation_5860	NA	Ear emergence day	NA	NA	0.15	-1.7	-0.0046	0.97	0.99
LC_pos_109	NA	Ear emergence day	NA	NA	-0.15	-2	0.029	0.81	0.92
LC_pos_2092	NA	Ear emergence day	NA	NA	-0.15	-1.9	-0.14	0.25	0.54
LC_pos_841	NA	Ear emergence day	NA	NA	0.15	-1.5	0.1	0.4	0.67
GC_146	d-mannose	Ear emergence day	Smann	Mannose	-0.15	-1.9	-0.11	0.37	0.65
LC_neg_2653	NA	Ear emergence day	NA	NA	0.15	-1.8	0.046	0.71	0.87
LC_neg_1795	NA	Ear emergence day	NA	NA	-0.14	-1.3	-0.22	0.065	0.26
LC_pos_1397	NA	Ear emergence day	NA	NA	0.14	-1.6	0.067	0.58	0.79
LC_neg_1896	NA	Ear emergence day	NA	NA	-0.14	-1.6	-0.21	0.079	0.29
LC_neg_1345	NA	Ear emergence day	NA	NA	0.14	-1.7	0.23	0.055	0.24
LC_neg_2470	NA	Ear emergence day	NA	NA	0.14	-1.8	0.28	0.02	0.14
GC_289 X_CE_cation_3215 X_CE_cation_3218	1314:methionine2_2tms	Ear emergence day	Ameth	Methionine	0.14	-1.8	0.1	0.41	0.68
LC_pos_872	NA	Ear emergence day	NA	NA	0.14	-1.8	0.14	0.25	0.54
LC_neg_1493	NA	Ear emergence day	NA	NA	0.14	-2	0.2	0.098	0.32
LC_neg_989	NA	Ear emergence day	NA	NA	0.14	-2	0.11	0.35	0.63
CE_cation_6426	NA	Ear emergence day	NA	NA	0.14	-1.6	-0.03	0.81	0.92
LC_pos_2804	NA	Ear emergence day	NA	NA	-0.14	-2	-0.065	0.6	0.8
LC_neg_1482	NA	Ear emergence day	NA	NA	-0.14	-1.7	-0.15	0.23	0.53
CE_cation_6465	NA	Ear emergence day	NA	NA	-0.14	-1.7	-0.09	0.46	0.71
LC_pos_906	NA	Ear emergence day	NA	NA	-0.14	-1.9	0.018	0.88	0.95
LC_neg_247	NA	Ear emergence day	NA	NA	-0.14	-1.6	-0.19	0.11	0.35
LC_pos_682	NA	Ear emergence day	NA	NA	-0.14	-1.9	-0.18	0.13	0.38
LC_pos_199	NA	Ear emergence day	NA	NA	0.14	-1.8	0.22	0.063	0.26
LC_neg_1924	NA	Ear emergence day	NA	NA	-0.14	-1.8	-0.11	0.39	0.66
LC_pos_606	NA	Ear emergence day	NA	NA	-0.14	-1.6	-0.055	0.65	0.84
LC_pos_970	NA	Ear emergence day	NA	NA	0.14	-1.8	0.054	0.66	0.85
LC_pos_593	NA	Ear emergence day	NA	NA	0.14	-1.7	0.011	0.93	0.97
LC_neg_1898	NA	Ear emergence day	NA	NA	-0.14	-1.9	-0.16	0.19	0.47
CE_anion_872	NA	Ear emergence day	NA	NA	0.14	-1.6	0.17	0.17	0.43
CE_anion_6392	NA	Ear emergence day	NA	NA	-0.14	-2.1	-0.13	0.28	0.57
LC_neg_1370	NA	Ear emergence day	NA	NA	-0.14	-1.6	-0.14	0.26	0.55
LC_pos_1982	NA	Ear emergence day	NA	NA	-0.14	-1.8	-0.16	0.2	0.48
LC_pos_2714	NA	Ear emergence day	NA	NA	0.14	-2	0.012	0.92	0.97
CE_cation_7981	NA	Ear emergence day	NA	NA	-0.14	-1.6	-0.078	0.52	0.75
LC_pos_1011	NA	Ear emergence day	NA	NA	0.14	-1.6	-0.003	0.98	0.99
CE_anion_4302	NA	Ear emergence day	NA	NA	-0.14	-1.8	-0.12	0.33	0.62
LC_pos_741	NA	Ear emergence day	NA	NA	0.14	-1.3	0.12	0.31	0.6
CE_anion_312	NA	Ear emergence day	NA	NA	0.14	-1.5	0.14	0.25	0.54
CE_cation_5083	NA	Ear emergence day	NA	NA	0.14	-1.7	0.051	0.68	0.85
CE_anion_2425	NA	Ear emergence day	NA	NA	0.14	-1.5	0.13	0.28	0.57
CE_cation_3938	NA	Ear emergence day	NA	NA	0.14	-1.7	0.18	0.14	0.38
LC_neg_1316	NA	Ear emergence day	NA	NA	-0.14	-1.9	-0.18	0.13	0.38
LC_neg_1663	NA	Ear emergence day	NA	NA	0.14	-2	0.07	0.57	0.78
LC_pos_1392	NA	Ear emergence day	NA	NA	0.14	-1.9	-0.01	0.93	0.98
LC_pos_2916	NA	Ear emergence day	NA	NA	0.14	-1.8	0.047	0.7	0.87
LC_neg_201	NA	Ear emergence day	NA	NA	-0.14	-2.2	-0.062	0.61	0.82
LC_pos_1926	NA	Ear emergence day	NA	NA	-0.14	-1.6	-0.032	0.79	0.92
LC_pos_362	NA	Ear emergence day	NA	NA	0.13	-1.9	0.014	0.91	0.97
LC_neg_193	NA	Ear emergence day	NA	NA	0.13	-1.6	0.061	0.62	0.82
LC_pos_2011	NA	Ear emergence day	NA	NA	-0.13	-2.1	-0.071	0.56	0.78
LC_pos_984	NA	Ear emergence day	NA	NA	-0.13	-2	-0.12	0.32	0.61
LC_neg_1413	NA	Ear emergence day	NA	NA	-0.13	-1.9	-0.14	0.24	0.53
LC_pos_28	NA	Ear emergence day	NA	NA	-0.13	-1.9	-0.18	0.14	0.4
GC_9	hydroxylamine	Ear emergence day	Nhamn	Hydroxylamine	0.13	-1.7	0.16	0.18	0.45
CE_cation_203	NA	Ear emergence day	NA	NA	0.13	-1.8	0.074	0.55	0.77
CE_cation_6363	NA	Ear emergence day	NA	NA	-0.13	-1.8	-0.039	0.75	0.89
LC_neg_802	NA	Ear emergence day	NA	NA	-0.13	-1.9	-0.053	0.66	0.85
LC_pos_2598	NA	Ear emergence day	NA	NA	0.13	-1.9	0.049	0.69	0.86
LC_pos_3	NA	Ear emergence day	NA	NA	-0.13	-1.5	-0.1	0.4	0.67
CE_anion_299	NA	Ear emergence day	NA	NA	0.13	-1.6	0.15	0.23	0.53
CE_cation_5731	NA	Ear emergence day	NA	NA	-0.13	-1.6	-0.14	0.25	0.54
LC_pos_268	NA	Ear emergence day	NA	NA	-0.13	-1.9	-0.23	0.056	0.24
LC_neg_298	NA	Ear emergence day	NA	NA	0.13	-1.8	0.16	0.19	0.47
LC_neg_94	NA	Ear emergence day	NA	NA	0.13	-1.6	-0.0058	0.96	0.99
CE_cation_3524	NA	Ear emergence day	NA	NA	-0.13	-2.2	-0.16	0.18	0.44
LC_neg_223	NA	Ear emergence day	NA	NA	-0.13	-1.9	-0.17	0.17	0.44
GC_157	NA	Ear emergence day	NA	NA	0.13	-1.7	0.2	0.1	0.33
LC_neg_578	NA	Ear emergence day	NA	NA	0.13	-1.9	0.013	0.91	0.97
LC_pos_1485	NA	Ear emergence day	NA	NA	0.13	-2.1	0.17	0.15	0.41
CE_cation_556	NA	Ear emergence day	NA	NA	0.13	-1.8	0.092	0.45	0.7
CE_cation_6290	NA	Ear emergence day	NA	NA	0.13	-2.2	0.099	0.42	0.68
LC_neg_360	NA	Ear emergence day	NA	NA	0.13	-2	0.082	0.5	0.74
LC_neg_782	NA	Ear emergence day	NA	NA	-0.13	-1.5	-0.14	0.26	0.55
LC_pos_325	NA	Ear emergence day	NA	NA	0.13	-2	0.082	0.5	0.74
LC_pos_2268	NA	Ear emergence day	NA	NA	0.13	-1.6	0.11	0.36	0.64
LC_neg_2404	NA	Ear emergence day	NA	NA	0.13	-1.8	0.046	0.71	0.87
LC_neg_2558	NA	Ear emergence day	NA	NA	0.13	-1.9	0.079	0.52	0.75
GC_233	NA	Ear emergence day	NA	NA	0.13	-2.2	0.12	0.31	0.59
CE_cation_167	NA	Ear emergence day	NA	NA	0.13	-1.9	0.017	0.89	0.96
LC_pos_1957	NA	Ear emergence day	NA	NA	0.13	-1.9	0.073	0.55	0.77
LC_neg_1140	NA	Ear emergence day	NA	NA	-0.13	-1.7	-0.12	0.35	0.63
CE_cation_4194	NA	Ear emergence day	NA	NA	0.13	-1.9	0.036	0.77	0.9
CE_anion_1503	NA	Ear emergence day	NA	NA	-0.13	-1.8	-0.039	0.75	0.89
LC_neg_2374	NA	Ear emergence day	NA	NA	-0.13	-1.9	-0.23	0.056	0.24
LC_pos_2771	NA	Ear emergence day	NA	NA	0.13	-2.1	0.12	0.32	0.6
LC_neg_108	NA	Ear emergence day	NA	NA	0.12	-1.6	0.21	0.086	0.3
CE_cation_7164	NA	Ear emergence day	NA	NA	-0.12	-1.9	-0.13	0.29	0.58
LC_neg_1925	NA	Ear emergence day	NA	NA	-0.12	-1.5	-0.21	0.082	0.29
LC_neg_2552	NA	Ear emergence day	NA	NA	0.12	-1.6	0.036	0.77	0.9
LC_neg_68	NA	Ear emergence day	NA	NA	0.12	-1.8	0.08	0.51	0.75
LC_neg_1780	NA	Ear emergence day	NA	NA	-0.12	-2.2	-0.096	0.43	0.69
CE_cation_8400	NA	Ear emergence day	NA	NA	0.12	-1.7	0.01	0.93	0.98
CE_cation_4153	NA	Ear emergence day	NA	NA	-0.12	-1.8	-0.073	0.55	0.77
CE_anion_7821	NA	Ear emergence day	NA	NA	0.12	-1.8	0.062	0.61	0.82
CE_cation_7291	NA	Ear emergence day	NA	NA	-0.12	-1.8	-0.15	0.21	0.48
GC_286 X_CE_cation_2596	l-isoleucine	Ear emergence day	Aileu	Isoleucine	-0.12	-2.2	-0.032	0.79	0.91
CE_cation_14	NA	Ear emergence day	NA	NA	0.12	-1.9	0.067	0.58	0.79
CE_cation_6768	NA	Ear emergence day	NA	NA	0.12	-2.2	0.0085	0.94	0.98
CE_cation_4969	NA	Ear emergence day	NA	NA	0.12	-2.3	0.21	0.077	0.28
LC_neg_859	NA	Ear emergence day	NA	NA	0.12	-2	0.082	0.5	0.74
CE_anion_7415	NA	Ear emergence day	NA	NA	-0.12	-1.6	-0.011	0.93	0.97
CE_cation_195	NA	Ear emergence day	NA	NA	-0.12	-1.6	-0.12	0.34	0.62
LC_neg_1994	NA	Ear emergence day	NA	NA	-0.12	-1.7	-0.059	0.63	0.83
LC_neg_990	NA	Ear emergence day	NA	NA	0.12	-1.8	-0.014	0.91	0.97
CE_anion_6815	NA	Ear emergence day	NA	NA	0.12	-1.6	0.086	0.48	0.72
LC_neg_238	NA	Ear emergence day	NA	NA	-0.12	-2	-0.054	0.66	0.85
CE_anion_1303	NA	Ear emergence day	NA	NA	-0.12	-1.3	-0.11	0.36	0.65
LC_pos_917	NA	Ear emergence day	NA	NA	-0.12	-2.4	-0.069	0.57	0.78
LC_neg_586	NA	Ear emergence day	NA	NA	-0.12	-1.4	-0.15	0.21	0.48
CE_cation_8379	NA	Ear emergence day	NA	NA	0.12	-1.7	0.079	0.52	0.75
GC_301 X_311	1315:tetradecanoate_1tms	Ear emergence day	Ftdec	Tetradecanoate	0.12	-2.2	0.12	0.33	0.62
LC_neg_2415	NA	Ear emergence day	NA	NA	0.12	-1.8	0.015	0.9	0.96
CE_anion_162	NA	Ear emergence day	NA	NA	0.12	-2.1	0.054	0.66	0.85
CE_anion_1487	NA	Ear emergence day	NA	NA	0.12	-2	0.11	0.37	0.65
LC_pos_258	NA	Ear emergence day	NA	NA	-0.12	-2.1	-0.13	0.29	0.58
CE_anion_4879	NA	Ear emergence day	NA	NA	0.12	-1.9	-0.021	0.86	0.94
LC_neg_879	NA	Ear emergence day	NA	NA	-0.12	-1.8	-0.19	0.12	0.37
LC_pos_1216	NA	Ear emergence day	NA	NA	-0.12	-1.5	-0.028	0.82	0.93
LC_pos_22	NA	Ear emergence day	NA	NA	-0.12	-2.1	-0.12	0.31	0.59
CE_anion_1480	NA	Ear emergence day	NA	NA	0.12	-1.9	0.026	0.83	0.93
LC_neg_946	NA	Ear emergence day	NA	NA	-0.12	-1.8	-0.14	0.25	0.54
LC_neg_2091	NA	Ear emergence day	NA	NA	-0.12	-2	-0.13	0.29	0.57
LC_neg_2026	NA	Ear emergence day	NA	NA	0.12	-2.4	0.06	0.62	0.82
GC_284 X_307 X_CE_cation_3084	l-glutamic acid	Ear emergence day	Aglut	Glutamic acid	0.12	-1.5	0.11	0.35	0.64
LC_pos_1428	NA	Ear emergence day	NA	NA	-0.12	-1.6	-0.19	0.12	0.36
LC_pos_1184	NA	Ear emergence day	NA	NA	0.12	-1.8	0.13	0.27	0.56
CE_anion_2852	NA	Ear emergence day	NA	NA	0.12	-2.1	0.079	0.52	0.75
LC_neg_1127	NA	Ear emergence day	NA	NA	-0.12	-2	-0.094	0.44	0.69
LC_pos_66	NA	Ear emergence day	NA	NA	0.11	-1.9	0.17	0.15	0.41
CE_cation_7328	NA	Ear emergence day	NA	NA	-0.11	-1.7	-0.11	0.35	0.63
LC_pos_1538	quercetin-3-o-glucosyl-6''-acetate	Ear emergence day	2q3oa	Quercetin-3-O-Glucosyl-6''-Acetate	0.11	-1.2	0.28	0.021	0.15
CE_cation_5024	NA	Ear emergence day	NA	NA	0.11	-1.5	0.26	0.034	0.19
LC_pos_674	NA	Ear emergence day	NA	NA	-0.11	-1.7	-0.12	0.33	0.62
LC_pos_1127	NA	Ear emergence day	NA	NA	0.11	-2	0.089	0.46	0.71
GC_288 X_CE_cation_3074	l-lysine	Ear emergence day	Alysi	Lysine	0.11	-2.2	-0.0068	0.96	0.98
CE_cation_5934	NA	Ear emergence day	NA	NA	-0.11	-2.1	-0.014	0.91	0.97
LC_pos_623	NA	Ear emergence day	NA	NA	0.11	-2.2	0.21	0.081	0.29
LC_neg_91	NA	Ear emergence day	NA	NA	-0.11	-1.7	-0.12	0.32	0.61
LC_pos_317	NA	Ear emergence day	NA	NA	0.11	-2.2	0.1	0.41	0.68
LC_neg_2547	NA	Ear emergence day	NA	NA	0.11	-2.2	-0.0079	0.95	0.98
LC_neg_516	NA	Ear emergence day	NA	NA	0.11	-2.2	0.13	0.28	0.57
LC_neg_2045	NA	Ear emergence day	NA	NA	-0.11	-1.7	-0.024	0.84	0.93
CE_cation_5810	NA	Ear emergence day	NA	NA	-0.11	-1.5	-0.12	0.34	0.63
LC_pos_1689	NA	Ear emergence day	NA	NA	-0.11	-2.1	-0.083	0.5	0.74
CE_cation_6392	NA	Ear emergence day	NA	NA	0.11	-1.9	0.095	0.44	0.69
LC_neg_734	NA	Ear emergence day	NA	NA	0.11	-2.2	0.028	0.82	0.93
LC_neg_1844	NA	Ear emergence day	NA	NA	-0.11	-2.2	-0.18	0.14	0.4
CE_cation_7514	NA	Ear emergence day	NA	NA	-0.11	-2	-0.053	0.66	0.85
CE_cation_6186	NA	Ear emergence day	NA	NA	-0.11	-1.9	-0.12	0.35	0.63
CE_anion_5206	NA	Ear emergence day	NA	NA	0.11	-1.6	-0.018	0.88	0.95
GC_49	NA	Ear emergence day	NA	NA	-0.11	-1.3	-0.12	0.31	0.6
LC_pos_168	NA	Ear emergence day	NA	NA	0.11	-2.1	0.079	0.52	0.75
CE_cation_4289	NA	Ear emergence day	NA	NA	0.11	-1.8	0.15	0.2	0.48
LC_pos_844	NA	Ear emergence day	NA	NA	0.11	-1.9	0.11	0.37	0.65
CE_cation_8000	NA	Ear emergence day	NA	NA	-0.11	-2.1	-0.073	0.55	0.77
LC_pos_879	NA	Ear emergence day	NA	NA	0.11	-1.8	-0.086	0.48	0.72
CE_cation_215	NA	Ear emergence day	NA	NA	0.11	-2.2	0.048	0.69	0.86
LC_pos_640	NA	Ear emergence day	NA	NA	-0.11	-1.8	-0.091	0.45	0.71
LC_pos_1670	NA	Ear emergence day	NA	NA	0.11	-1.6	0.09	0.46	0.71
LC_neg_358	NA	Ear emergence day	NA	NA	0.11	-2.1	0.034	0.78	0.91
CE_cation_4777	NA	Ear emergence day	NA	NA	-0.11	-2.1	-0.091	0.46	0.71
LC_pos_2392	NA	Ear emergence day	NA	NA	0.11	-1.9	-0.033	0.79	0.91
CE_cation_2360	NA	Ear emergence day	NA	NA	0.11	-1.8	0.087	0.48	0.72
CE_anion_5265	adenosine-5'-monophosphate	Ear emergence day	Pa5mp	Adenosine-5'-MP	0.11	-2	-0.002	0.99	0.99
GC_42 X_CE_cation_815	glycine	Ear emergence day	Aglyc	Glycine	0.11	-2.4	0.057	0.64	0.84
LC_neg_868	NA	Ear emergence day	NA	NA	0.11	-2	0.089	0.46	0.71
GC_238 X_LC_pos_502	dihydroquercetin	Ear emergence day	2dhqu	Dihydroquercetin	-0.11	-2	0.0033	0.98	0.99
LC_pos_1883	NA	Ear emergence day	NA	NA	0.11	-2.2	0.012	0.92	0.97
LC_pos_39	NA	Ear emergence day	NA	NA	0.11	-2.2	0.066	0.59	0.8
IT_2	14_0_lysopc	Ear emergence day	140LPC	14-0-LPC	0.11	-2.2	0.077	0.53	0.75
GC_144	d-fructose	Ear emergence day	Sfruc	Fructose	0.11	-2	0.1	0.4	0.67
LC_pos_1888	NA	Ear emergence day	NA	NA	0.11	-2.4	-0.011	0.93	0.97
LC_neg_1072	NA	Ear emergence day	NA	NA	-0.11	-1.8	-0.085	0.48	0.73
LC_pos_37	NA	Ear emergence day	NA	NA	0.11	-2.4	0.14	0.26	0.55
CE_anion_7841	NA	Ear emergence day	NA	NA	0.11	-2.4	-0.037	0.76	0.9
LC_neg_2016	NA	Ear emergence day	NA	NA	0.11	-1.7	0.081	0.51	0.75
LC_pos_1054	NA	Ear emergence day	NA	NA	-0.11	-2	-0.078	0.52	0.75
LC_neg_460	NA	Ear emergence day	NA	NA	-0.11	-1.8	-0.077	0.53	0.75
LC_neg_1117	NA	Ear emergence day	NA	NA	-0.11	-2.3	-0.18	0.14	0.39
LC_pos_895	NA	Ear emergence day	NA	NA	-0.1	-1.8	-0.23	0.061	0.25
LC_pos_2316	NA	Ear emergence day	NA	NA	-0.1	-2.2	-0.097	0.43	0.68
GC_280 X_308	d-glucose	Ear emergence day	Sgluc	Glucose	0.1	-2.2	0.12	0.31	0.59
CE_anion_2231	NA	Ear emergence day	NA	NA	0.1	-2.4	0.11	0.35	0.64
CE_cation_8488	NA	Ear emergence day	NA	NA	0.1	-2.1	0.12	0.33	0.62
LC_pos_1492	(2r)-2-hydroxy-2-phenethylglucosinolate	Ear emergence day	2pglc	2r-2-OH-2-Phenethyl-Gls	0.1	-1.9	0.07	0.56	0.78
LC_pos_165	NA	Ear emergence day	NA	NA	-0.1	-1.9	-0.081	0.51	0.74
LC_neg_562	NA	Ear emergence day	NA	NA	-0.1	-2	-0.13	0.28	0.57
CE_cation_2549	NA	Ear emergence day	NA	NA	0.1	-2.7	0.13	0.3	0.59
LC_neg_2438	NA	Ear emergence day	NA	NA	0.1	-1.8	0.0083	0.95	0.98
LC_neg_1683	NA	Ear emergence day	NA	NA	-0.1	-1.8	0.057	0.64	0.84
LC_neg_1831	NA	Ear emergence day	NA	NA	-0.1	-1.5	-0.17	0.17	0.43
LC_pos_596	NA	Ear emergence day	NA	NA	0.1	-1.8	0.11	0.38	0.66
LC_neg_555	NA	Ear emergence day	NA	NA	0.1	-1.8	0.2	0.1	0.33
CE_anion_6550	NA	Ear emergence day	NA	NA	0.1	-2.2	0.063	0.61	0.81
LC_pos_859	NA	Ear emergence day	NA	NA	-0.1	-2.1	-0.091	0.46	0.71
LC_pos_622	NA	Ear emergence day	NA	NA	0.1	-1.9	0.084	0.49	0.73
LC_pos_1176	NA	Ear emergence day	NA	NA	0.1	-1.6	0.11	0.35	0.64
LC_neg_831	NA	Ear emergence day	NA	NA	0.1	-2.1	0.17	0.17	0.44
CE_cation_1442	NA	Ear emergence day	NA	NA	-0.1	-2	-0.14	0.27	0.56
CE_cation_4301	NA	Ear emergence day	NA	NA	0.1	-2.2	0.039	0.75	0.89
LC_neg_2034	NA	Ear emergence day	NA	NA	-0.1	-1.6	-0.17	0.17	0.44
IT_4	18_2_lysopc	Ear emergence day	182LPC	18-2-LPC	-0.1	-2.5	0.12	0.31	0.6
LC_neg_1957	NA	Ear emergence day	NA	NA	0.1	-2.1	0.011	0.93	0.97
LC_pos_338	NA	Ear emergence day	NA	NA	-0.1	-2.1	-0.095	0.44	0.69
LC_pos_1803	NA	Ear emergence day	NA	NA	0.099	-2.2	0.14	0.26	0.55
LC_pos_1349	NA	Ear emergence day	NA	NA	-0.099	-2.1	-0.1	0.39	0.66
LC_pos_1612	NA	Ear emergence day	NA	NA	-0.099	-1.9	-0.13	0.28	0.57
CE_cation_3040	NA	Ear emergence day	NA	NA	0.099	-1.7	0.075	0.54	0.76
LC_neg_249	NA	Ear emergence day	NA	NA	-0.098	-2.2	-0.1	0.4	0.67
CE_cation_4782	NA	Ear emergence day	NA	NA	-0.098	-1.9	-0.019	0.87	0.95
LC_neg_2048	NA	Ear emergence day	NA	NA	0.098	-2.2	0.041	0.74	0.88
LC_neg_1869	NA	Ear emergence day	NA	NA	0.098	-2.1	0.028	0.82	0.93
CE_cation_5561	NA	Ear emergence day	NA	NA	0.098	-2.3	-0.037	0.76	0.9
CE_cation_3471	NA	Ear emergence day	NA	NA	-0.097	-2.2	-0.09	0.46	0.71
LC_neg_2468	NA	Ear emergence day	NA	NA	0.097	-2.1	0.041	0.74	0.88
GC_50	uracil	Ear emergence day	Purac	Uracil	0.097	-1.8	0.1	0.4	0.67
LC_pos_510	NA	Ear emergence day	NA	NA	0.097	-2.1	-0.027	0.83	0.93
LC_neg_503	NA	Ear emergence day	NA	NA	0.097	-2	0.093	0.45	0.7
LC_pos_145	sinapoyl aldehyde	Ear emergence day	2sinp	Sinapoyl aldehyde	-0.097	-1.4	-0.14	0.26	0.55
LC_neg_724	NA	Ear emergence day	NA	NA	0.096	-2.4	0.033	0.79	0.91
CE_cation_8086	NA	Ear emergence day	NA	NA	-0.096	-2.1	-0.19	0.11	0.34
LC_neg_1129	NA	Ear emergence day	NA	NA	-0.096	-1.9	-0.16	0.19	0.47
LC_neg_2307	NA	Ear emergence day	NA	NA	-0.096	-2.1	-0.11	0.39	0.66
LC_neg_2054	NA	Ear emergence day	NA	NA	-0.096	-2.1	-0.11	0.36	0.64
LC_neg_1605	NA	Ear emergence day	NA	NA	-0.095	-2.1	-0.013	0.92	0.97
LC_neg_426	NA	Ear emergence day	NA	NA	-0.095	-1.9	-0.12	0.34	0.62
LC_pos_137	NA	Ear emergence day	NA	NA	0.095	-1.8	0.068	0.58	0.79
CE_cation_2904	NA	Ear emergence day	NA	NA	-0.095	-2.6	-0.018	0.88	0.95
LC_neg_1867	NA	Ear emergence day	NA	NA	-0.094	-2.1	-0.13	0.3	0.58
LC_neg_49	NA	Ear emergence day	NA	NA	0.094	-2	0.08	0.51	0.75
LC_pos_1088	NA	Ear emergence day	NA	NA	-0.093	-1.7	-0.15	0.23	0.52
LC_pos_1515	NA	Ear emergence day	NA	NA	-0.093	-1.5	-0.2	0.1	0.33
CE_cation_7435	NA	Ear emergence day	NA	NA	0.093	-2.1	0.057	0.64	0.84
CE_cation_5264	NA	Ear emergence day	NA	NA	0.093	-1.8	0.034	0.78	0.91
LC_neg_1500	NA	Ear emergence day	NA	NA	0.093	-1.7	0.15	0.21	0.49
LC_neg_1261	NA	Ear emergence day	NA	NA	-0.092	-2.2	-0.21	0.079	0.29
CE_anion_6567	NA	Ear emergence day	NA	NA	-0.092	-2.2	-0.18	0.15	0.41
GC_299 X_CE_anion_1095	succinic acid	Ear emergence day	Osucc	Succinic acid	0.092	-2.1	0.11	0.38	0.66
CE_cation_4710	NA	Ear emergence day	NA	NA	-0.091	-2.1	0.12	0.33	0.62
LC_neg_938	NA	Ear emergence day	NA	NA	0.091	-2.1	0.032	0.79	0.91
LC_neg_2323	NA	Ear emergence day	NA	NA	-0.091	-2.1	-0.087	0.47	0.72
CE_cation_7283	NA	Ear emergence day	NA	NA	-0.091	-1.8	-0.14	0.26	0.55
LC_pos_1045	NA	Ear emergence day	NA	NA	0.091	-2.3	0.027	0.82	0.93
CE_anion_5876	NA	Ear emergence day	NA	NA	0.091	-1.9	0.1	0.4	0.67
LC_pos_1694	NA	Ear emergence day	NA	NA	-0.091	-2.2	-0.077	0.53	0.75
CE_cation_6254	NA	Ear emergence day	NA	NA	0.091	-2.2	0.036	0.77	0.9
LC_neg_1565	NA	Ear emergence day	NA	NA	-0.091	-2.2	-0.14	0.27	0.56
CE_anion_5698	NA	Ear emergence day	NA	NA	-0.09	-2.3	-0.077	0.53	0.75
LC_neg_605	NA	Ear emergence day	NA	NA	0.09	-2.3	0.0027	0.98	0.99
LC_pos_595	NA	Ear emergence day	NA	NA	0.09	-2.1	0.039	0.75	0.89
LC_neg_2583	NA	Ear emergence day	NA	NA	-0.089	-1.9	-0.025	0.84	0.93
LC_pos_976	NA	Ear emergence day	NA	NA	-0.089	-1.8	-0.12	0.31	0.6
LC_pos_2601	NA	Ear emergence day	NA	NA	-0.089	-2	-0.11	0.38	0.66
CE_cation_5715	NA	Ear emergence day	NA	NA	0.089	-2.1	-0.021	0.86	0.94
LC_neg_1517	NA	Ear emergence day	NA	NA	-0.089	-1.9	-0.16	0.2	0.48
LC_pos_2775	NA	Ear emergence day	NA	NA	-0.088	-2.1	-0.03	0.81	0.92
CE_cation_1987	NA	Ear emergence day	NA	NA	0.088	-1.8	0.099	0.42	0.68
LC_neg_2510	NA	Ear emergence day	NA	NA	-0.088	-2	-0.093	0.44	0.7
CE_anion_6639	NA	Ear emergence day	NA	NA	-0.088	-2.1	-0.19	0.13	0.37
LC_pos_1246	NA	Ear emergence day	NA	NA	-0.088	-1.9	-0.13	0.28	0.57
LC_neg_2245	NA	Ear emergence day	NA	NA	0.088	-1.5	0.03	0.8	0.92
LC_neg_1334	NA	Ear emergence day	NA	NA	-0.088	-2.2	-0.058	0.64	0.83
LC_neg_2061	NA	Ear emergence day	NA	NA	0.088	-2.1	0.053	0.67	0.85
LC_pos_19	NA	Ear emergence day	NA	NA	0.087	-2.2	0.13	0.3	0.59
LC_pos_117	NA	Ear emergence day	NA	NA	0.087	-2	0.13	0.29	0.57
LC_pos_2347	NA	Ear emergence day	NA	NA	0.087	-1.9	0.15	0.22	0.5
LC_neg_1556	NA	Ear emergence day	NA	NA	-0.087	-2	-0.11	0.37	0.65
LC_neg_1742	NA	Ear emergence day	NA	NA	-0.087	-1.9	-0.15	0.21	0.5
LC_pos_1475	NA	Ear emergence day	NA	NA	-0.087	-2.5	0.083	0.5	0.74
CE_cation_8019	NA	Ear emergence day	NA	NA	0.086	-2.1	-0.00077	1	1
CE_anion_5289	NA	Ear emergence day	NA	NA	0.086	-2.1	0.017	0.89	0.96
CE_anion_3915	NA	Ear emergence day	NA	NA	0.086	-2.1	0.07	0.57	0.78
LC_neg_427	NA	Ear emergence day	NA	NA	0.086	-1.9	0.12	0.33	0.62
LC_pos_1833	NA	Ear emergence day	NA	NA	0.085	-2.4	0.27	0.026	0.16
CE_cation_6538	NA	Ear emergence day	NA	NA	-0.085	-2.1	-0.02	0.87	0.95
CE_cation_6393	NA	Ear emergence day	NA	NA	-0.084	-2.1	0.025	0.84	0.93
LC_neg_1927	NA	Ear emergence day	NA	NA	-0.084	-1.9	-0.13	0.29	0.57
GC_2	NA	Ear emergence day	NA	NA	-0.084	-1.7	-0.19	0.11	0.35
LC_pos_805	NA	Ear emergence day	NA	NA	-0.084	-2.2	-0.056	0.65	0.84
GC_36	1095:urea (2tms)	Ear emergence day	Nurea	Urea	0.084	-1.8	0.041	0.74	0.89
CE_anion_5666	NA	Ear emergence day	NA	NA	0.083	-2	0.09	0.46	0.71
LC_neg_1928	NA	Ear emergence day	NA	NA	-0.083	-1.7	-0.15	0.2	0.48
CE_cation_2210	trimethylglycine	Ear emergence day	Atgly	Trimethylglycine	-0.083	-2.2	0.0093	0.94	0.98
LC_neg_330	NA	Ear emergence day	NA	NA	0.083	-1.6	-0.0086	0.94	0.98
LC_neg_872	NA	Ear emergence day	NA	NA	0.083	-2	0.081	0.51	0.74
LC_pos_956	NA	Ear emergence day	NA	NA	0.083	-2.2	-0.037	0.76	0.9
LC_neg_13	NA	Ear emergence day	NA	NA	0.083	-2	0.052	0.67	0.85
CE_cation_4897	NA	Ear emergence day	NA	NA	-0.082	-2.2	-0.059	0.63	0.83
CE_cation_4172	NA	Ear emergence day	NA	NA	-0.082	-2.3	-0.11	0.38	0.65
CE_cation_7032	NA	Ear emergence day	NA	NA	0.082	-2.1	-0.03	0.81	0.92
CE_cation_1011	NA	Ear emergence day	NA	NA	0.082	-1.8	-0.024	0.84	0.93
LC_neg_1979	NA	Ear emergence day	NA	NA	0.081	-2.2	0.013	0.91	0.97
CE_anion_1378	NA	Ear emergence day	NA	NA	0.081	-1.8	0.11	0.36	0.64
CE_cation_6868	NA	Ear emergence day	NA	NA	-0.081	-2.2	0.06	0.63	0.83
CE_cation_7305	NA	Ear emergence day	NA	NA	0.081	-1.9	0.048	0.69	0.86
LC_pos_2596	NA	Ear emergence day	NA	NA	-0.081	-1.7	-0.14	0.23	0.53
LC_neg_787	NA	Ear emergence day	NA	NA	-0.079	-1.9	-0.029	0.81	0.92
CE_cation_3991	l-arginine	Ear emergence day	Aargi	Arginine	-0.079	-2.2	-0.1	0.41	0.68
GC_140 X_CE_cation_2648	l-ornithine	Ear emergence day	Norni	Ornithine	-0.079	-2	0.0066	0.96	0.98
LC_pos_1231	NA	Ear emergence day	NA	NA	0.079	-2.5	0.25	0.039	0.2
LC_pos_1703	NA	Ear emergence day	NA	NA	-0.079	-2.1	-0.13	0.28	0.57
LC_neg_480	NA	Ear emergence day	NA	NA	0.078	-2.3	-0.041	0.74	0.89
LC_neg_319	NA	Ear emergence day	NA	NA	-0.078	-1.7	-0.074	0.54	0.76
LC_neg_898	NA	Ear emergence day	NA	NA	0.078	-2.1	0.098	0.42	0.68
CE_cation_4080	NA	Ear emergence day	NA	NA	0.078	-2.1	-0.019	0.87	0.95
CE_cation_4737	NA	Ear emergence day	NA	NA	0.078	-1.7	0.13	0.27	0.56
LC_neg_1702	NA	Ear emergence day	NA	NA	0.077	-2.1	0.098	0.42	0.68
LC_neg_1405	NA	Ear emergence day	NA	NA	-0.077	-2	-0.04	0.74	0.89
LC_neg_2435	NA	Ear emergence day	NA	NA	0.077	-1.8	-0.016	0.9	0.96
LC_pos_2716	NA	Ear emergence day	NA	NA	0.077	-2.3	-0.033	0.79	0.91
LC_neg_768	NA	Ear emergence day	NA	NA	0.077	-2.1	0.21	0.085	0.3
LC_neg_441	NA	Ear emergence day	NA	NA	-0.077	-2	-0.13	0.29	0.57
LC_neg_601	NA	Ear emergence day	NA	NA	-0.076	-1.8	-0.069	0.57	0.78
CE_anion_1460	NA	Ear emergence day	NA	NA	-0.076	-1.9	-0.078	0.52	0.75
LC_neg_2428	NA	Ear emergence day	NA	NA	0.076	-1.5	0.029	0.81	0.92
GC_182	stearic acid	Ear emergence day	Fstea	Stearic acid	0.075	-2.2	0.025	0.84	0.93
LC_neg_1311	NA	Ear emergence day	NA	NA	0.075	-2.2	0.03	0.81	0.92
CE_anion_1141	NA	Ear emergence day	NA	NA	0.075	-1.8	0.033	0.78	0.91
CE_cation_2831	adenine	Ear emergence day	Paden	Adenine	-0.075	-2.2	-0.023	0.85	0.94
LC_pos_1148	apigenin-8-c-glucoside	Ear emergence day	2ap8g	Apigenin-8-C-Glucoside	0.075	-2.1	0.1	0.41	0.68
LC_neg_64	NA	Ear emergence day	NA	NA	0.074	-2	0.053	0.67	0.85
CE_cation_1091	NA	Ear emergence day	NA	NA	0.074	-2	0.14	0.24	0.53
LC_pos_1981	NA	Ear emergence day	NA	NA	0.074	-1.9	-0.0023	0.98	0.99
CE_cation_6521	NA	Ear emergence day	NA	NA	0.073	-2	0.0076	0.95	0.98
LC_neg_2244	NA	Ear emergence day	NA	NA	0.073	-2.2	0.048	0.69	0.86
LC_neg_1520	NA	Ear emergence day	NA	NA	-0.073	-2	-0.044	0.72	0.87
CE_cation_4760	NA	Ear emergence day	NA	NA	0.073	-1.8	0.15	0.22	0.51
CE_cation_740	NA	Ear emergence day	NA	NA	0.073	-2.3	-0.031	0.8	0.92
CE_cation_5328	2'-deoxyuridine	Ear emergence day	Pdurd	2'-Deoxyuridine	0.072	-2.1	0.12	0.33	0.62
LC_neg_2294	NA	Ear emergence day	NA	NA	0.072	-2.1	0.02	0.87	0.95
LC_neg_2437	NA	Ear emergence day	NA	NA	0.072	-2.1	-0.015	0.91	0.96
CE_anion_2334	NA	Ear emergence day	NA	NA	0.072	-1.6	0.064	0.6	0.81
LC_pos_326	NA	Ear emergence day	NA	NA	0.072	-2.4	0.056	0.65	0.84
LC_neg_1057	NA	Ear emergence day	NA	NA	0.071	-2.3	-0.092	0.45	0.71
CE_cation_8539	NA	Ear emergence day	NA	NA	0.071	-2.3	-0.054	0.66	0.85
LC_pos_1729	NA	Ear emergence day	NA	NA	-0.071	-1.9	-0.092	0.45	0.7
LC_pos_2319	NA	Ear emergence day	NA	NA	-0.071	-2.1	-0.12	0.34	0.63
CE_anion_462 X_CE_anion_459 X_CE_anion_461 X_CE_anion_3099 X_CE_anion_3103	isocitric acid	Ear emergence day	Oicit	Isocitric acid	0.071	-2.1	0.049	0.69	0.86
LC_neg_312	NA	Ear emergence day	NA	NA	0.071	-1.7	0.16	0.2	0.48
LC_neg_2123	NA	Ear emergence day	NA	NA	0.071	-2.3	0.056	0.65	0.84
CE_cation_8399	NA	Ear emergence day	NA	NA	0.071	-2	0.034	0.78	0.91
GC_141	3,4-dihydroxybenzoic acid	Ear emergence day	Obenz	3,4-Dihydroxybenzoic acid	-0.071	-1.9	0.16	0.2	0.48
LC_neg_612	NA	Ear emergence day	NA	NA	0.07	-2.2	0.017	0.89	0.96
LC_neg_1338	NA	Ear emergence day	NA	NA	0.07	-2.3	0.0061	0.96	0.99
CE_cation_7188	NA	Ear emergence day	NA	NA	0.07	-2.1	-0.03	0.81	0.92
CE_cation_4403	NA	Ear emergence day	NA	NA	-0.07	-1.9	-0.05	0.68	0.86
LC_neg_338	NA	Ear emergence day	NA	NA	-0.07	-2	-0.12	0.33	0.62
GC_147	allantoin	Ear emergence day	Nalli	Allantoin	0.07	-2.1	-0.022	0.86	0.94
LC_pos_930	NA	Ear emergence day	NA	NA	0.07	-2	-0.025	0.84	0.93
CE_cation_4938	NA	Ear emergence day	NA	NA	-0.07	-2.1	0.033	0.79	0.91
LC_neg_1614	malvidin-3,5-di-o-glucoside	Ear emergence day	2mdog	Malvidin-3,5-Di-O-Glucoside	-0.069	-1.7	-0.052	0.67	0.85
CE_cation_3656	NA	Ear emergence day	NA	NA	-0.069	-2.2	-0.11	0.36	0.64
LC_neg_2475	NA	Ear emergence day	NA	NA	-0.069	-2.1	-0.098	0.42	0.68
CE_cation_8540	NA	Ear emergence day	NA	NA	0.069	-2.1	0.0086	0.94	0.98
LC_neg_1092	NA	Ear emergence day	NA	NA	0.069	-1.9	0.15	0.23	0.52
CE_cation_8993	NA	Ear emergence day	NA	NA	-0.069	-2.1	-0.12	0.34	0.62
LC_pos_2076	NA	Ear emergence day	NA	NA	0.069	-2.4	0.16	0.19	0.47
LC_neg_1033	NA	Ear emergence day	NA	NA	-0.068	-2.1	-0.017	0.89	0.96
LC_neg_1361 X_LC_pos_1990	hesperetin-7-o-rutinoside	Ear emergence day	2h7or	Hesperetin-7-O-Rutinoside	0.068	-2.1	0.15	0.22	0.51
LC_neg_2486	NA	Ear emergence day	NA	NA	-0.068	-2	-0.14	0.25	0.54
LC_pos_113	NA	Ear emergence day	NA	NA	0.068	-2.3	0.0026	0.98	0.99
LC_neg_368	NA	Ear emergence day	NA	NA	-0.068	-1.8	-0.041	0.74	0.89
LC_neg_1985	NA	Ear emergence day	NA	NA	-0.068	-2.1	-0.039	0.75	0.89
CE_cation_1211	NA	Ear emergence day	NA	NA	-0.068	-2.3	-0.081	0.51	0.74
LC_neg_569 X_LC_pos_1306	peonidin-3-o-glucoside	Ear emergence day	2p3og	Peonidin-3-O-Glucoside	-0.068	-2	-0.23	0.056	0.24
CE_cation_7220	NA	Ear emergence day	NA	NA	0.067	-2.1	-0.013	0.92	0.97
GC_73	NA	Ear emergence day	NA	NA	-0.067	-2.2	-0.055	0.65	0.84
LC_pos_526	NA	Ear emergence day	NA	NA	0.067	-1.9	0.057	0.64	0.84
LC_neg_2408	NA	Ear emergence day	NA	NA	0.067	-1.9	0.025	0.84	0.93
LC_pos_2297	NA	Ear emergence day	NA	NA	0.067	-2.1	0.053	0.67	0.85
LC_pos_985	NA	Ear emergence day	NA	NA	0.067	-2.1	0.022	0.86	0.94
LC_neg_1347	NA	Ear emergence day	NA	NA	-0.067	-2.2	-0.097	0.43	0.68
LC_neg_258	NA	Ear emergence day	NA	NA	-0.066	-2	-0.043	0.73	0.88
LC_neg_796	NA	Ear emergence day	NA	NA	-0.066	-2	-0.044	0.72	0.87
LC_neg_2165	NA	Ear emergence day	NA	NA	-0.066	-2.2	-0.071	0.56	0.78
LC_neg_923	NA	Ear emergence day	NA	NA	-0.066	-2.1	-0.13	0.28	0.57
LC_neg_2380	NA	Ear emergence day	NA	NA	-0.066	-1.7	-0.071	0.56	0.78
LC_neg_1549	NA	Ear emergence day	NA	NA	0.066	-2.1	0.13	0.28	0.57
LC_pos_2291	NA	Ear emergence day	NA	NA	-0.066	-2.1	-0.081	0.51	0.75
LC_neg_384	NA	Ear emergence day	NA	NA	0.066	-2.2	0.017	0.89	0.96
LC_pos_467	NA	Ear emergence day	NA	NA	-0.066	-2.2	-0.14	0.27	0.56
IT_11	36_5_pc	Ear emergence day	365PC	36-5-PC	-0.065	-2.5	-0.06	0.63	0.83
LC_neg_422	NA	Ear emergence day	NA	NA	-0.065	-2.1	-0.087	0.48	0.72
LC_pos_550	NA	Ear emergence day	NA	NA	0.064	-2.3	0.12	0.34	0.62
GC_230	1-oleoyl-glycerol	Ear emergence day	Folgl	1-Oleoyl-Glycerol	0.064	-2.3	-0.012	0.92	0.97
CE_anion_3897	NA	Ear emergence day	NA	NA	0.064	-1.9	0.016	0.9	0.96
LC_neg_2184	NA	Ear emergence day	NA	NA	0.064	-2.3	-0.058	0.64	0.83
LC_pos_1153	NA	Ear emergence day	NA	NA	-0.064	-2.4	-0.087	0.47	0.72
LC_pos_2769	NA	Ear emergence day	NA	NA	-0.064	-1.5	-0.046	0.7	0.87
CE_cation_9058	NA	Ear emergence day	NA	NA	-0.064	-1.8	-0.044	0.72	0.87
LC_neg_1773	NA	Ear emergence day	NA	NA	-0.063	-2	-0.036	0.77	0.9
CE_cation_1213	NA	Ear emergence day	NA	NA	-0.063	-2.1	0.037	0.76	0.9
CE_anion_2431	NA	Ear emergence day	NA	NA	0.063	-2.2	0.091	0.45	0.71
CE_cation_2866	NA	Ear emergence day	NA	NA	-0.063	-2.3	-0.16	0.19	0.46
LC_pos_2799	NA	Ear emergence day	NA	NA	0.063	-1.9	0.017	0.89	0.96
LC_pos_1646	NA	Ear emergence day	NA	NA	-0.062	-2	0.015	0.9	0.96
LC_pos_1672	NA	Ear emergence day	NA	NA	0.062	-2	0.1	0.4	0.67
CE_cation_6360	NA	Ear emergence day	NA	NA	0.062	-2.3	0.058	0.63	0.83
LC_pos_269	2'-deoxyadenosine	Ear emergence day	Pdade	2'-Deoxyadenosine	0.062	-2.3	0.14	0.25	0.54
CE_cation_1874	cytosine	Ear emergence day	Pcyto	Cytosine	-0.062	-2.6	-0.047	0.7	0.87
CE_cation_66	NA	Ear emergence day	NA	NA	0.062	-2	0.0085	0.94	0.98
LC_pos_955	NA	Ear emergence day	NA	NA	-0.062	-2.4	-0.063	0.61	0.81
CE_cation_2416	NA	Ear emergence day	NA	NA	0.062	-2	-0.022	0.86	0.94
LC_pos_1550	NA	Ear emergence day	NA	NA	0.062	-2.4	0.08	0.51	0.75
LC_pos_843	NA	Ear emergence day	NA	NA	0.061	-1.9	0.026	0.83	0.93
LC_pos_953	NA	Ear emergence day	NA	NA	0.061	-2.2	0.037	0.76	0.9
LC_pos_749	NA	Ear emergence day	NA	NA	-0.061	-2.1	-0.11	0.38	0.65
LC_neg_1856	NA	Ear emergence day	NA	NA	-0.061	-2	-0.12	0.33	0.62
LC_pos_2697	NA	Ear emergence day	NA	NA	0.061	-1.6	0.055	0.65	0.84
CE_cation_8657	NA	Ear emergence day	NA	NA	0.061	-2	0.047	0.7	0.87
CE_anion_1478	NA	Ear emergence day	NA	NA	-0.06	-2.4	0.0019	0.99	0.99
LC_neg_32	1329:2-amino-4-hydroxypteridine	Ear emergence day	2a4hp	2-Amino-4-Hydroxypteridine	-0.06	-2.2	0.12	0.34	0.62
CE_cation_7327	NA	Ear emergence day	NA	NA	-0.06	-1.6	-0.056	0.65	0.84
LC_pos_1320	NA	Ear emergence day	NA	NA	0.059	-2.2	0.11	0.36	0.65
CE_cation_1425	NA	Ear emergence day	NA	NA	-0.059	-1.8	0.013	0.91	0.97
LC_pos_2498	NA	Ear emergence day	NA	NA	-0.059	-1.9	-0.12	0.31	0.6
CE_cation_3280	NA	Ear emergence day	NA	NA	-0.059	-2.2	-0.12	0.32	0.61
LC_pos_1710	NA	Ear emergence day	NA	NA	0.059	-1.9	-0.009	0.94	0.98
LC_neg_1974	NA	Ear emergence day	NA	NA	0.058	-2.2	-0.0044	0.97	0.99
CE_cation_3604	NA	Ear emergence day	NA	NA	-0.058	-1.7	-0.099	0.42	0.68
CE_anion_5055	NA	Ear emergence day	NA	NA	0.058	-2.1	0.045	0.71	0.87
LC_pos_1015	NA	Ear emergence day	NA	NA	-0.058	-0.89	-0.18	0.14	0.38
LC_pos_156	NA	Ear emergence day	NA	NA	-0.058	-2.2	-0.027	0.83	0.93
LC_neg_2490	NA	Ear emergence day	NA	NA	-0.057	-1.9	-0.13	0.3	0.59
CE_cation_9007	NA	Ear emergence day	NA	NA	-0.057	-2.2	-0.095	0.44	0.69
CE_cation_4447	NA	Ear emergence day	NA	NA	0.056	-2	0.064	0.6	0.81
LC_pos_916	NA	Ear emergence day	NA	NA	-0.056	-2.4	-0.1	0.41	0.68
LC_pos_2718	NA	Ear emergence day	NA	NA	0.056	-2.1	-0.017	0.89	0.96
CE_anion_996	NA	Ear emergence day	NA	NA	0.056	-2.4	0.17	0.17	0.44
LC_neg_1837	NA	Ear emergence day	NA	NA	-0.056	-2	-0.059	0.63	0.83
LC_neg_609	NA	Ear emergence day	NA	NA	-0.056	-1.7	-0.012	0.92	0.97
LC_neg_1584	NA	Ear emergence day	NA	NA	-0.056	-2.1	-0.12	0.32	0.61
GC_14	NA	Ear emergence day	NA	NA	-0.056	-1.9	-0.12	0.32	0.61
CE_cation_7202	NA	Ear emergence day	NA	NA	0.055	-2.3	0.02	0.87	0.95
LC_pos_2027	NA	Ear emergence day	NA	NA	-0.055	-2.1	0.0025	0.98	0.99
LC_neg_1302	NA	Ear emergence day	NA	NA	0.055	-2.2	0.057	0.64	0.84
CE_cation_3705	NA	Ear emergence day	NA	NA	0.055	-1.9	0.11	0.38	0.66
LC_pos_724	NA	Ear emergence day	NA	NA	-0.055	-2.3	-0.03	0.8	0.92
LC_pos_2637	NA	Ear emergence day	NA	NA	0.055	-2.4	0.0073	0.95	0.98
LC_neg_1501	NA	Ear emergence day	NA	NA	0.055	-2.1	0.038	0.76	0.9
LC_neg_685	NA	Ear emergence day	NA	NA	0.055	-1.8	0.094	0.44	0.69
LC_neg_206	NA	Ear emergence day	NA	NA	-0.055	-2	-0.16	0.18	0.45
LC_neg_937	NA	Ear emergence day	NA	NA	0.054	-1.7	0.032	0.8	0.92
CE_cation_8054	NA	Ear emergence day	NA	NA	-0.054	-1.9	-0.1	0.41	0.68
CE_cation_1982	NA	Ear emergence day	NA	NA	0.054	-1.7	0.1	0.39	0.66
CE_cation_23	NA	Ear emergence day	NA	NA	-0.054	-2	-0.0085	0.94	0.98
LC_neg_1658	NA	Ear emergence day	NA	NA	0.054	-2.5	0.0071	0.95	0.98
LC_pos_14	NA	Ear emergence day	NA	NA	-0.053	-1.7	-0.069	0.57	0.79
CE_cation_4561	NA	Ear emergence day	NA	NA	-0.053	-2.5	0.046	0.71	0.87
LC_pos_91	kynurenic acid	Ear emergence day	2kyna	Kynurenic acid	0.053	-1.6	0.12	0.34	0.63
LC_pos_2400	NA	Ear emergence day	NA	NA	-0.053	-2.1	-0.079	0.52	0.75
LC_pos_2547	NA	Ear emergence day	NA	NA	0.053	-2.1	-0.022	0.86	0.94
CE_anion_1456	NA	Ear emergence day	NA	NA	0.053	-2.7	0.046	0.71	0.87
LC_neg_953	NA	Ear emergence day	NA	NA	-0.052	-1.9	-0.11	0.38	0.65
LC_neg_1888	NA	Ear emergence day	NA	NA	-0.052	-2.1	-0.096	0.43	0.69
LC_pos_2227	NA	Ear emergence day	NA	NA	0.052	-2	-0.00011	1	1
LC_pos_1838	NA	Ear emergence day	NA	NA	-0.052	-2.1	-0.13	0.28	0.57
CE_cation_1842	NA	Ear emergence day	NA	NA	-0.052	-2.1	-0.043	0.72	0.88
CE_anion_1285	NA	Ear emergence day	NA	NA	0.052	-2.3	0.085	0.48	0.73
LC_pos_1092	NA	Ear emergence day	NA	NA	-0.052	-2.5	-0.044	0.72	0.87
CE_cation_211	NA	Ear emergence day	NA	NA	-0.052	-1.5	-0.059	0.63	0.83
LC_neg_1248 X_LC_pos_1912 X_LC_pos_1913	cyanidin-3-o-rutinoside	Ear emergence day	2c3or	Cyanidin-3-O-rutinoside	-0.052	-1.2	0.0057	0.96	0.99
CE_cation_1723	NA	Ear emergence day	NA	NA	-0.051	-2.1	0.15	0.21	0.49
LC_neg_1821	NA	Ear emergence day	NA	NA	0.051	-2.1	0.039	0.75	0.89
LC_pos_832	NA	Ear emergence day	NA	NA	0.051	-2.1	0.057	0.64	0.84
CE_cation_8260	NA	Ear emergence day	NA	NA	0.051	-2	0.056	0.65	0.84
GC_287 X_CE_cation_2595	l-leucine	Ear emergence day	Aleuc	Leucine	-0.051	-2.5	0.051	0.68	0.85
CE_cation_3004	NA	Ear emergence day	NA	NA	-0.051	-2.1	-0.1	0.39	0.66
CE_cation_8998	NA	Ear emergence day	NA	NA	0.051	-2.3	-0.075	0.54	0.76
LC_neg_431	NA	Ear emergence day	NA	NA	-0.051	-2.3	-0.11	0.37	0.65
CE_anion_586	NA	Ear emergence day	NA	NA	-0.051	-2.3	-0.038	0.76	0.9
LC_neg_736	NA	Ear emergence day	NA	NA	0.05	-2.6	0.18	0.13	0.38
LC_neg_2484	NA	Ear emergence day	NA	NA	-0.05	-1.8	-0.12	0.34	0.62
LC_neg_1038	NA	Ear emergence day	NA	NA	0.05	-1.5	-0.024	0.84	0.93
LC_neg_1970	NA	Ear emergence day	NA	NA	0.05	-2.3	-0.055	0.65	0.84
LC_neg_1429	NA	Ear emergence day	NA	NA	-0.049	-2.2	-0.039	0.75	0.89
LC_neg_1567	NA	Ear emergence day	NA	NA	0.049	-2	-0.095	0.44	0.69
LC_neg_1911	NA	Ear emergence day	NA	NA	0.049	-2.1	0.11	0.37	0.65
LC_pos_924	NA	Ear emergence day	NA	NA	0.049	-2.2	-0.076	0.53	0.75
GC_7	l-alanine	Ear emergence day	Aalan	Alanine	-0.049	-2.4	-0.021	0.86	0.94
LC_neg_528	isookanin-7-o-glucoside	Ear emergence day	2i7og	Isookanin-7-O-Glucoside	-0.048	-1.7	0.031	0.8	0.92
CE_cation_5314	NA	Ear emergence day	NA	NA	0.048	-2	0.044	0.72	0.87
LC_pos_1994	NA	Ear emergence day	NA	NA	0.048	-1.8	0.03	0.81	0.92
LC_neg_639	NA	Ear emergence day	NA	NA	-0.048	-2.3	-0.032	0.8	0.92
CE_cation_4570	NA	Ear emergence day	NA	NA	-0.048	-2.1	0.00066	1	1
LC_pos_2909	NA	Ear emergence day	NA	NA	-0.048	-2	-0.16	0.2	0.48
CE_cation_7938	NA	Ear emergence day	NA	NA	0.048	-2.3	-0.035	0.78	0.91
CE_anion_6325	NA	Ear emergence day	NA	NA	-0.047	-2.6	-0.17	0.17	0.43
LC_neg_2441	NA	Ear emergence day	NA	NA	0.047	-2.4	0.0071	0.95	0.98
CE_cation_7412	NA	Ear emergence day	NA	NA	0.047	-2.1	0.057	0.64	0.84
LC_neg_901	NA	Ear emergence day	NA	NA	-0.047	-2.2	-0.035	0.77	0.91
GC_37	glycerol	Ear emergence day	Cglyc	Glycerol	-0.046	-2.4	0.084	0.49	0.73
CE_cation_674	NA	Ear emergence day	NA	NA	0.046	-2.2	-0.0065	0.96	0.98
GC_297 X_309	salicylic acid	Ear emergence day	Osali	Salicylic acid	-0.046	-2	0.084	0.49	0.73
LC_pos_2330	NA	Ear emergence day	NA	NA	-0.046	-2.2	-0.1	0.41	0.68
LC_neg_1541	NA	Ear emergence day	NA	NA	0.045	-2.1	0.078	0.52	0.75
LC_pos_267	NA	Ear emergence day	NA	NA	0.045	-2.2	-0.049	0.69	0.86
LC_neg_2170	NA	Ear emergence day	NA	NA	0.044	-1.9	-0.0054	0.96	0.99
LC_pos_31	NA	Ear emergence day	NA	NA	-0.044	-2.2	-0.09	0.46	0.71
CE_anion_5025	NA	Ear emergence day	NA	NA	0.044	-2.3	-0.022	0.85	0.94
LC_neg_435	NA	Ear emergence day	NA	NA	0.044	-1.8	-0.048	0.69	0.86
CE_anion_209	NA	Ear emergence day	NA	NA	0.044	-2.5	0.089	0.47	0.71
LC_neg_1010	NA	Ear emergence day	NA	NA	0.044	-2.5	-0.042	0.73	0.88
CE_anion_6798	NA	Ear emergence day	NA	NA	-0.043	-2.2	0.053	0.66	0.85
CE_cation_3200	NA	Ear emergence day	NA	NA	-0.043	-2.1	0.024	0.84	0.93
CE_cation_4362	NA	Ear emergence day	NA	NA	-0.043	-1.9	0.027	0.82	0.93
LC_pos_580	NA	Ear emergence day	NA	NA	-0.043	-1.8	0.049	0.69	0.86
LC_neg_2554	NA	Ear emergence day	NA	NA	0.043	-2.3	-0.067	0.58	0.79
LC_pos_1459	NA	Ear emergence day	NA	NA	0.043	-2.6	0.17	0.16	0.42
CE_cation_4872	NA	Ear emergence day	NA	NA	-0.042	-1.8	-0.047	0.7	0.87
LC_pos_973	NA	Ear emergence day	NA	NA	-0.042	-2.3	-0.0053	0.97	0.99
LC_neg_1893	NA	Ear emergence day	NA	NA	-0.042	-2.2	-0.11	0.37	0.65
CE_cation_4417	NA	Ear emergence day	NA	NA	-0.042	-1.3	-0.026	0.83	0.93
CE_anion_1523	NA	Ear emergence day	NA	NA	0.042	-2.1	0.051	0.68	0.85
LC_pos_837	NA	Ear emergence day	NA	NA	0.041	-2.4	0.11	0.37	0.65
LC_neg_1874	NA	Ear emergence day	NA	NA	-0.041	-2.2	-0.064	0.6	0.81
LC_neg_470 X_LC_pos_1159	naringenin-7-o-glucoside	Ear emergence day	2n7og	Naringenin-7-O-Glucoside	-0.041	-1.5	-0.11	0.38	0.66
LC_neg_266	NA	Ear emergence day	NA	NA	-0.041	-2	-0.17	0.16	0.43
CE_anion_2164	NA	Ear emergence day	NA	NA	0.041	-2.1	0.12	0.32	0.61
LC_pos_77	NA	Ear emergence day	NA	NA	-0.041	-2	-0.095	0.44	0.69
LC_pos_98	NA	Ear emergence day	NA	NA	-0.041	-1.7	-0.052	0.67	0.85
LC_neg_1489	NA	Ear emergence day	NA	NA	0.04	-2	-0.015	0.9	0.96
LC_neg_340	NA	Ear emergence day	NA	NA	-0.04	-2.6	-0.042	0.73	0.88
LC_pos_1036	NA	Ear emergence day	NA	NA	-0.04	-2.2	-0.052	0.67	0.85
LC_neg_1975	NA	Ear emergence day	NA	NA	-0.04	-2	0.061	0.62	0.82
CE_anion_868	2-hydroxyisobutyric acid	Ear emergence day	Ohibt	2-hydroxyisobutyric acid	0.04	-1.7	0.061	0.62	0.82
CE_anion_5201	NA	Ear emergence day	NA	NA	0.04	-1.9	0.047	0.7	0.87
LC_neg_369	NA	Ear emergence day	NA	NA	-0.04	-1.6	-0.09	0.46	0.71
LC_pos_445	NA	Ear emergence day	NA	NA	0.04	-2.4	0.017	0.89	0.96
LC_neg_1017	NA	Ear emergence day	NA	NA	0.039	-2.5	-0.0084	0.95	0.98
LC_pos_150	NA	Ear emergence day	NA	NA	-0.039	-1.6	-0.12	0.33	0.62
LC_pos_994	NA	Ear emergence day	NA	NA	0.039	-2.2	-0.021	0.86	0.94
CE_cation_2524	NA	Ear emergence day	NA	NA	-0.039	-1.9	-0.12	0.34	0.62
GC_8	1-butylamine	Ear emergence day	Nbamn	Butylamine	-0.038	-2.2	0.035	0.77	0.91
LC_pos_1175	NA	Ear emergence day	NA	NA	-0.038	-2	-0.055	0.65	0.84
LC_neg_1969	NA	Ear emergence day	NA	NA	0.038	-2.3	-0.066	0.59	0.8
LC_pos_761	NA	Ear emergence day	NA	NA	-0.038	-2.1	-0.064	0.6	0.81
CE_cation_2578	trans-4-hydroxy-l-proline	Ear emergence day	Ahpro	Trans-4-Hydroxy-Proline	0.038	-2	-0.023	0.85	0.94
LC_pos_2546	NA	Ear emergence day	NA	NA	0.038	-2.2	-0.04	0.74	0.89
LC_neg_218	NA	Ear emergence day	NA	NA	-0.038	-2.2	-0.13	0.29	0.58
LC_neg_376	NA	Ear emergence day	NA	NA	0.038	-2.3	0.042	0.73	0.88
LC_pos_673	NA	Ear emergence day	NA	NA	-0.037	-2	-0.11	0.39	0.66
LC_neg_92	NA	Ear emergence day	NA	NA	-0.037	-1.8	0.001	0.99	1
LC_neg_2369	NA	Ear emergence day	NA	NA	0.037	-1.8	-0.062	0.61	0.82
LC_neg_2433	NA	Ear emergence day	NA	NA	0.037	-2.2	0.0068	0.96	0.98
LC_pos_1053	1-decanoyl-2-hydroxy-sn-glycero-3-phosphocholine	Ear emergence day	Fdcpc	1-Decanoyl-2-Hydroxy-Sn-Glycero-3-Phosphocholine	0.037	-2.2	-0.033	0.79	0.91
CE_cation_1378	NA	Ear emergence day	NA	NA	-0.036	-2	0.078	0.53	0.75
LC_neg_494	NA	Ear emergence day	NA	NA	0.036	-1.9	-0.045	0.71	0.87
CE_cation_7553	NA	Ear emergence day	NA	NA	0.036	-2	-0.05	0.68	0.86
LC_pos_938	NA	Ear emergence day	NA	NA	-0.036	-1.8	-0.12	0.31	0.6
LC_pos_331 X_CE_cation_6133 X_LC_neg_98	adenosine	Ear emergence day	Padno	Adenosine	0.036	-2.2	0.021	0.87	0.94
LC_neg_192	NA	Ear emergence day	NA	NA	0.036	-1.8	0.085	0.49	0.73
LC_neg_2411	NA	Ear emergence day	NA	NA	-0.036	-2.1	-0.13	0.3	0.59
LC_pos_1951	NA	Ear emergence day	NA	NA	-0.036	-1.9	-0.025	0.84	0.93
LC_neg_998	NA	Ear emergence day	NA	NA	-0.035	-2.1	-0.065	0.59	0.8
CE_cation_7955	NA	Ear emergence day	NA	NA	-0.035	-1.7	-0.039	0.75	0.89
CE_cation_1974	NA	Ear emergence day	NA	NA	-0.035	-2.3	0.12	0.33	0.62
CE_cation_8774	NA	Ear emergence day	NA	NA	0.035	-2.6	-0.034	0.78	0.91
LC_pos_948	NA	Ear emergence day	NA	NA	-0.035	-2	-0.098	0.42	0.68
LC_pos_1980	NA	Ear emergence day	NA	NA	0.035	-2.4	0.16	0.2	0.48
CE_cation_5668	NA	Ear emergence day	NA	NA	-0.035	-2.2	-0.085	0.49	0.73
CE_cation_7400	NA	Ear emergence day	NA	NA	-0.035	-2.4	0.013	0.91	0.97
LC_pos_1074	NA	Ear emergence day	NA	NA	-0.035	-2.1	0.045	0.71	0.87
LC_neg_985	NA	Ear emergence day	NA	NA	0.034	-2.4	0.14	0.24	0.54
CE_cation_818	NA	Ear emergence day	NA	NA	0.034	-1.6	0.068	0.58	0.79
LC_neg_1937	NA	Ear emergence day	NA	NA	-0.034	-2.1	-0.095	0.44	0.69
CE_anion_1563	NA	Ear emergence day	NA	NA	0.034	-2	-0.044	0.72	0.88
LC_pos_1448	NA	Ear emergence day	NA	NA	-0.034	-2.4	-0.1	0.39	0.66
LC_neg_2707	NA	Ear emergence day	NA	NA	0.034	-2.4	-0.077	0.53	0.75
LC_neg_361	NA	Ear emergence day	NA	NA	-0.034	-2.3	-0.085	0.49	0.73
LC_neg_1108	NA	Ear emergence day	NA	NA	0.034	-2.4	0.026	0.83	0.93
CE_cation_8748	NA	Ear emergence day	NA	NA	-0.033	-2.1	-0.13	0.3	0.59
LC_pos_87	NA	Ear emergence day	NA	NA	0.033	-2.3	0.038	0.75	0.89
GC_178	NA	Ear emergence day	NA	NA	0.033	-2	0.13	0.3	0.59
LC_neg_984	NA	Ear emergence day	NA	NA	0.033	-2.5	0.17	0.17	0.44
CE_anion_1600	NA	Ear emergence day	NA	NA	0.033	-2.6	-0.032	0.79	0.92
LC_neg_1317	NA	Ear emergence day	NA	NA	0.033	-1.8	0.1	0.4	0.67
LC_pos_160	NA	Ear emergence day	NA	NA	0.032	-2.6	0.14	0.25	0.54
LC_neg_2233	NA	Ear emergence day	NA	NA	-0.032	-1.8	-0.13	0.3	0.59
CE_cation_3821	NA	Ear emergence day	NA	NA	0.032	-2.1	-0.062	0.61	0.82
LC_neg_2477	NA	Ear emergence day	NA	NA	-0.032	-2	-0.11	0.37	0.65
LC_pos_2220	NA	Ear emergence day	NA	NA	-0.032	-2.3	0.036	0.77	0.91
LC_neg_966	NA	Ear emergence day	NA	NA	0.031	-2.4	0.028	0.82	0.93
LC_pos_615	NA	Ear emergence day	NA	NA	-0.031	-2.1	-0.13	0.28	0.57
LC_neg_1060	NA	Ear emergence day	NA	NA	-0.031	-2.5	0.031	0.8	0.92
LC_neg_1337	NA	Ear emergence day	NA	NA	-0.031	-2.7	-0.0024	0.98	0.99
LC_pos_923	NA	Ear emergence day	NA	NA	0.031	-2.4	-0.013	0.91	0.97
CE_anion_1492	NA	Ear emergence day	NA	NA	0.031	-2.2	-0.022	0.86	0.94
LC_pos_1626	NA	Ear emergence day	NA	NA	-0.031	-2	0.11	0.36	0.64
CE_cation_5333	NA	Ear emergence day	NA	NA	0.031	-2.3	0.025	0.84	0.93
LC_pos_1385	NA	Ear emergence day	NA	NA	0.03	-1.9	0.084	0.49	0.73
LC_pos_1032	NA	Ear emergence day	NA	NA	0.03	-2.3	0.0043	0.97	0.99
CE_cation_6443	NA	Ear emergence day	NA	NA	0.03	-1.9	-0.0045	0.97	0.99
LC_neg_1791	NA	Ear emergence day	NA	NA	-0.03	-2.1	-0.0055	0.96	0.99
LC_pos_804	NA	Ear emergence day	NA	NA	-0.03	-2.3	-0.028	0.82	0.93
LC_pos_709	NA	Ear emergence day	NA	NA	-0.03	-2.5	0.078	0.52	0.75
LC_neg_587	quercetin-3-o-galactoside	Ear emergence day	2q3ga	Quercetin-3-O-Galactoside	0.03	-1.3	0.0066	0.96	0.98
LC_pos_2021	NA	Ear emergence day	NA	NA	-0.03	-2.2	-0.053	0.67	0.85
CE_cation_6256	NA	Ear emergence day	NA	NA	0.03	-2.4	0.025	0.84	0.93
LC_pos_869	NA	Ear emergence day	NA	NA	0.029	-1.9	-0.061	0.62	0.82
LC_neg_1113	NA	Ear emergence day	NA	NA	-0.029	-1.7	-0.017	0.89	0.96
LC_neg_2544	NA	Ear emergence day	NA	NA	-0.029	-2.4	0.0052	0.97	0.99
CE_cation_738	NA	Ear emergence day	NA	NA	0.029	-1.9	0.077	0.53	0.75
LC_neg_2505	NA	Ear emergence day	NA	NA	-0.028	-1.5	0.0035	0.98	0.99
LC_pos_1895	NA	Ear emergence day	NA	NA	0.028	-2.1	-0.0077	0.95	0.98
LC_neg_1729	NA	Ear emergence day	NA	NA	-0.028	-2.3	0.02	0.87	0.95
LC_pos_1102	NA	Ear emergence day	NA	NA	0.028	-2.6	-0.016	0.9	0.96
LC_pos_782	NA	Ear emergence day	NA	NA	-0.028	-2.3	0.035	0.77	0.91
LC_pos_624	NA	Ear emergence day	NA	NA	-0.028	-2.4	0.0037	0.98	0.99
LC_pos_1862	NA	Ear emergence day	NA	NA	-0.027	-2.1	-0.05	0.68	0.86
LC_pos_1962	NA	Ear emergence day	NA	NA	-0.027	-2.1	-0.051	0.68	0.85
LC_pos_527	NA	Ear emergence day	NA	NA	-0.027	-2.3	-0.077	0.53	0.75
CE_cation_7409	NA	Ear emergence day	NA	NA	-0.027	-1.9	-0.0058	0.96	0.99
LC_pos_84	4-pyridoxic acid	Ear emergence day	2pyrd	4-Pyridoxic acid	-0.027	-2.2	-0.072	0.56	0.77
LC_neg_830	NA	Ear emergence day	NA	NA	-0.027	-2.3	0.11	0.38	0.66
CE_cation_1020	NA	Ear emergence day	NA	NA	0.027	-2.3	0.02	0.87	0.95
LC_pos_67	NA	Ear emergence day	NA	NA	0.027	-2.3	-0.037	0.76	0.9
LC_pos_1702	NA	Ear emergence day	NA	NA	-0.027	-2.1	-0.012	0.92	0.97
LC_pos_698	guanosine-3',5'-cyclic monophosphate	Ear emergence day	Pgcmp	Guanosine-3',5'-CMP	0.027	-2.2	0.072	0.55	0.77
LC_pos_845	NA	Ear emergence day	NA	NA	-0.027	-2.3	-0.05	0.68	0.86
CE_cation_1379	NA	Ear emergence day	NA	NA	-0.026	-2.1	0.024	0.85	0.94
CE_cation_5912	NA	Ear emergence day	NA	NA	-0.026	-2.1	-0.085	0.49	0.73
CE_cation_8071	NA	Ear emergence day	NA	NA	0.026	-2.4	-0.046	0.7	0.87
GC_275 X_CE_cation_2661	l-aspartic acid	Ear emergence day	Aaspa	Aspartic acid	0.026	-1.9	-0.0092	0.94	0.98
CE_anion_1015	NA	Ear emergence day	NA	NA	0.026	-2.2	0.015	0.9	0.96
LC_pos_2732	NA	Ear emergence day	NA	NA	0.026	-2.2	-0.013	0.91	0.97
LC_neg_1198	NA	Ear emergence day	NA	NA	-0.026	-2.5	-0.11	0.38	0.66
LC_neg_2459	NA	Ear emergence day	NA	NA	0.025	-2.5	-0.029	0.81	0.92
CE_cation_662	NA	Ear emergence day	NA	NA	0.025	-2.1	0.082	0.5	0.74
LC_pos_659	NA	Ear emergence day	NA	NA	-0.025	-2.3	-0.07	0.57	0.78
LC_pos_791	NA	Ear emergence day	NA	NA	-0.025	-2.7	0.082	0.5	0.74
LC_pos_1844	NA	Ear emergence day	NA	NA	-0.024	-2.2	-0.0097	0.94	0.98
CE_cation_8865	NA	Ear emergence day	NA	NA	0.024	-2.5	-0.03	0.81	0.92
LC_neg_671	NA	Ear emergence day	NA	NA	0.024	-1.9	0.1	0.4	0.67
LC_neg_2616	NA	Ear emergence day	NA	NA	0.024	-2.2	-0.0011	0.99	1
LC_neg_2044	NA	Ear emergence day	NA	NA	-0.024	-2.2	-0.031	0.8	0.92
LC_pos_374	NA	Ear emergence day	NA	NA	-0.024	-1.9	-0.15	0.21	0.49
LC_pos_68	allantoic acid	Ear emergence day	Nalla	Allantoic acid	-0.024	-1.9	-0.003	0.98	0.99
GC_190	NA	Ear emergence day	NA	NA	-0.024	-2	-0.065	0.59	0.8
LC_pos_781	NA	Ear emergence day	NA	NA	0.023	-2.3	0.025	0.84	0.93
LC_pos_1144	pelargonidin-3-o-glucoside	Ear emergence day	2p3gl	Pelargonidin-3-O-Glucoside	0.023	-1.5	0.13	0.3	0.59
CE_cation_6870	NA	Ear emergence day	NA	NA	-0.023	-1.6	0.059	0.63	0.83
CE_cation_1997	NA	Ear emergence day	NA	NA	-0.023	-2	0.012	0.92	0.97
LC_neg_2676	NA	Ear emergence day	NA	NA	-0.023	-2	0.039	0.75	0.89
GC_29	l-valine	Ear emergence day	Avali	Valine	-0.022	-2.5	0.1	0.39	0.66
CE_anion_1477	NA	Ear emergence day	NA	NA	0.022	-2.3	0.13	0.27	0.57
CE_cation_8234	NA	Ear emergence day	NA	NA	0.022	-2.2	-0.0037	0.98	0.99
CE_cation_1925	NA	Ear emergence day	NA	NA	-0.022	-1.9	-0.038	0.75	0.89
CE_cation_4957	NA	Ear emergence day	NA	NA	-0.021	-1.8	0.054	0.66	0.85
LC_pos_513	NA	Ear emergence day	NA	NA	0.021	-2.6	0.07	0.56	0.78
LC_neg_520 X_LC_pos_1243	cyanidin-3-o-glucoside	Ear emergence day	2c3og	Cyanidin-3-O-Glucoside	0.021	-1.8	0.13	0.28	0.57
CE_cation_8246	NA	Ear emergence day	NA	NA	-0.021	-2	-0.031	0.8	0.92
LC_neg_1059	NA	Ear emergence day	NA	NA	-0.021	-2.8	0.052	0.67	0.85
LC_neg_1571	NA	Ear emergence day	NA	NA	0.021	-2.4	-0.05	0.68	0.86
CE_cation_8801	NA	Ear emergence day	NA	NA	-0.021	-2.4	-0.08	0.51	0.75
LC_pos_851	NA	Ear emergence day	NA	NA	-0.021	-2.4	-0.084	0.49	0.73
LC_pos_947	NA	Ear emergence day	NA	NA	0.021	-2.5	-0.059	0.63	0.83
LC_neg_216	NA	Ear emergence day	NA	NA	-0.021	-2.5	0.025	0.84	0.93
LC_neg_416	NA	Ear emergence day	NA	NA	-0.021	-2.3	0.031	0.8	0.92
CE_cation_4313	NA	Ear emergence day	NA	NA	0.021	-2.4	0.042	0.73	0.88
LC_pos_1969	NA	Ear emergence day	NA	NA	-0.021	-2.1	-0.081	0.51	0.74
CE_cation_5519	NA	Ear emergence day	NA	NA	0.021	-2	0.081	0.51	0.74
LC_neg_935	NA	Ear emergence day	NA	NA	-0.021	-2.2	-0.086	0.48	0.73
LC_pos_134	NA	Ear emergence day	NA	NA	-0.021	-2.3	-0.048	0.7	0.86
CE_cation_1985	NA	Ear emergence day	NA	NA	0.021	-1.8	0.075	0.54	0.76
LC_neg_2242	NA	Ear emergence day	NA	NA	-0.02	-2.2	-0.067	0.58	0.79
LC_pos_2881	NA	Ear emergence day	NA	NA	-0.02	-2.4	0.019	0.88	0.95
CE_anion_1463	NA	Ear emergence day	NA	NA	0.02	-2.2	0.051	0.68	0.85
LC_pos_2024	NA	Ear emergence day	NA	NA	-0.02	-2.1	-0.026	0.83	0.93
LC_pos_1722	NA	Ear emergence day	NA	NA	0.02	-2.1	-0.025	0.84	0.93
LC_neg_2448	NA	Ear emergence day	NA	NA	0.02	-2.3	-0.024	0.84	0.93
CE_cation_1963	NA	Ear emergence day	NA	NA	-0.019	-2.2	0.09	0.46	0.71
LC_pos_1087	NA	Ear emergence day	NA	NA	0.019	-2.4	0.079	0.52	0.75
LC_pos_2945	NA	Ear emergence day	NA	NA	-0.019	-2.5	0.037	0.76	0.9
GC_267	campesterol	Ear emergence day	2camp	Campesterol	0.019	-2.7	-0.019	0.88	0.95
CE_cation_8804	NA	Ear emergence day	NA	NA	-0.018	-2.1	-0.00015	1	1
CE_cation_8286	NA	Ear emergence day	NA	NA	-0.018	-2	0.014	0.91	0.97
LC_neg_2471	NA	Ear emergence day	NA	NA	-0.018	-1.6	0.038	0.76	0.9
LC_neg_819	NA	Ear emergence day	NA	NA	0.018	-2.1	-0.078	0.53	0.75
LC_pos_1971	NA	Ear emergence day	NA	NA	-0.018	-2	-0.11	0.38	0.66
CE_cation_1969	NA	Ear emergence day	NA	NA	0.017	-2.3	-0.021	0.86	0.94
LC_pos_764	NA	Ear emergence day	NA	NA	-0.017	-2.4	-0.091	0.46	0.71
LC_neg_506	NA	Ear emergence day	NA	NA	-0.017	-2	0.046	0.71	0.87
LC_pos_1238	NA	Ear emergence day	NA	NA	-0.017	-2.2	0.093	0.45	0.7
LC_pos_1220	NA	Ear emergence day	NA	NA	0.017	-2.6	-0.0035	0.98	0.99
CE_cation_904	NA	Ear emergence day	NA	NA	-0.017	-2.4	-0.089	0.47	0.71
CE_cation_1856	NA	Ear emergence day	NA	NA	-0.017	-2	-0.11	0.36	0.64
CE_anion_687	NA	Ear emergence day	NA	NA	-0.017	-1.8	-0.043	0.73	0.88
GC_221	NA	Ear emergence day	NA	NA	-0.017	-2.4	-0.037	0.76	0.9
LC_pos_1016	NA	Ear emergence day	NA	NA	-0.016	-1.7	-0.098	0.42	0.68
LC_neg_588	quercetin-3-o-glucoside	Ear emergence day	2q3gl	Quercetin-3-O-Glucoside	0.016	-0.94	0.077	0.53	0.75
LC_neg_672	isorhamnetin-3-o-glucoside	Ear emergence day	2i3og	Isorhamnetin-3-O-glucoside	-0.016	-0.61	0.08	0.52	0.75
CE_cation_3840	NA	Ear emergence day	NA	NA	0.016	-2	-0.0035	0.98	0.99
LC_neg_2693	NA	Ear emergence day	NA	NA	0.016	-2.2	-0.097	0.43	0.68
LC_neg_2238	NA	Ear emergence day	NA	NA	-0.016	-2.3	-0.1	0.41	0.68
CE_cation_1805	NA	Ear emergence day	NA	NA	-0.016	-1.8	0.052	0.67	0.85
CE_cation_8866	NA	Ear emergence day	NA	NA	0.016	-2.4	-0.034	0.78	0.91
LC_neg_577	NA	Ear emergence day	NA	NA	-0.015	-2	-0.13	0.3	0.59
CE_anion_4219	d-glucose-6-phosphate	Ear emergence day	Sgl6p	Glucose-6-Phosphate	0.015	-2.4	0.032	0.8	0.92
CE_anion_5077	NA	Ear emergence day	NA	NA	0.014	-2.2	-0.0033	0.98	0.99
LC_pos_1970	NA	Ear emergence day	NA	NA	-0.014	-2.1	-0.072	0.56	0.77
LC_neg_2432	NA	Ear emergence day	NA	NA	0.014	-2.3	-0.06	0.62	0.82
LC_neg_1983	NA	Ear emergence day	NA	NA	0.014	-2.1	-0.051	0.67	0.85
CE_cation_8489	NA	Ear emergence day	NA	NA	0.014	-2.4	0.047	0.7	0.87
LC_neg_484	NA	Ear emergence day	NA	NA	0.014	-2.3	-0.085	0.49	0.73
LC_neg_1740	NA	Ear emergence day	NA	NA	0.013	-2.3	-0.066	0.59	0.8
CE_cation_6463	NA	Ear emergence day	NA	NA	0.013	-2.3	-0.05	0.68	0.86
CE_anion_1226	NA	Ear emergence day	NA	NA	0.013	-2.1	-0.013	0.91	0.97
CE_cation_2716	NA	Ear emergence day	NA	NA	0.013	-2.2	-0.034	0.78	0.91
LC_pos_143	NA	Ear emergence day	NA	NA	0.013	-2.2	0.012	0.92	0.97
LC_pos_2343	NA	Ear emergence day	NA	NA	0.013	-2.3	0.044	0.72	0.87
LC_pos_1989	quercetin-3-o-rutinoside	Ear emergence day	2q3ru	Quercetin-3-O-Rutinoside	0.012	-1.2	0.00077	1	1
LC_pos_1959	NA	Ear emergence day	NA	NA	-0.012	-1.7	-0.097	0.43	0.68
LC_pos_2287	NA	Ear emergence day	NA	NA	-0.012	-2	-0.1	0.4	0.67
CE_anion_5671	NA	Ear emergence day	NA	NA	-0.012	-2.4	0.012	0.92	0.97
LC_pos_1458	NA	Ear emergence day	NA	NA	0.012	-2.6	0.16	0.2	0.48
CE_cation_7062	NA	Ear emergence day	NA	NA	-0.011	-2.3	0.0095	0.94	0.98
LC_pos_161	NA	Ear emergence day	NA	NA	-0.011	-2.2	-0.071	0.56	0.78
LC_neg_2478	NA	Ear emergence day	NA	NA	-0.011	-2.3	0.13	0.29	0.58
CE_anion_5383	NA	Ear emergence day	NA	NA	-0.011	-2.1	0.071	0.56	0.78
CE_cation_2485	NA	Ear emergence day	NA	NA	-0.011	-2.1	-0.028	0.82	0.93
LC_neg_451	NA	Ear emergence day	NA	NA	0.01	-2.2	-0.062	0.61	0.82
LC_neg_371	NA	Ear emergence day	NA	NA	-0.01	-2.5	-0.0091	0.94	0.98
LC_pos_759	NA	Ear emergence day	NA	NA	-0.01	-2.1	-0.031	0.8	0.92
CE_cation_159	NA	Ear emergence day	NA	NA	0.01	-2.1	-0.0082	0.95	0.98
LC_pos_1950	NA	Ear emergence day	NA	NA	0.0096	-2.3	0.021	0.86	0.94
LC_pos_945	NA	Ear emergence day	NA	NA	0.0095	-1.9	-0.11	0.36	0.64
LC_pos_219	NA	Ear emergence day	NA	NA	0.0093	-2.6	0.11	0.38	0.66
CE_anion_7817	NA	Ear emergence day	NA	NA	-0.0092	-2.7	-0.088	0.47	0.72
LC_pos_2042	NA	Ear emergence day	NA	NA	0.0092	-2.4	0.034	0.78	0.91
LC_neg_1573	NA	Ear emergence day	NA	NA	-0.0089	-2.2	-0.13	0.28	0.57
LC_pos_523	NA	Ear emergence day	NA	NA	-0.0088	-2.2	-0.0029	0.98	0.99
LC_neg_1591	NA	Ear emergence day	NA	NA	-0.0088	-2.3	0.0034	0.98	0.99
LC_neg_1356	quercetin-3-o-beta-glucosyl-7-o-alpha-rhamnoside	Ear emergence day	2q3or	Quercetin-3-O-Beta-Glucosyl-7-O-Alpha-Rhamnoside	-0.0088	-1.4	0.019	0.88	0.95
CE_cation_3202	NA	Ear emergence day	NA	NA	-0.0087	-2.2	0.065	0.6	0.8
CE_cation_7042	NA	Ear emergence day	NA	NA	0.0086	-2.1	0.0096	0.94	0.98
LC_neg_1786	NA	Ear emergence day	NA	NA	-0.0084	-2.1	0.004	0.97	0.99
LC_pos_784	NA	Ear emergence day	NA	NA	-0.0079	-2.6	0.053	0.66	0.85
CE_cation_8775	NA	Ear emergence day	NA	NA	-0.0079	-2	-0.086	0.48	0.73
LC_neg_1984	NA	Ear emergence day	NA	NA	0.0075	-2.2	-0.083	0.49	0.73
LC_pos_747	NA	Ear emergence day	NA	NA	0.007	-2.3	-0.027	0.83	0.93
LC_pos_186	NA	Ear emergence day	NA	NA	-0.0068	-2.7	0.098	0.42	0.68
LC_neg_2429	NA	Ear emergence day	NA	NA	-0.0067	-2.4	-0.06	0.62	0.83
LC_pos_1191	NA	Ear emergence day	NA	NA	-0.0063	-2.3	0.11	0.35	0.63
LC_neg_2303	NA	Ear emergence day	NA	NA	-0.0061	-2.4	-0.018	0.88	0.95
LC_pos_512	NA	Ear emergence day	NA	NA	0.006	-2.1	0.0028	0.98	0.99
LC_neg_2737	NA	Ear emergence day	NA	NA	-0.006	-1.7	-0.031	0.8	0.92
LC_neg_1027	NA	Ear emergence day	NA	NA	-0.0058	-2.8	-0.0039	0.97	0.99
LC_pos_1020	NA	Ear emergence day	NA	NA	-0.0057	-1.9	0.015	0.9	0.96
LC_neg_1855	NA	Ear emergence day	NA	NA	-0.0056	-2.2	-0.054	0.66	0.85
CE_cation_2874	NA	Ear emergence day	NA	NA	-0.0054	-2.3	0.0051	0.97	0.99
CE_cation_7517	NA	Ear emergence day	NA	NA	-0.0054	-2	-0.065	0.59	0.8
CE_cation_4148	NA	Ear emergence day	NA	NA	0.0043	-2	-0.014	0.91	0.97
CE_cation_1078	NA	Ear emergence day	NA	NA	0.0041	-2	0.11	0.37	0.65
LC_pos_1451	NA	Ear emergence day	NA	NA	0.004	-2	-0.11	0.37	0.65
CE_anion_1592	NA	Ear emergence day	NA	NA	0.0039	-2.3	-0.0052	0.97	0.99
CE_cation_7021	NA	Ear emergence day	NA	NA	-0.0036	-2.3	-0.023	0.85	0.94
LC_neg_1807	NA	Ear emergence day	NA	NA	-0.0034	-2	0.018	0.88	0.95
LC_neg_1259	kaempferol-3-o-rutinoside	Ear emergence day	2k3or	Kaempferol-3-O-Rutinoside	0.0031	-1.5	0.095	0.44	0.69
LC_pos_540	NA	Ear emergence day	NA	NA	0.0031	-2.3	0.14	0.25	0.54
CE_cation_5321	NA	Ear emergence day	NA	NA	-0.0031	-2.2	-0.017	0.89	0.96
CE_cation_4617	NA	Ear emergence day	NA	NA	-0.003	-2.2	-0.023	0.85	0.94
CE_cation_7986	NA	Ear emergence day	NA	NA	0.003	-2	-0.031	0.8	0.92
LC_neg_1003	NA	Ear emergence day	NA	NA	-0.0026	-2.2	-0.053	0.67	0.85
LC_pos_826	NA	Ear emergence day	NA	NA	0.0025	-2.4	-0.11	0.35	0.63
CE_anion_2935	NA	Ear emergence day	NA	NA	0.0025	-2.1	0.058	0.63	0.83
GC_111 X_CE_cation_3754 X_LC_pos_56	l-phenylalanine	Ear emergence day	Aphen	Phenylalanine	0.0018	-2.3	0.1	0.4	0.67
LC_neg_1845	NA	Ear emergence day	NA	NA	-0.0017	-2.1	-0.045	0.72	0.87
LC_pos_982	NA	Ear emergence day	NA	NA	-0.0017	-2.1	0.12	0.31	0.59
LC_pos_2405	NA	Ear emergence day	NA	NA	-0.0016	-2.1	-0.066	0.59	0.8
LC_neg_2169	NA	Ear emergence day	NA	NA	-0.0016	-2	-0.052	0.67	0.85
LC_pos_1420	NA	Ear emergence day	NA	NA	-0.0014	-2.2	0.02	0.87	0.95
CE_cation_6634	NA	Ear emergence day	NA	NA	0.0013	-1.9	0.023	0.85	0.94
LC_neg_409	NA	Ear emergence day	NA	NA	0.0012	-2.1	-0.026	0.83	0.93
LC_pos_691	NA	Ear emergence day	NA	NA	0.00075	-2.4	0.043	0.73	0.88
LC_pos_737	NA	Ear emergence day	NA	NA	0.00047	-2.3	-0.022	0.86	0.94
LC_neg_1339	NA	Ear emergence day	NA	NA	-0.00038	-2.4	-0.097	0.43	0.69
GC_179	linoleic acid	Amylose content	Flino	Linoleic acid	-0.9	7.4	-0.58	7.2e-07	0.00061
CE_cation_1643 X_CE_cation_1631	choline	Amylose content	Nchol	Choline	-0.9	6.6	-0.44	0.00028	0.027
CE_cation_4886	NA	Amylose content	NA	NA	-0.9	7.1	-0.39	0.0015	0.077
GC_285 X_312	palmitic acid	Amylose content	Fpalm	Palmitic acid	-0.88	7.2	-0.55	2.6e-06	0.0015
GC_195	NA	Amylose content	NA	NA	-0.88	7.2	-0.43	0.00046	0.039
GC_197	NA	Amylose content	NA	NA	-0.87	7.5	-0.44	0.00026	0.027
GC_222	NA	Amylose content	NA	NA	-0.82	6.5	-0.39	0.0014	0.073
LC_pos_428	NA	Amylose content	NA	NA	-0.82	6.8	-0.33	0.0073	0.16
GC_173	margaric acid	Amylose content	Fmarg	Margaric acid	-0.82	6.7	-0.53	7.1e-06	0.003
GC_201	NA	Amylose content	NA	NA	-0.82	7	-0.47	9.9e-05	0.017
GC_142	NA	Amylose content	NA	NA	-0.81	5.7	-0.35	0.005	0.13
GC_235	lignoceric acid	Amylose content	Flign	Lignoceric acid	-0.81	6.1	-0.42	0.00063	0.046
LC_neg_48	NA	Amylose content	NA	NA	-0.8	6.7	-0.32	0.011	0.19
GC_182	stearic acid	Amylose content	Fstea	Stearic acid	-0.79	6.6	-0.44	0.00025	0.027
CE_anion_4924	NA	Amylose content	NA	NA	-0.77	6.1	-0.38	0.0021	0.093
LC_pos_42	NA	Amylose content	NA	NA	-0.77	3.8	-0.31	0.012	0.2
GC_301 X_311	1315:tetradecanoate_1tms	Amylose content	Ftdec	Tetradecanoate	-0.77	6.6	-0.62	8e-08	0.00013
GC_191	NA	Amylose content	NA	NA	-0.77	6.2	-0.46	0.00012	0.018
LC_pos_60	NA	Amylose content	NA	NA	-0.76	6.4	-0.35	0.005	0.13
LC_pos_467	NA	Amylose content	NA	NA	-0.74	2.3	-0.22	0.074	0.49
LC_pos_947	NA	Amylose content	NA	NA	-0.74	3.5	-0.23	0.062	0.45
IT_4	18_2_lysopc	Amylose content	182LPC	18-2-LPC	0.74	6	0.48	7.7e-05	0.016
LC_neg_218	NA	Amylose content	NA	NA	-0.73	2.5	-0.22	0.082	0.51
GC_37	glycerol	Amylose content	Cglyc	Glycerol	-0.73	6.3	-0.51	1.8e-05	0.0051
GC_180	1232:octadecenoic acid, 9-(e)-, n- (1tms)	Amylose content	Focta	Octadecenoic acid	-0.72	6.7	-0.49	4.6e-05	0.011
LC_neg_2242	NA	Amylose content	NA	NA	-0.7	3.9	-0.25	0.047	0.41
LC_pos_2319	NA	Amylose content	NA	NA	-0.7	2.1	-0.23	0.064	0.45
LC_pos_2330	NA	Amylose content	NA	NA	-0.69	2.1	-0.23	0.062	0.45
LC_pos_2881	NA	Amylose content	NA	NA	0.69	5.9	0.47	9.3e-05	0.017
LC_pos_67	NA	Amylose content	NA	NA	-0.68	3.3	-0.23	0.063	0.45
LC_pos_851	NA	Amylose content	NA	NA	-0.68	2.3	-0.23	0.069	0.47
GC_292	1099:phosphoric acid	Amylose content	po4	Phosphate	-0.68	5.9	-0.46	0.00012	0.018
GC_294 X_310	putrescine	Amylose content	Nputr	Putrescine	-0.68	5.2	-0.3	0.014	0.22
GC_221	NA	Amylose content	NA	NA	-0.67	6.3	-0.43	0.00037	0.033
LC_neg_431	NA	Amylose content	NA	NA	-0.67	1.3	-0.21	0.086	0.51
LC_neg_562	NA	Amylose content	NA	NA	-0.67	1.2	-0.18	0.14	0.64
LC_neg_1893	NA	Amylose content	NA	NA	-0.66	2.1	-0.23	0.071	0.48
LC_neg_2238	NA	Amylose content	NA	NA	-0.66	1.6	-0.21	0.093	0.53
LC_pos_2343	NA	Amylose content	NA	NA	0.66	6.2	0.44	3e-04	0.028
LC_pos_749	NA	Amylose content	NA	NA	-0.66	1.8	-0.23	0.068	0.46
LC_neg_1888	NA	Amylose content	NA	NA	-0.65	2.1	-0.23	0.064	0.45
LC_pos_726	NA	Amylose content	NA	NA	0.65	1.8	0.17	0.17	0.67
LC_neg_223	NA	Amylose content	NA	NA	-0.65	2.1	-0.21	0.087	0.52
LC_neg_2744	NA	Amylose content	NA	NA	-0.64	0.39	-0.16	0.21	0.72
LC_pos_913	NA	Amylose content	NA	NA	-0.64	0.72	-0.17	0.17	0.67
LC_pos_691	NA	Amylose content	NA	NA	-0.63	5.8	-0.4	0.001	0.057
LC_pos_914 X_LC_neg_333 X_LC_pos_911	zeatin-9-glucoside	Amylose content	2zegl	Zeatin-9-Glucoside	0.63	1.8	0.4	0.0011	0.063
LC_pos_2601	NA	Amylose content	NA	NA	-0.62	1.4	-0.24	0.057	0.44
IT_5	18_1_lysopc	Amylose content	181LPC	18-1-LPC	0.61	6	0.51	1.7e-05	0.0051
GC_170 X_CE_cation_5199	n-acetyl-d-glucosamine	Amylose content	Nadgl	N-Acetyl-D-Glucosamine	-0.61	5.6	-0.38	0.0018	0.086
LC_neg_340	NA	Amylose content	NA	NA	-0.61	6	-0.34	0.0052	0.14
LC_pos_725	NA	Amylose content	NA	NA	-0.6	4.2	-0.41	0.00087	0.057
CE_cation_4475	NA	Amylose content	NA	NA	-0.59	0.48	-0.36	0.0034	0.13
LC_pos_2297	NA	Amylose content	NA	NA	0.58	6.2	0.4	0.00091	0.057
CE_cation_76	NA	Amylose content	NA	NA	-0.58	4.7	-0.26	0.034	0.35
LC_pos_659	NA	Amylose content	NA	NA	-0.58	1.6	-0.24	0.054	0.43
GC_125	glycero-3-phosphate	Amylose content	Cgl3p	Glycero-3-Phosphate	-0.58	3.9	-0.27	0.029	0.33
LC_neg_712	NA	Amylose content	NA	NA	-0.58	2.7	-0.24	0.059	0.44
LC_neg_422	NA	Amylose content	NA	NA	-0.58	0.85	-0.23	0.06	0.45
CE_cation_3991	l-arginine	Amylose content	Aargi	Arginine	0.57	5	0.45	0.00017	0.021
CE_cation_8689	NA	Amylose content	NA	NA	-0.57	0.058	-0.21	0.095	0.53
GC_204	NA	Amylose content	NA	NA	-0.57	6.1	-0.35	0.0045	0.13
CE_cation_1761	NA	Amylose content	NA	NA	-0.57	-0.33	-0.27	0.027	0.32
GC_156	trans-4-coumaric acid	Amylose content	2coum	Trans-4-Coumaric acid	-0.56	2.3	-0.36	0.0039	0.13
LC_neg_2306	NA	Amylose content	NA	NA	-0.55	0.092	-0.21	0.1	0.54
LC_neg_1180	NA	Amylose content	NA	NA	-0.55	2.9	-0.35	0.0042	0.13
CE_anion_2155	NA	Amylose content	NA	NA	-0.55	3.8	-0.33	0.0074	0.16
LC_neg_361	NA	Amylose content	NA	NA	-0.55	1.2	-0.2	0.11	0.56
LC_pos_492	NA	Amylose content	NA	NA	-0.55	6	-0.36	0.003	0.12
LC_pos_148	NA	Amylose content	NA	NA	0.55	0.65	0.17	0.17	0.67
LC_neg_247	NA	Amylose content	NA	NA	-0.54	0.76	-0.24	0.051	0.42
LC_neg_1138	NA	Amylose content	NA	NA	-0.54	0.59	-0.1	0.41	0.84
CE_cation_8697	NA	Amylose content	NA	NA	-0.53	-0.52	-0.19	0.13	0.61
LC_neg_426	NA	Amylose content	NA	NA	-0.53	0.92	-0.24	0.049	0.42
LC_pos_539	NA	Amylose content	NA	NA	0.53	1.8	0.19	0.13	0.61
LC_neg_441	NA	Amylose content	NA	NA	-0.53	0.52	-0.22	0.083	0.51
GC_231	NA	Amylose content	NA	NA	-0.53	3	-0.35	0.0041	0.13
LC_pos_917	NA	Amylose content	NA	NA	-0.53	4	-0.34	0.0063	0.15
GC_212	NA	Amylose content	NA	NA	-0.53	5.9	-0.35	0.0047	0.13
CE_anion_586	NA	Amylose content	NA	NA	-0.53	5.1	-0.31	0.012	0.2
LC_pos_271	NA	Amylose content	NA	NA	-0.52	2.4	-0.33	0.0074	0.16
LC_neg_239	NA	Amylose content	NA	NA	-0.52	3.6	-0.24	0.054	0.43
LC_pos_328	NA	Amylose content	NA	NA	-0.51	0.96	-0.25	0.049	0.42
LC_neg_1137	NA	Amylose content	NA	NA	-0.51	0.25	-0.096	0.44	0.85
LC_pos_1052	NA	Amylose content	NA	NA	-0.51	5.2	-0.33	0.0069	0.16
IT_2	14_0_lysopc	Amylose content	140LPC	14-0-LPC	0.5	3.6	0.22	0.078	0.5
LC_neg_2436	NA	Amylose content	NA	NA	-0.5	-0.72	-0.14	0.25	0.74
LC_neg_109	NA	Amylose content	NA	NA	-0.5	1.7	-0.38	0.0021	0.093
LC_pos_637	NA	Amylose content	NA	NA	0.5	1.8	0.23	0.063	0.45
LC_pos_988	NA	Amylose content	NA	NA	0.49	2	0.069	0.58	0.9
LC_pos_1055	NA	Amylose content	NA	NA	-0.49	5.5	-0.42	0.00053	0.042
GC_36	1095:urea (2tms)	Amylose content	Nurea	Urea	0.49	4	0.37	0.0028	0.11
LC_neg_262	NA	Amylose content	NA	NA	0.49	1.3	0.38	0.0021	0.093
LC_neg_206	NA	Amylose content	NA	NA	-0.49	0.17	-0.069	0.59	0.9
LC_pos_348	NA	Amylose content	NA	NA	-0.49	5.2	-0.28	0.024	0.3
LC_pos_737	NA	Amylose content	NA	NA	-0.49	1.2	-0.21	0.098	0.53
CE_cation_861	NA	Amylose content	NA	NA	-0.49	-0.23	-0.25	0.042	0.39
LC_pos_11 X_CE_cation_2334	nicotinic acid	Amylose content	Nnica	Nicotinic Acid	-0.48	1.4	-0.25	0.045	0.4
GC_140 X_CE_cation_2648	l-ornithine	Amylose content	Norni	Ornithine	0.48	3.4	0.26	0.04	0.38
GC_298 X_CE_anion_2747	shikimic acid	Amylose content	Oshkm	Shikimic acid	-0.48	0.95	-0.42	0.00062	0.046
LC_pos_234	NA	Amylose content	NA	NA	-0.48	1.2	-0.32	0.011	0.19
LC_pos_46	NA	Amylose content	NA	NA	0.48	0.98	0.14	0.27	0.75
LC_pos_1015	NA	Amylose content	NA	NA	0.48	2.4	0.057	0.65	0.93
LC_pos_643	NA	Amylose content	NA	NA	0.48	2.5	0.31	0.014	0.21
LC_neg_520 X_LC_pos_1243	cyanidin-3-o-glucoside	Amylose content	2c3og	Cyanidin-3-O-Glucoside	-0.48	5.3	-0.23	0.061	0.45
LC_pos_1485	NA	Amylose content	NA	NA	-0.47	0.76	-0.33	0.0066	0.16
CE_cation_8400	NA	Amylose content	NA	NA	-0.47	1.3	-0.28	0.025	0.31
LC_pos_338	NA	Amylose content	NA	NA	-0.47	1.5	-0.17	0.18	0.68
GC_299 X_CE_anion_1095	succinic acid	Amylose content	Osucc	Succinic acid	-0.47	2	-0.31	0.012	0.2
LC_pos_924	NA	Amylose content	NA	NA	-0.47	-0.015	-0.081	0.52	0.87
IT_10	34_1_pc	Amylose content	341PC	34-1-PC	-0.47	1.4	-0.24	0.051	0.42
LC_neg_248	NA	Amylose content	NA	NA	-0.47	0.25	-0.33	0.0079	0.16
CE_cation_1509	NA	Amylose content	NA	NA	0.46	1	0.12	0.33	0.8
LC_pos_1094	NA	Amylose content	NA	NA	0.46	5.5	0.33	0.0084	0.17
CE_cation_6790	NA	Amylose content	NA	NA	0.46	0.62	0.4	9e-04	0.057
GC_288 X_CE_cation_3074	l-lysine	Amylose content	Alysi	Lysine	0.46	6	0.39	0.0013	0.071
CE_cation_851	NA	Amylose content	NA	NA	-0.46	-0.6	-0.24	0.052	0.42
LC_neg_255	NA	Amylose content	NA	NA	-0.45	0.3	-0.33	0.008	0.16
CE_cation_6754	NA	Amylose content	NA	NA	-0.45	-0.67	-0.051	0.69	0.94
CE_cation_718	NA	Amylose content	NA	NA	0.45	0.49	0.17	0.18	0.68
CE_cation_8847	NA	Amylose content	NA	NA	-0.45	-0.14	-0.18	0.15	0.65
CE_cation_6768	NA	Amylose content	NA	NA	-0.45	-0.67	-0.036	0.78	0.97
LC_neg_569 X_LC_pos_1306	peonidin-3-o-glucoside	Amylose content	2p3og	Peonidin-3-O-Glucoside	-0.45	2.5	-0.0086	0.95	0.99
GC_90	NA	Amylose content	NA	NA	-0.44	0.66	-0.21	0.098	0.53
LC_pos_1538	quercetin-3-o-glucosyl-6''-acetate	Amylose content	2q3oa	Quercetin-3-O-Glucosyl-6''-Acetate	-0.44	0.65	-0.14	0.28	0.75
LC_neg_953	NA	Amylose content	NA	NA	0.44	1.6	0.36	0.0031	0.12
LC_neg_672	isorhamnetin-3-o-glucoside	Amylose content	2i3og	Isorhamnetin-3-O-glucoside	-0.44	0.61	0.042	0.74	0.95
LC_neg_2666	NA	Amylose content	NA	NA	-0.43	-0.54	-0.12	0.32	0.79
LC_pos_879	NA	Amylose content	NA	NA	0.43	5.6	0.39	0.0017	0.08
LC_pos_976	NA	Amylose content	NA	NA	0.43	1.5	0.23	0.062	0.45
LC_pos_1074	NA	Amylose content	NA	NA	0.43	0.8	0.16	0.21	0.72
CE_cation_6776	l-glutathione	Amylose content	Nglut	Glutathione	0.43	1.1	0.45	0.00018	0.021
LC_neg_1979	NA	Amylose content	NA	NA	-0.42	-1.3	-0.076	0.54	0.89
GC_196	1251:inositol-1-phosphate, myo-	Amylose content	Mmyip	Myo-Inositol-1-Phosphate	-0.42	2.1	-0.28	0.025	0.31
CE_cation_6327	NA	Amylose content	NA	NA	-0.42	-1.2	-0.18	0.14	0.64
LC_pos_1234	NA	Amylose content	NA	NA	-0.42	5.2	-0.2	0.1	0.55
LC_neg_1927	NA	Amylose content	NA	NA	-0.42	1.1	-0.18	0.15	0.65
LC_pos_1989	quercetin-3-o-rutinoside	Amylose content	2q3ru	Quercetin-3-O-Rutinoside	-0.42	0.7	0.038	0.76	0.96
GC_237	NA	Amylose content	NA	NA	-0.42	2.9	-0.35	0.0045	0.13
LC_neg_237	NA	Amylose content	NA	NA	-0.41	-0.045	-0.3	0.015	0.22
CE_cation_6753	NA	Amylose content	NA	NA	-0.41	-0.53	-0.035	0.78	0.97
LC_neg_605	NA	Amylose content	NA	NA	-0.41	-1.4	-0.041	0.75	0.96
LC_neg_2662	NA	Amylose content	NA	NA	-0.41	-0.58	-0.14	0.26	0.75
LC_neg_2190	NA	Amylose content	NA	NA	-0.41	-0.76	-0.15	0.22	0.72
GC_99	NA	Amylose content	NA	NA	0.41	0.62	0.31	0.013	0.2
LC_neg_2637	NA	Amylose content	NA	NA	-0.4	0.77	-0.048	0.71	0.94
CE_cation_8801	NA	Amylose content	NA	NA	-0.4	0.36	-0.066	0.6	0.9
LC_pos_727	NA	Amylose content	NA	NA	0.4	-0.51	0.14	0.25	0.74
LC_neg_2638	NA	Amylose content	NA	NA	-0.4	0.97	-0.043	0.74	0.95
LC_neg_211	NA	Amylose content	NA	NA	-0.4	0.32	-0.13	0.31	0.78
LC_pos_923	NA	Amylose content	NA	NA	0.4	4.8	0.31	0.012	0.2
GC_167	1208:gluconic acid, 2-amino-2-deoxy-, d-	Amylose content	Oglcd	Glucosaminate	-0.39	1.5	-0.28	0.022	0.29
LC_pos_2060	NA	Amylose content	NA	NA	-0.39	0.09	-0.092	0.47	0.85
LC_pos_174	trans-zeatin	Amylose content	Nzeat	trans-Zeatin	-0.39	-0.096	-0.28	0.026	0.31
LC_neg_1974	NA	Amylose content	NA	NA	-0.39	-1.3	-0.062	0.62	0.92
LC_pos_117	NA	Amylose content	NA	NA	-0.39	-0.2	-0.31	0.012	0.2
CE_cation_4250	NA	Amylose content	NA	NA	-0.39	-0.35	-0.34	0.0057	0.15
LC_neg_243	NA	Amylose content	NA	NA	-0.39	0.17	-0.32	0.011	0.19
LC_pos_2061	NA	Amylose content	NA	NA	-0.39	-0.064	-0.095	0.45	0.85
GC_270	sitosterol	Amylose content	2sito	Sitosterol	-0.39	1.1	-0.14	0.26	0.75
LC_neg_2244	NA	Amylose content	NA	NA	-0.39	-0.78	-0.085	0.5	0.86
LC_pos_1883	NA	Amylose content	NA	NA	-0.39	4.2	-0.27	0.029	0.33
LC_neg_1218	NA	Amylose content	NA	NA	-0.39	-0.64	-0.015	0.9	0.99
LC_pos_131	NA	Amylose content	NA	NA	0.39	0.053	0.23	0.063	0.45
LC_pos_374	NA	Amylose content	NA	NA	-0.39	-0.11	-0.088	0.48	0.86
LC_neg_2450	NA	Amylose content	NA	NA	-0.38	-1.2	-0.12	0.34	0.8
LC_pos_930	NA	Amylose content	NA	NA	-0.38	1.4	-0.19	0.12	0.6
LC_pos_377	NA	Amylose content	NA	NA	-0.38	0.41	-0.31	0.012	0.2
LC_pos_2875	NA	Amylose content	NA	NA	-0.38	-0.042	-0.089	0.48	0.86
GC_42 X_CE_cation_815	glycine	Amylose content	Aglyc	Glycine	-0.38	-0.91	-0.091	0.47	0.85
LC_neg_2195	NA	Amylose content	NA	NA	-0.38	-0.48	-0.092	0.46	0.85
CE_cation_7514	NA	Amylose content	NA	NA	-0.38	0.8	-0.21	0.099	0.54
LC_neg_160	NA	Amylose content	NA	NA	0.38	-0.65	0.14	0.28	0.75
LC_neg_2444	NA	Amylose content	NA	NA	-0.38	-1.5	-0.095	0.45	0.85
LC_neg_1396	NA	Amylose content	NA	NA	0.38	0.054	0.24	0.054	0.43
LC_pos_1144	pelargonidin-3-o-glucoside	Amylose content	2p3gl	Pelargonidin-3-O-Glucoside	-0.37	1.2	0.032	0.8	0.97
LC_pos_81	NA	Amylose content	NA	NA	-0.37	-0.13	-0.25	0.047	0.41
LC_neg_435	NA	Amylose content	NA	NA	-0.37	-0.15	-0.17	0.18	0.68
LC_pos_624	NA	Amylose content	NA	NA	0.37	-0.66	0.32	0.01	0.18
CE_cation_5678	NA	Amylose content	NA	NA	-0.37	-0.75	-0.18	0.15	0.64
LC_pos_145	sinapoyl aldehyde	Amylose content	2sinp	Sinapoyl aldehyde	-0.37	1.3	-0.24	0.05	0.42
LC_neg_800	NA	Amylose content	NA	NA	-0.37	0.0064	-0.15	0.22	0.72
LC_neg_312	NA	Amylose content	NA	NA	-0.37	1.3	-0.21	0.096	0.53
IT_15	36_1_pc	Amylose content	361PC	36-1-PC	-0.37	0.91	-0.34	0.0052	0.14
LC_neg_1957	NA	Amylose content	NA	NA	-0.37	-1.2	-0.075	0.55	0.89
LC_neg_966	NA	Amylose content	NA	NA	0.37	0.33	0.41	0.00068	0.048
CE_cation_4570	NA	Amylose content	NA	NA	-0.37	-0.64	-0.16	0.2	0.7
LC_neg_2337	NA	Amylose content	NA	NA	-0.37	-0.48	-0.1	0.42	0.85
CE_cation_7025	NA	Amylose content	NA	NA	-0.37	-0.14	-0.23	0.068	0.46
LC_neg_1356	quercetin-3-o-beta-glucosyl-7-o-alpha-rhamnoside	Amylose content	2q3or	Quercetin-3-O-Beta-Glucosyl-7-O-Alpha-Rhamnoside	-0.36	0.081	0.081	0.52	0.87
LC_pos_260	NA	Amylose content	NA	NA	-0.36	-0.78	-0.24	0.055	0.43
GC_176	NA	Amylose content	NA	NA	-0.36	1.2	-0.18	0.16	0.66
LC_neg_400	NA	Amylose content	NA	NA	0.36	-0.44	0.34	0.0058	0.15
LC_neg_2430	NA	Amylose content	NA	NA	-0.36	-0.88	-0.087	0.49	0.86
LC_neg_724	NA	Amylose content	NA	NA	-0.36	-1.3	-0.059	0.64	0.93
LC_pos_1114	NA	Amylose content	NA	NA	-0.36	1.1	-0.23	0.061	0.45
LC_neg_2455	NA	Amylose content	NA	NA	-0.36	-1.1	-0.11	0.4	0.84
LC_neg_2547	NA	Amylose content	NA	NA	-0.36	-0.75	-0.084	0.5	0.87
LC_neg_423	NA	Amylose content	NA	NA	-0.36	1.4	-0.28	0.023	0.29
LC_neg_1166	NA	Amylose content	NA	NA	0.36	-0.45	0.4	0.00095	0.057
LC_neg_612	NA	Amylose content	NA	NA	-0.35	-1.5	-0.05	0.69	0.94
LC_neg_578	NA	Amylose content	NA	NA	-0.35	-0.98	-0.096	0.45	0.85
LC_pos_2952	NA	Amylose content	NA	NA	-0.35	-0.65	-0.074	0.55	0.89
LC_pos_575	NA	Amylose content	NA	NA	-0.35	0.47	-0.26	0.038	0.37
GC_84 X_CE_anion_1332	l-malic acid	Amylose content	Omali	Malic acid	0.35	0.42	-0.02	0.88	0.98
LC_neg_57	NA	Amylose content	NA	NA	-0.35	1.9	-0.2	0.12	0.57
LC_neg_2442	NA	Amylose content	NA	NA	-0.35	-0.67	-0.084	0.5	0.87
LC_pos_2287	NA	Amylose content	NA	NA	-0.35	-0.82	-0.081	0.52	0.87
LC_pos_1264	NA	Amylose content	NA	NA	0.35	-0.55	0.4	0.001	0.057
LC_neg_782	NA	Amylose content	NA	NA	0.35	0.48	0.26	0.035	0.36
LC_neg_728	NA	Amylose content	NA	NA	0.35	-0.84	0.33	0.0083	0.17
LC_neg_1152	NA	Amylose content	NA	NA	0.35	-0.58	0.33	0.0068	0.16
LC_neg_841	NA	Amylose content	NA	NA	0.35	-0.48	0.35	0.0048	0.13
LC_neg_68	NA	Amylose content	NA	NA	-0.35	0.046	-0.35	0.0044	0.13
GC_286 X_CE_cation_2596	l-isoleucine	Amylose content	Aileu	Isoleucine	0.35	0.76	0.31	0.011	0.19
LC_pos_1252	NA	Amylose content	NA	NA	-0.34	-0.22	-0.19	0.12	0.6
LC_pos_289	NA	Amylose content	NA	NA	-0.34	0.64	-0.33	0.0076	0.16
LC_neg_2554	NA	Amylose content	NA	NA	-0.34	-0.6	-0.13	0.29	0.77
LC_neg_1795	NA	Amylose content	NA	NA	0.34	1.1	0.25	0.041	0.39
LC_neg_54	NA	Amylose content	NA	NA	-0.34	1.5	-0.21	0.096	0.53
LC_neg_425	NA	Amylose content	NA	NA	-0.34	-0.61	-0.32	0.0088	0.17
LC_pos_2	NA	Amylose content	NA	NA	-0.34	-0.67	-0.12	0.35	0.8
LC_pos_1504	NA	Amylose content	NA	NA	-0.34	-0.66	-0.058	0.64	0.93
LC_neg_145	NA	Amylose content	NA	NA	0.34	-0.28	0.16	0.2	0.71
LC_pos_808	NA	Amylose content	NA	NA	0.34	0.1	0.039	0.76	0.96
LC_neg_587	quercetin-3-o-galactoside	Amylose content	2q3ga	Quercetin-3-O-Galactoside	-0.34	-0.67	0.17	0.18	0.68
LC_neg_527	NA	Amylose content	NA	NA	-0.33	-0.76	-0.053	0.67	0.94
LC_neg_2437	NA	Amylose content	NA	NA	-0.33	-0.12	-0.13	0.31	0.78
CE_cation_8000	NA	Amylose content	NA	NA	-0.33	-0.64	-0.18	0.14	0.64
LC_pos_2714	NA	Amylose content	NA	NA	-0.33	-1.1	-0.026	0.84	0.98
LC_pos_2291	NA	Amylose content	NA	NA	-0.33	-1.2	-0.015	0.91	0.99
LC_pos_2718	NA	Amylose content	NA	NA	-0.33	-1.4	-0.012	0.92	0.99
CE_cation_2317	NA	Amylose content	NA	NA	-0.33	-1.3	-0.18	0.16	0.66
LC_pos_2405	NA	Amylose content	NA	NA	-0.33	-1.4	-0.0012	0.99	1
LC_neg_249	NA	Amylose content	NA	NA	0.33	-1.4	0.29	0.018	0.25
LC_neg_1248 X_LC_pos_1912 X_LC_pos_1913	cyanidin-3-o-rutinoside	Amylose content	2c3or	Cyanidin-3-O-rutinoside	-0.33	-0.032	-0.12	0.32	0.79
IT_8	32_2_pc	Amylose content	322PC	32-2-PC	-0.33	-0.45	-0.068	0.59	0.9
LC_neg_1921	NA	Amylose content	NA	NA	0.33	-0.18	0.11	0.37	0.82
LC_neg_23	NA	Amylose content	NA	NA	-0.33	-0.11	-0.36	0.003	0.12
LC_pos_1546	NA	Amylose content	NA	NA	0.33	-0.73	0.29	0.018	0.25
IT_13	36_3_pc	Amylose content	363PC	36-3-PC	-0.33	-1	-0.056	0.66	0.93
LC_neg_1839	NA	Amylose content	NA	NA	-0.33	-1.2	-0.17	0.17	0.67
LC_pos_233	NA	Amylose content	NA	NA	-0.33	-0.072	-0.29	0.02	0.27
CE_cation_8704	NA	Amylose content	NA	NA	-0.33	-1.4	-0.1	0.42	0.85
LC_pos_843	NA	Amylose content	NA	NA	0.33	0.64	0.26	0.036	0.36
GC_160 X_CE_anion_3648 X_LC_neg_72	d-pantothenic acid	Amylose content	Opant	Pantothenic acid	-0.33	-0.033	-0.24	0.056	0.43
LC_pos_1213	(2s)-2-hydroxy-3-butenyl-glucosinolate	Amylose content	2hbgl	2s-2-OH-3-But-Gls	-0.32	-1.4	-0.057	0.65	0.93
LC_neg_543	NA	Amylose content	NA	NA	-0.32	-0.7	-0.35	0.004	0.13
LC_pos_1475	NA	Amylose content	NA	NA	-0.32	-0.17	-0.34	0.0065	0.16
CE_cation_2336	NA	Amylose content	NA	NA	-0.32	-1.3	-0.17	0.18	0.68
LC_pos_1233	NA	Amylose content	NA	NA	-0.32	-0.9	-0.031	0.81	0.97
CE_anion_4705	NA	Amylose content	NA	NA	0.32	0.017	0.35	0.0044	0.13
LC_pos_711	NA	Amylose content	NA	NA	-0.32	-1.1	-0.1	0.43	0.85
LC_neg_1010	NA	Amylose content	NA	NA	-0.32	-0.27	-0.23	0.069	0.46
LC_neg_1316	NA	Amylose content	NA	NA	-0.32	-0.15	-0.16	0.19	0.69
LC_neg_1348	NA	Amylose content	NA	NA	-0.32	-1.1	-0.11	0.4	0.84
GC_261	NA	Amylose content	NA	NA	0.32	0.1	0.19	0.13	0.6
LC_neg_2609	NA	Amylose content	NA	NA	-0.32	-0.53	-0.11	0.37	0.82
LC_pos_2954	NA	Amylose content	NA	NA	-0.32	-0.19	-0.13	0.31	0.78
LC_neg_768	NA	Amylose content	NA	NA	-0.32	-0.076	-0.35	0.0042	0.13
LC_pos_2716	NA	Amylose content	NA	NA	-0.32	-1.4	-0.048	0.71	0.94
LC_pos_1862	NA	Amylose content	NA	NA	-0.32	-1.5	0.011	0.93	0.99
LC_pos_2552	NA	Amylose content	NA	NA	-0.32	-0.43	-0.18	0.15	0.64
GC_300 X_329	sucrose	Amylose content	Ssucr	Sucrose	-0.32	-0.99	-0.092	0.46	0.85
LC_pos_994	NA	Amylose content	NA	NA	-0.32	-1.2	-0.077	0.54	0.88
LC_neg_238	NA	Amylose content	NA	NA	-0.32	-1.4	-0.028	0.82	0.97
LC_neg_2616	NA	Amylose content	NA	NA	-0.32	0.11	-0.23	0.071	0.48
CE_cation_5934	NA	Amylose content	NA	NA	-0.32	-0.023	-0.27	0.029	0.33
GC_98	NA	Amylose content	NA	NA	0.31	0.61	0.36	0.0038	0.13
LC_pos_506	NA	Amylose content	NA	NA	-0.31	0.12	-0.22	0.084	0.51
LC_neg_2676	NA	Amylose content	NA	NA	-0.31	-0.19	-0.33	0.0072	0.16
LC_neg_1139	NA	Amylose content	NA	NA	0.31	-0.6	0.3	0.015	0.22
LC_neg_2415	NA	Amylose content	NA	NA	-0.31	-0.57	-0.14	0.28	0.76
GC_289 X_CE_cation_3215 X_CE_cation_3218	1314:methionine2_2tms	Amylose content	Ameth	Methionine	0.31	-0.27	0.33	0.0068	0.16
LC_neg_1324	NA	Amylose content	NA	NA	-0.31	-0.2	-0.26	0.037	0.37
LC_neg_1663	NA	Amylose content	NA	NA	-0.31	-0.95	-0.17	0.18	0.68
LC_pos_859	NA	Amylose content	NA	NA	-0.31	-1.5	0.0085	0.95	0.99
LC_pos_2550	NA	Amylose content	NA	NA	-0.31	0.023	-0.12	0.35	0.8
CE_cation_5561	NA	Amylose content	NA	NA	-0.31	1	-0.14	0.27	0.75
LC_neg_1389	NA	Amylose content	NA	NA	-0.31	-0.82	-0.1	0.42	0.84
LC_neg_193	NA	Amylose content	NA	NA	-0.31	-0.33	-0.22	0.085	0.51
GC_73	NA	Amylose content	NA	NA	0.31	-0.5	0.17	0.17	0.67
LC_neg_1869	NA	Amylose content	NA	NA	-0.31	-0.62	-0.056	0.65	0.93
GC_184	NA	Amylose content	NA	NA	-0.31	0.19	-0.29	0.021	0.28
LC_neg_1213	NA	Amylose content	NA	NA	-0.31	-0.36	-0.2	0.11	0.57
LC_pos_102	NA	Amylose content	NA	NA	0.31	-0.46	0.075	0.55	0.89
CE_cation_6098	NA	Amylose content	NA	NA	0.31	-0.18	0.31	0.012	0.2
LC_pos_1396	NA	Amylose content	NA	NA	-0.31	0.058	-0.2	0.11	0.57
LC_neg_451	NA	Amylose content	NA	NA	-0.31	-1.5	-0.00083	0.99	1
LC_neg_898	NA	Amylose content	NA	NA	-0.31	-0.71	-0.11	0.38	0.82
GC_50	uracil	Amylose content	Purac	Uracil	-0.31	-0.44	-0.19	0.13	0.62
LC_pos_2660	NA	Amylose content	NA	NA	-0.31	-0.64	-0.068	0.59	0.9
LC_neg_2169	NA	Amylose content	NA	NA	-0.31	-0.4	-0.12	0.32	0.79
LC_neg_100	NA	Amylose content	NA	NA	0.3	-0.89	0.15	0.24	0.73
LC_pos_805	NA	Amylose content	NA	NA	0.3	-1.5	0.32	0.0097	0.18
LC_pos_1694	NA	Amylose content	NA	NA	-0.3	-1.5	0.0092	0.94	0.99
CE_cation_3105	NA	Amylose content	NA	NA	-0.3	-1.1	-0.25	0.048	0.41
GC_161 X_CE_anion_3277	d-gluconic acid	Amylose content	Oglca	Gluconic acid	0.3	0.17	0.27	0.028	0.32
CE_cation_4854	NA	Amylose content	NA	NA	-0.3	-1.4	-0.17	0.18	0.68
LC_pos_550	NA	Amylose content	NA	NA	-0.3	-0.84	-0.33	0.0079	0.16
LC_neg_2240	NA	Amylose content	NA	NA	-0.3	-0.28	-0.21	0.089	0.52
LC_neg_1872	NA	Amylose content	NA	NA	0.3	-0.46	0.16	0.21	0.72
CE_cation_5154	NA	Amylose content	NA	NA	-0.3	-0.2	-0.14	0.26	0.75
CE_cation_2664	NA	Amylose content	NA	NA	0.3	-0.87	0.33	0.0071	0.16
LC_pos_2162	NA	Amylose content	NA	NA	-0.3	-0.44	-0.27	0.032	0.35
[truncated: 16,625 more rows]
