# Supplementary material for: Exploring molecular backgrounds of quality traits in rice by predictive models based on high-coverage metabolomics
Source: BMC Syst Biol. 2011 Oct 28;5:176. doi: 10.1186/1752-0509-5-176 (PMC3305925; doi:10.1186/1752-0509-5-176)
Supplement: Additional file 4 — The summarized metabolomics data of the RDRS. [file 1752-0509-5-176-S4.XLS]

## Sheet: assaydata
1	2	3	4	5	6	7	8	9	10	11	12	13	14	15	16	17	18	19	20	21	22	23	24	25	26	27	28	29	30	31	32	33	34	35	36	37	38	39	40	41	42	43	44	45	46	47	48	49	50
160	-5.28097	-4.32208	-5.23596	-3.75065	-5.49139	-5.44009	-4.02055	-5.03622	-5.11869	-3.73223	-4.64706	-5.14736	-3.4578	-5.90215	-2.7824	-3.57927	NA	-5.27427	-5.32826	-6.53649	-4.09668	-4.25513	-4.15856	NA	-3.66631	-5.92899	-3.61451	-4.5912	-4.51558	-5.10793	NA	-4.41436	-3.96105	-4.46819	-2.33069	-5.51071	-5.68991	-4.50218	-4.15982	-2.91901	-4.88012	-3.74551	-3.2383	-4.16926	-3.50939	NA	-4.99635	-3.82114	-3.98931
161	-4.79464	-4.66265	-4.79047	-4.28335	-5.13506	-5.64077	-4.70758	-5.84639	-3.83796	-5.77224	-5.64965	-5.44931	NA	NA	NA	-5.62118	NA	-5.35601	-4.84043	NA	-4.61289	-5.6538	-3.06511	NA	-5.72045	-5.2557	NA	-4.25552	-4.79839	-5.7228	-2.78058	NA	-5.20097	-4.66824	NA	NA	-5.72516	-5.26558	-3.72437	NA	-5.13596	-2.962	NA	-3.93733	-4.61399	NA	NA	NA	-5.2428
178	-2.7608	-2.09499	-2.5689	-1.95079	-2.2859	-2.36785	-2.44497	-2.00661	-1.57654	-2.43688	-2.19754	-2.1646	-2.07229	-2.07651	-1.16444	-2.45013	-2.15936	-1.75532	-2.61894	-2.23431	-1.77993	-2.23816	-2.08771	-2.33309	-2.28569	-2.43921	-1.88024	-1.97048	-1.82828	-2.2227	-2.18318	-2.16755	-2.05014	-2.17425	-1.40811	-1.4959	-1.55445	-1.68866	-1.6294	-2.04819	-1.8299	-1.75695	-1.61147	-1.98537	-1.97013	-1.83722	-2.14939	-1.917	-1.87343
207	-1.33125	NA	-3.04881	-0.974072	-1.49978	-1.64299	-0.963601	NA	-4.27166	-3.81259	NA	-3.59275	-0.819833	NA	-0.157279	-4.85038	-0.185177	-2.23184	-4.8916	-0.655005	-4.08204	-1.18317	NA	-2.09224	-2.17324	-4.15306	-0.635642	-3.33317	-2.49504	NA	-2.12987	-2.96747	-3.78729	-1.88005	-3.15015	-3.17693	-3.11506	-1.71532	-1.65489	NA	-2.51945	-1.04495	-0.308727	-0.177088	-1.82361	-2.23848	-1.59328	-2.11637	-1.68871
291	-5.6305	-5.24758	-4.70348	-3.68359	-5.70832	NA	-6.13966	-1.75779	-6.05928	-5.41845	-5.13939	-6.34055	-5.30507	NA	-6.28147	-6.0424	-5.60144	-4.51956	-5.37602	-5.6928	NA	-6.17063	-8.34097	-6.97821	-4.52483	NA	-6.48527	-8.46038	-5.0984	NA	NA	-6.14053	-6.04455	-5.09459	-6.52498	-5.50018	-5.51923	-6.92356	-4.85503	-5.34216	-4.79185	-5.75942	-5.68475	-5.43304	-4.59276	-0.757392	-5.93623	NA	-4.07316
296	-4.82116	-0.599986	-1.16548	0.295974	NA	-0.0446958	-0.328147	-1.99952	-0.377837	-0.661377	0.302483	-1.55887	1.49017	NA	-1.03693	0.503563	NA	-1.36982	-0.679271	-2.50491	-0.549111	-1.13049	0.905765	-2.30904	-1.61154	-1.13166	1.34876	-0.0607179	-0.763908	-0.563991	0.891402	-1.07846	0.0452972	-0.118705	1.01438	-4.3782	-1.10924	-0.535626	0.0864347	0.32666	-0.950285	1.00111	-0.0886381	0.144864	0.0223557	0.784342	-0.401533	0.336296	-0.21149
297	-0.788998	-0.481119	-0.214147	-0.112212	-0.608142	-1.67789	-0.894203	NA	-0.504437	-1.10306	-3.14313	NA	-2.56202	-1.86534	NA	NA	0.548782	-0.420377	-1.8354	-4.75128	0.697812	-3.09904	-0.682021	-2.26768	0.607434	-0.742999	NA	-2.3811	-0.35686	0.367149	-0.590309	NA	-0.338676	NA	-0.870561	-2.58291	-1.71144	NA	0.481235	-0.534238	-0.386532	NA	-3.22728	-0.0265444	-0.898926	NA	-0.762433	0.559436	NA
310	NA	NA	-1.51853	-0.893752	-2.74543	-0.943793	-4.04844	NA	0.0983035	-1.16582	0.343494	-0.89677	-0.666215	-1.94297	1.06512	-1.28588	-0.310056	-0.25132	-2.12914	-0.879776	-1.62613	-0.376864	NA	-1.66266	-1.16204	-1.29696	-0.874584	NA	-1.5615	NA	-7.54974	-1.04198	-1.57748	-2.00476	0.0254564	-0.716578	-2.48093	-0.410854	NA	NA	NA	0.131967	0.703772	NA	0.0202008	NA	-0.0594413	NA	-0.105814
394	NA	-5.99096	-6.13992	-4.97488	-5.77933	-5.77092	-6.15039	-7.2893	-5.56328	-6.83163	-4.35802	-7.0351	-3.71959	NA	-6.03483	-4.90125	NA	-6.58275	-6.12857	NA	-5.90613	-6.34187	-4.57659	-7.09752	-6.7782	-6.66985	-3.74353	-5.51904	-6.14842	-5.82044	-4.51782	-6.37167	-5.68011	-5.84996	-4.22119	NA	-6.59031	-6.05708	-5.312	-5.00168	-6.11724	-4.31473	-5.45241	-5.2715	-5.43947	-4.91613	-6.11482	-5.05534	-6.60074
460	-6.10585	-5.86799	-6.40201	-6.50919	-6.36102	-6.80824	NA	NA	-6.38728	-6.87648	-6.77101	-6.01039	-7.59221	-8.25035	-8.00011	-6.88495	-7.35951	NA	-6.19826	-6.2277	-6.66527	-5.7429	-6.55773	-6.14788	-7.99232	NA	NA	NA	NA	-7.93546	-7.15783	-6.7058	NA	-6.87302	-7.87729	-6.72864	-5.43479	-7.53791	-8.24997	-6.52057	NA	-8.27229	-5.24014	-7.15607	-6.76599	NA	-6.19041	-7.23475	-8.61678
584	-3.29177	-3.25131	-4.63017	-3.47404	-3.40936	-2.36163	-3.92437	-3.17068	-2.82791	-3.87806	-2.84771	-2.84602	-3.76234	-4.21673	-3.26601	-3.87826	-3.76494	-3.43609	-4.12531	-4.73238	-3.35476	-3.92006	-2.18575	-2.338	-3.74833	-3.49411	-3.90972	-3.13993	-2.94924	-3.78116	-3.82976	-5.12392	-4.18081	-3.99967	-3.5737	-3.59295	-3.19826	-2.40338	-3.03954	-3.53417	-2.84196	-3.708	-2.79151	-4.08118	-4.68196	-2.15567	-2.54291	-1.50307	-4.3943
685	NA	-6.40374	-5.25329	-3.74896	-6.4374	-5.96175	-5.64264	NA	-6.44946	-5.96346	-7.12166	-5.83634	-5.41078	-6.07976	-3.91621	-6.30554	-3.84908	-5.19773	-5.51417	-4.64137	-5.58285	-6.04126	-5.75671	-5.53272	-6.41347	-6.53964	-4.13667	-6.67353	-5.75048	-7.21641	-5.68732	-7.20871	-4.3249	-6.58313	-4.03225	-5.22636	-6.07016	-6.35713	-5.48107	NA	-5.07242	-2.99867	-2.95303	-2.34316	-9.07223	NA	-5.95079	NA	-4.14542
866	-9.79127	-9.57164	-9.43369	-8.82245	-9.14701	-9.37698	NA	-9.16169	-9.28911	-8.96541	-8.98972	-9.05313	-9.0864	-8.91671	-7.37177	-9.98905	NA	-8.8756	-11.3205	NA	-9.22187	NA	-9.22007	-9.27815	-8.69857	-9.04266	-8.27996	-8.82499	-8.77726	-8.85398	-9.1015	-10.0892	NA	-9.32585	-7.97985	NA	-10.0391	-10.2277	-8.49063	-8.54453	-8.34798	NA	-8.81605	NA	-9.19868	NA	-8.86092	-8.07561	-9.27671
870	-1.73449	-0.929387	-3.16736	-1.19777	-1.67826	-1.61822	-3.16723	-1.24918	-2.0535	NA	-6.28598	NA	-1.97532	NA	NA	-6.73574	NA	-1.64063	NA	-2.32784	-1.40618	-1.5691	-1.22784	-1.46084	-1.74573	NA	-2.04962	-1.47418	NA	-1.36821	-1.43339	-1.71822	NA	-1.59697	-1.12438	-1.16974	-0.981462	-0.884381	-1.22523	NA	-1.77053	-1.47197	-0.293379	-1.49388	-2.75474	NA	-3.3673	-1.5089	-1.44053
871	-1.44033	-1.12601	-1.46097	-1.08504	-1.38167	-1.4329	-1.22712	NA	-1.29376	-1.41855	-1.58316	-1.3094	-1.38868	-1.27257	-1.16913	-1.58594	-1.61412	-1.58724	-1.3378	-1.04927	-1.37281	NA	-1.43273	-1.19721	-1.57589	-1.47678	-1.4429	-1.27491	-0.957617	-1.44079	-1.31592	NA	-1.07539	-1.2402	-0.865587	-1.13199	NA	-0.933925	-1.37957	-1.63464	-2.09179	-1.26343	-1.62663	-1.47228	-1.84199	-1.69475	-1.60394	-1.55241	-1.47446
931	-4.8255	-4.55331	-4.9228	NA	-4.66698	-4.92671	-4.83012	-4.90235	-5.08139	-4.78591	-4.73	-4.64881	-4.86733	-4.70147	-4.62964	-4.7944	-4.99446	-5.0279	-4.70503	-4.52127	-4.69963	-4.72641	-4.71303	-4.60889	-4.93615	-4.95719	-4.82501	-5.0677	-4.39747	-4.77319	-4.74611	-5.09502	-4.38623	-4.62537	-4.62709	-4.65519	-4.30624	-4.13061	-4.70652	-5.02185	-4.68595	-4.96951	-4.42907	-4.94292	-4.94215	NA	-4.73299	-4.86875	-4.80634
994	-4.59368	-4.31588	-5.18716	-3.21908	-7.38954	-4.70376	-4.97434	-6.67743	-3.72787	-4.64828	-5.46626	-5.73323	-4.2683	-5.47584	-3.91366	-4.57838	NA	-5.06405	-5.05181	-6.79565	-3.62911	-4.90116	-5.40711	NA	-3.70756	-5.27303	-4.2859	-4.13359	-4.94946	-8.71987	NA	-3.29891	-4.49802	-4.68613	-5.06141	-4.47288	-5.32746	-4.54626	-5.1629	-3.3158	-4.7032	-3.66056	-5.35417	-3.81384	-4.33341	NA	-5.53245	-3.48124	-4.33595
1013	NA	-4.95386	-4.79762	-4.38311	-4.66109	NA	-5.39514	NA	-6.95077	-5.14438	-3.97289	-9.98759	-3.96941	-4.4531	NA	NA	-4.10409	-3.90441	-6.41267	-5.79028	-3.91231	-7.65631	NA	-6.03736	NA	-6.3474	NA	NA	NA	-3.811	-3.82739	-4.24338	-6.32341	-5.30749	-4.80941	-7.98267	-4.84253	-3.80058	-4.01516	-4.13811	-3.86825	-4.73975	-4.78695	NA	NA	-3.92293	-5.73632	-3.98746	NA
1030	-6.18834	-5.54612	-5.75771	-5.51511	-5.73378	-5.68332	-5.69899	NA	-6.21513	-6.11361	-5.65849	-6.03414	-5.88571	-5.44406	-5.84683	-5.98614	NA	-5.98194	-5.88721	-6.06368	-5.62617	-5.76134	-5.5419	-6.27297	-5.81153	-5.64734	-5.67323	-5.60619	-5.53081	-5.74014	-5.60887	-5.6596	-5.75369	-5.84085	-5.20171	-5.6328	-5.83588	-5.76355	-5.52334	-5.40243	-5.53558	-5.30518	-5.61938	-5.98095	-5.53632	-5.65727	-6.00456	NA	-5.65273
1139	-6.23145	-6.19305	-6.24066	-5.97795	-6.37652	-5.67315	-6.14152	-6.14323	-6.16406	-6.15478	-5.93079	-6.35179	-6.03602	-6.236	-4.63527	-6.40954	-5.83422	-5.50721	-6.30205	-6.1592	-5.5128	-6.05661	-5.50796	-6.05574	-5.83349	-6.03724	-6.08282	-6.11348	-5.95111	-5.96873	-6.02885	-6.04472	-6.09245	-6.01075	-5.69869	-6.33855	-5.34433	-5.83125	-5.49973	-6.00361	-5.94153	-5.68	-5.43624	-5.86207	-6.03906	-5.70085	-5.60182	-5.83059	-5.95777
1224	-5.41162	-5.94712	-6.34443	-5.7559	-5.50979	-6.17355	-6.02968	-5.25241	-5.57831	-5.74782	-5.15489	-5.15727	-6.02845	-5.88664	-5.54105	-5.96194	-5.88808	-5.43378	-6.07528	-5.95797	-5.51339	-5.76994	-4.9519	-5.61789	-5.97756	-5.16007	-5.59157	-5.62366	-5.21821	-5.77566	-6.12585	-6.28599	-5.88039	-6.20703	-5.76932	-5.39571	-5.71078	-5.64565	-5.88317	-5.92603	-5.58488	-4.31055	-4.91027	-4.49018	-6.08085	-5.43325	-6.06452	-5.24392	-6.0256
1283	-2.63761	-4.40062	-3.72738	-4.26383	-3.27724	-3.88897	NA	-4.8598	-3.54129	-5.35196	NA	-5.80074	-3.5008	-3.49067	-3.43839	-8.64622	NA	-3.14701	NA	-4.05618	-2.74596	-3.87859	NA	-3.85979	-4.66881	-2.44695	-4.96594	-4.00522	-2.97938	-4.89843	-4.88486	-5.69986	-6.7458	-5.18756	NA	-4.41445	-5.88561	-4.23547	NA	-3.74568	-3.28638	-2.80307	-3.13391	NA	-4.00901	-4.6701	-2.89746	NA	-3.70777
1288	-1.53343	-5.47558	-4.04293	-5.90166	-2.55134	NA	-4.03146	-6.53251	-3.22196	-3.31421	-1.3157	-2.90142	-3.60588	-3.96532	-2.30034	-3.10856	-2.50797	-2.65392	-2.19492	-4.74176	-2.40686	-2.42808	-3.32753	-4.42711	-3.97465	NA	-5.36925	-4.27538	NA	-4.75903	-3.85083	-5.11735	-5.16843	-5.89991	-3.96761	-4.61003	-4.88842	-4.01154	-3.42077	-3.59282	-3.22855	-1.95885	-3.25153	-2.87409	-4.14399	-4.5421	-3.41227	-2.07922	-3.94601
1301	-0.904454	-2.41808	-3.85743	-4.68502	-2.79372	-2.96249	-3.47583	-3.28301	-4.05534	-3.90538	-2.03438	-2.2652	-3.05342	-3.42326	-3.83646	-4.03168	-3.88747	-3.42692	-2.68498	-3.3173	-2.77821	-1.93945	-2.93631	-3.63064	-5.27062	-3.98006	-4.8705	-3.86483	-3.86962	-4.37745	-4.56694	-5.45518	-5.50238	-5.43133	-5.26269	-4.72735	-4.53033	-5.48486	-4.6895	-4.63044	-4.39659	-3.55576	-1.9577	-2.78078	-3.59945	-4.00137	-3.8709	-4.33519	-4.73408
1373	-5.34588	-5.71361	-5.95501	-4.65582	-6.34249	-6.3686	-4.18543	-7.17149	-5.3246	-5.88259	-4.85311	-6.55924	-6.342	-6.63514	-4.60792	NA	-4.50133	-5.04464	-6.37672	-6.59484	-4.98977	-6.3264	-5.69599	-6.99478	-4.41183	-6.24815	-6.18727	-6.67031	-5.86177	-4.9551	-5.19311	-4.68219	-5.12321	NA	-4.58726	-5.45094	-7.03321	-5.0626	-3.70356	-5.14632	-5.30729	-4.26254	-5.17997	-5.22085	-5.19804	NA	-5.45175	-4.8054	-4.77904
1376	NA	-5.98341	NA	-5.21344	NA	-4.77674	NA	-6.62388	-4.94486	-5.90458	-3.98749	-5.47638	-3.00886	NA	NA	-4.40167	NA	NA	-5.5136	NA	NA	-5.63499	-3.84085	-6.10121	NA	-5.85697	-3.62432	-5.01003	NA	-5.47701	-3.99626	-5.45491	-4.66626	-5.51039	-2.78976	NA	-6.03109	-5.51845	-4.52825	-4.54223	-5.46257	-3.91063	-4.99973	NA	-5.74018	-4.30978	-5.97111	-4.53293	NA
1454	NA	-1.01609	-1.08349	NA	NA	NA	-3.48606	1.43042	-2.26783	-8.00447	-1.44301	-2.03644	-1.71149	NA	-5.88307	NA	-1.44184	-1.94551	-8.67545	-1.93935	-1.42866	-2.32776	NA	NA	-3.89077	1.29169	-2.64228	-2.07446	NA	-1.36889	NA	-0.703552	NA	-1.45271	-2.86888	-1.60202	-1.16572	NA	-2.18132	-5.98056	-2.24638	-2.3399	-1.40341	-1.34348	-4.19426	1.17036	NA	NA	-1.35025
1458	-4.71257	-2.60633	-4.11883	-2.43218	NA	-4.44774	-4.80073	-3.04383	NA	NA	-8.03611	NA	NA	-3.25706	NA	-6.02285	-5.22491	-4.1247	NA	-3.87869	-3.62561	-3.13249	-3.55904	-5.58184	-5.23392	-4.30888	-5.68659	NA	-3.33939	-5.70859	NA	-5.84581	-4.70304	-4.36665	-5.86715	-4.65765	-5.48907	-5.2665	-3.50581	-6.90092	-4.79957	-6.01734	-3.81108	-7.9927	-4.97228	-6.32571	-6.62009	-6.89452	-3.37773
1460	NA	-1.63382	-2.91213	-2.56307	-3.61078	NA	-2.56652	NA	-3.45872	-3.91592	-2.93257	-2.45066	-3.8651	NA	0.755334	NA	-4.22071	NA	-3.30809	-3.67759	-2.27485	-2.20373	-1.82507	NA	-2.88382	-3.22769	-4.2139	-2.52066	-0.984448	-3.35151	NA	-3.4375	-2.41618	NA	-2.66082	NA	-2.41463	-6.24617	-4.79911	-5.66638	-1.89162	-2.61138	-2.15045	-2.93634	-2.32139	NA	-2.68221	NA	-2.21665
1461	NA	-2.20704	-2.29652	NA	-4.38763	NA	-6.65174	-1.88578	NA	-5.24169	-3.30441	-3.2657	NA	-1.82087	0.150367	NA	NA	NA	-2.74217	-4.41373	-3.16021	-2.12462	-2.03089	NA	-3.09952	-1.98016	-5.20747	-2.0126	NA	-4.12255	-3.07771	-3.4463	-2.75962	NA	-4.01598	-2.0993	NA	NA	-3.55031	-7.23036	-2.77699	-6.38346	0.0554187	-3.48387	-2.76286	NA	-3.35906	-3.44181	-3.32559
1463	-2.95494	-2.34889	-2.33624	-3.14785	-8.26688	NA	-3.99664	NA	-5.88751	-3.26308	-3.30741	-4.73852	-4.63267	-2.29958	0.13568	-3.53971	-4.49935	-2.87108	-4.37661	-4.15094	-2.83649	-2.88359	-1.91438	-3.40844	-4.72494	-3.88928	-4.43948	-8.1743	-2.70964	-5.10555	-3.48498	-5.00274	-3.5677	-3.83999	-2.34582	-2.56079	-4.53633	-3.63262	NA	-4.98285	-4.05587	-2.89392	-0.3809	-5.80304	-2.91129	-4.24259	-5.24649	-4.32324	-4.26491
1475	NA	-3.58086	-4.02456	-3.42427	-5.73214	-6.13451	-4.79279	-6.09005	NA	-4.66162	NA	-8.68179	NA	-4.0665	-3.51591	-7.39327	-5.34252	-5.57352	-6.53441	NA	-6.896	NA	-5.10648	-4.83415	-7.32169	-10.2662	NA	-8.32715	NA	-5.83261	-7.50479	-4.72204	-6.34365	-5.95263	-5.62266	NA	-4.56298	-6.20451	-4.56476	-7.67009	-6.14955	-5.20683	-6.275	-5.29838	-5.33361	-6.43864	-6.47365	NA	-4.04936
1476	-5.54491	-4.39543	-4.84628	-4.41469	-6.02177	-8.41795	-5.9343	-3.61254	-6.23205	-7.50275	NA	-8.42405	NA	NA	NA	-4.88562	-5.84798	-5.90973	-4.94837	-5.31189	NA	-4.48834	-4.22962	NA	-7.87599	-4.56622	-7.23207	-7.52215	-4.80933	-5.72276	-6.31173	-4.38417	NA	-4.35511	-6.41076	-4.93962	NA	-6.59742	-6.64916	-5.56596	-5.98101	-6.42893	-6.23688	-7.35737	-6.79993	-7.48963	-7.17136	-6.57582	NA
1477	NA	-1.67935	-2.75109	NA	-4.1217	-1.8881	-2.90856	-1.55867	-4.95847	-4.66904	-3.16016	-2.7445	-4.52979	-1.96782	-5.80855	NA	-3.77011	-2.1794	-3.4014	-2.53542	-1.74617	-4.61373	-4.46403	NA	NA	-4.33737	-6.67667	-2.94365	-1.67226	-3.49036	NA	-2.71654	-3.24281	-2.35268	-4.54101	-2.60334	-2.84887	-2.60545	-3.37708	-4.74078	-3.62263	-2.42051	-2.98978	-3.64717	-2.42736	-3.51508	-2.86333	NA	-2.44597
1478	NA	-2.29331	-3.38412	-4.11776	-5.42853	NA	-4.05255	-2.05801	-4.39332	-6.57605	-5.3726	-3.41627	-3.65038	-2.25438	-4.62522	NA	NA	-2.98061	-3.80125	-2.34114	-3.60189	-7.55357	-2.23066	-2.79769	-7.11355	-3.1186	-4.64198	-6.43505	NA	-4.93608	NA	-3.74429	-3.10052	-3.04209	-1.88111	NA	-4.37715	-4.37637	-4.40626	NA	-4.13852	-3.00091	-3.62856	-4.12436	-3.96953	NA	-4.10506	NA	-3.33285
1480	NA	1.24165	0.958114	1.23064	NA	NA	2.22694	0.393189	0.929762	0.689306	1.85853	1.76589	NA	NA	NA	2.16858	NA	NA	1.87493	NA	1.07924	1.23053	1.41612	NA	0.940181	1.15901	2.58158	2.43701	1.38627	0.849964	1.21932	NA	1.29731	2.498	2.60467	NA	1.80642	2.05299	2.75732	2.03029	1.38152	1.02707	1.32135	1.27089	1.02819	1.41477	NA	1.29356	0.959482
1485	-3.67465	NA	-3.20756	-2.38948	NA	-2.60125	NA	-2.02711	-5.11757	-3.34965	-4.04223	NA	-7.4418	-3.01516	NA	-4.13497	-6.19678	-2.31254	-4.58375	-3.46726	-3.31657	-3.70945	-3.55997	NA	-5.37598	-1.5128	-4.88081	-5.01101	-4.21102	-5.5488	-4.40272	-4.69267	-3.86892	-3.76726	-2.98893	-4.48583	-5.34271	NA	-5.04155	-6.43583	-4.5497	-3.95193	-5.2452	NA	-3.72402	-5.05908	-6.8747	NA	-4.10561
1490	-6.4266	-4.21195	-3.73668	-5.24098	-5.78193	-4.10246	-5.32951	-3.29338	NA	-6.73947	-5.74932	-5.99528	-6.00975	-4.13189	-2.59745	-6.61663	-7.65213	-5.07171	-4.74358	-4.93822	NA	NA	-4.73248	NA	-6.57432	-3.86321	-7.89188	NA	NA	-5.60078	-7.53459	-3.72499	NA	-4.6648	NA	-5.90136	-4.97409	-5.80604	-5.50393	-7.84599	-5.51814	NA	NA	NA	-4.90995	-3.42293	-7.34665	NA	-4.29119
1491	-6.42958	-4.35684	-3.75564	-8.52861	-6.22422	-5.00315	-6.43489	-4.01124	-6.83359	-4.74438	-5.40822	-6.23322	-7.06894	-3.92403	-4.24576	-5.09264	-6.03072	-5.89942	-5.2713	NA	-5.38815	-4.73889	-4.58492	-5.63887	-8.63507	-5.77177	-6.89754	-5.09405	NA	-6.77836	-5.82321	NA	-6.39483	-4.39037	-7.46235	-5.59186	-5.58989	-4.86661	-5.57568	-7.55902	-5.77539	-3.76557	-6.76903	-5.80321	-6.42859	-5.1402	-6.89535	NA	-6.00299
1501	-6.9233	-5.81291	-4.47919	-6.25462	-6.6059	-4.7444	-6.64385	-4.52857	-6.44051	-5.02922	-6.79047	-7.70549	-6.40369	-4.0896	-3.83163	-5.1945	-6.73514	-5.68543	-5.5585	-6.83859	-5.78912	-7.94679	-5.26343	-6.31638	-6.90507	-6.66754	-5.94632	-5.48352	-6.64852	-5.02941	NA	-6.00458	-6.67402	-4.72148	-6.64432	-5.78286	-6.69251	-5.74968	-6.29773	-6.23065	-7.28221	-5.15707	-3.9396	-5.8878	-4.87311	-6.27192	-7.30733	-5.97806	-5.15623
1502	-4.0631	-3.61162	-3.86158	NA	-4.5286	NA	-5.21773	NA	-5.63643	-3.33653	NA	-2.78091	-6.00897	NA	NA	NA	-5.9645	-4.79577	-7.88322	-4.42661	-3.38825	-4.58585	-4.31926	NA	-6.8652	NA	-5.90172	-6.13875	-6.10031	-7.78407	-4.13677	-3.67793	-5.45598	-5.19409	-3.83497	-4.5042	-5.48709	NA	-3.88171	-5.37083	-4.32602	NA	-4.52055	NA	-3.10144	NA	-4.97394	-7.3503	NA
1508	-4.12269	-2.53805	-2.80021	NA	-6.227	NA	-3.91121	NA	-3.44286	-7.95824	NA	-4.19267	-4.49483	-2.38401	-0.266582	-3.32919	-4.1094	NA	-4.55842	-4.10372	NA	-2.48367	-3.13305	-3.06113	-4.49343	NA	-4.86631	-5.39566	-3.30691	-5.60524	-5.14464	-4.38601	-3.34794	-3.21588	NA	-2.48799	-3.69904	-3.08453	-3.94406	-5.12482	-4.85053	-3.32041	-5.04024	-4.3165	-2.71767	-4.3979	-3.97846	-3.5093	-3.50098
1520	NA	NA	-2.70809	NA	NA	-0.0489149	-1.92717	-0.393172	-1.84231	-2.28757	-1.76078	-0.600179	-0.725864	NA	-4.35277	-2.38135	-5.90857	-0.0907632	-1.86795	-0.72693	NA	-1.93107	-0.990145	NA	-2.37483	NA	-1.48715	-2.38219	NA	-1.40047	NA	0.0302096	-1.8514	-1.22537	-1.37776	-0.612294	-0.267103	-3.89979	-1.5577	-1.34445	-0.129677	-2.90094	-1.13616	0.277378	-1.91029	NA	-1.97071	NA	-3.27111
1521	NA	-3.13465	-3.46393	NA	-3.0516	-2.78896	-5.39638	-2.52773	-4.41894	-4.17513	-4.69162	-4.00141	-6.55707	NA	NA	NA	-4.73458	-3.89766	-3.88706	-3.77446	NA	-5.51587	-3.20122	-3.73829	-6.7334	-7.54625	-5.48059	-6.10647	NA	-6.38634	-3.934	-4.98551	-4.39316	-3.92904	NA	-3.56013	-5.13496	-4.54793	-4.8121	-5.43568	-4.54395	-3.54056	-6.8953	-3.69696	-3.34478	-5.08504	-5.07291	-5.88415	-4.09991
1528	1.29745	2.32125	1.89217	2.37061	2.25749	2.03654	1.41599	1.32908	2.00409	2.20067	3.0709	2.17989	2.57146	1.35592	2.32541	1.02238	2.18374	1.84364	1.41932	1.51359	2.23487	2.12245	2.75365	1.46948	2.80657	2.25285	1.46117	1.47263	2.19186	2.49187	2.70904	2.75311	2.32265	2.1466	3.13282	2.22058	1.68025	2.01699	3.41088	2.02342	2.62508	2.89874	2.36343	2.78431	2.3238	2.53432	2.14046	2.29357	2.95051
1561	-3.8992	-4.19056	-3.63685	NA	-5.45734	-3.9027	-7.14961	-3.50302	-5.81308	-4.3114	NA	-3.48653	-7.0209	-3.06654	NA	-5.26034	-7.03274	-4.65981	-4.62214	-4.62092	-5.37169	-3.97834	-4.97577	-4.31022	NA	-8.24208	-6.45536	-5.40376	-6.56133	-5.04638	-3.86927	-5.74446	-6.32229	-4.11004	-6.64175	-3.60617	-5.69974	-4.62638	NA	-8.16413	-4.38348	-6.88518	-4.46904	-4.58152	-2.87814	-5.84883	-6.3753	NA	-3.06186
1590	-4.97291	-3.32243	-4.14623	-5.53765	-5.66005	-5.12636	-6.69879	NA	-8.35116	-5.17981	-6.60207	NA	-6.62749	NA	-3.97983	-5.84994	NA	NA	-5.49241	-4.84744	-6.11883	NA	-4.54464	-5.73327	-7.04326	-8.79428	-7.21618	-5.93497	-5.71065	-6.95747	NA	-6.65365	-7.28828	-4.52435	-7.28083	-6.68031	-5.59616	-5.21124	NA	-5.57204	-5.21999	NA	-4.29532	NA	-5.73751	-6.16737	-7.57838	NA	-6.64528
1598	2.47984	3.01747	1.29338	2.9821	2.41371	2.41226	3.05051	NA	2.04505	-4.53985	NA	-1.80622	1.8327	2.57528	3.30228	NA	3.10118	2.88632	-1.89833	2.22408	3.1965	1.4912	NA	2.37312	-2.06093	NA	2.68212	2.45793	3.00017	NA	NA	2.02779	2.81107	-1.54419	-1.6049	2.60777	2.32159	2.18186	-5.84361	0.602783	NA	2.14907	3.8794	NA	-2.63182	NA	1.82061	NA	-5.87674
2077	-2.42945	-1.87513	-2.77409	-1.69208	-2.46051	-2.24386	-2.47155	-2.31476	-1.77448	-2.29185	-1.69185	-2.62326	-2.49906	-2.20411	-1.61976	-2.9407	-2.92325	-2.37215	-2.38835	-2.30142	-1.91963	-2.53495	-1.51554	-2.18431	-3.17198	-1.67081	-2.81025	-1.91839	-1.62481	-2.96461	-2.77983	-2.68509	-3.29029	-2.31477	-1.06287	-2.41371	-2.90546	-2.90848	-2.10272	-2.1873	-2.10269	-2.28788	-2.25508	-2.21896	-2.7473	NA	-2.16907	-2.25272	-3.12208
2149	-3.31049	-2.49017	-3.10422	-2.39243	-2.24147	-3.41666	-3.03637	-3.61906	-2.97139	-2.66252	-1.71086	-2.69025	-1.94687	-3.3852	-2.67456	-2.69383	NA	-2.45615	-3.11815	-3.34256	-2.13243	-2.82177	-2.03144	NA	-2.06717	-2.31695	-2.5905	-2.93341	-2.1927	-2.9558	NA	-2.22298	-2.19857	-2.64017	-1.55926	-2.40369	-3.51509	-2.75818	-1.91714	-2.1318	-2.6706	-2.4495	-2.66906	-2.32938	-2.43117	NA	-2.75979	-1.98394	-2.29624
2153	NA	-3.50207	-3.74575	-3.56147	-3.2383	-1.96958	-3.75665	-4.37045	-3.91501	-3.5475	-2.58077	-3.60504	NA	NA	NA	-3.81124	-3.72135	-3.70821	-3.88188	-4.06988	-3.73151	-3.67174	-2.68213	-3.21686	-3.35722	-3.30664	-3.25751	-3.56523	-3.35107	-3.65888	-2.55808	-3.64701	-3.6941	-3.38342	-3.1978	NA	-3.86328	-3.61154	-2.80367	-3.44664	-3.06668	-3.78532	-3.0992	-3.33204	-3.71902	-2.96966	-3.86609	-2.85724	-3.67178
2162	-2.21965	-1.86263	-2.84866	-2.11093	-2.40573	-2.61364	-1.87597	NA	-2.899	NA	-2.93999	-2.82072	-3.04331	-2.39229	-1.56135	NA	-1.97047	-1.98438	-3.84864	-2.34315	-2.30668	-3.2995	-2.93235	-2.73137	-4.08658	-4.40291	-2.72298	-2.44709	-2.00539	-2.55789	-2.55603	-2.58896	-2.6593	-4.10116	-1.70691	-2.40324	-2.50455	-2.46599	-4.03255	-3.23954	-1.93504	-1.40644	-1.94072	-4.82714	-3.05786	-3.04281	-2.05136	-2.89626	-1.4934
2222	-5.81779	-4.87809	-5.4091	-4.65349	-4.42665	-5.58995	-5.28897	NA	-5.13972	-5.17831	-4.35647	-5.28244	-4.48755	-5.5484	-4.93828	-5.44841	-4.86269	-5.11169	-5.29162	-5.50321	-4.85317	-5.52867	-4.38396	-5.74263	-4.82511	-4.96702	-5.50977	-5.28025	-4.89405	-5.25232	-4.90106	-3.94961	-4.74465	-5.25252	-4.60141	-5.63544	-5.8752	-5.20177	-4.65261	-5.50807	-4.95806	-3.59986	-5.05595	-4.73332	-4.77196	-4.79138	-4.95319	-5.00781	-4.55869
2226	NA	-5.64559	-5.89088	-5.71232	-5.50757	-4.47408	NA	-6.56443	-6.07646	-5.75893	-5.39282	-5.68967	NA	NA	NA	-5.21917	-5.91154	-5.83946	-5.63187	-6.25455	-5.94558	-5.78455	-5.46492	NA	-5.58175	-6.06564	-5.20652	NA	-5.59567	-6.42845	-5.50922	-5.7427	-5.83062	-5.31616	NA	NA	-6.36126	-5.94968	-4.0636	-5.18392	-5.51761	-5.94713	-5.74387	-5.51205	-5.56741	-5.67265	-6.02083	-5.5124	-5.7788
2229	-4.89572	-4.24604	-5.32078	-5.13877	-4.74219	-4.48032	-4.28273	-6.1166	-5.19084	NA	-6.31995	-4.77928	-5.39179	-4.57921	-3.83808	-7.10888	-4.22196	-4.52031	-8.07188	-5.02061	-4.35079	-5.45255	-5.60797	-4.91296	-4.01237	NA	-5.28984	-4.8769	-4.69994	-5.39234	-6.484	-5.28594	-5.11929	-7.96398	-3.80218	-4.67498	-4.81612	-5.06382	-8.15733	-5.28334	-4.60071	NA	-3.47566	-6.03212	NA	NA	-4.9582	-7.13676	-3.69235
2332	-0.397977	-0.45845	-3.16206	-2.52249	-2.02909	-2.63669	-3.11787	-2.38317	-1.45395	-2.31606	-0.838795	-1.22623	-1.85573	-2.0449	-1.64603	-7.4025	-2.05676	-1.70014	-1.68584	-1.82552	-1.67666	-0.859474	-1.85908	-1.83731	-2.72417	-1.95891	-2.34816	-1.88575	-1.1709	-2.13746	-2.59309	-3.01073	-3.01054	-2.73884	-2.67328	-2.18556	-2.3351	-2.57438	-2.287	-2.23347	-2.00568	-1.73768	-0.982481	-0.66737	-2.35165	-1.71795	-2.35454	-1.61249	-2.34566
2351	-8.90653	NA	-9.0665	-8.7127	-7.9913	-8.31531	-8.59813	-8.76086	-8.71212	-8.80674	-6.88387	-6.4399	-7.78402	-8.38395	-7.05531	-8.16161	-7.38553	-7.72644	-7.88289	-8.37377	-7.14827	NA	-7.34502	-7.96439	-8.51569	-8.27764	-8.57704	-8.43334	-8.52999	-8.35493	-8.98601	-10.0705	-9.21155	-8.96615	-8.95609	-8.82606	-9.16988	-8.95316	-8.43122	-8.1582	-8.36563	NA	-6.65438	-8.38387	NA	-7.2847	-8.15565	-6.66941	-9.0477
2423	-4.79075	-5.37784	-6.36298	-4.69861	-6.7136	-5.11385	-4.39562	-6.7699	NA	-5.37357	-4.17848	-5.96597	-6.85977	-6.34246	NA	-4.37073	-3.38936	-3.48485	-3.93074	NA	NA	-5.78195	-7.02024	-6.31218	-3.61419	-5.67104	-3.81248	-4.15577	-4.77957	-5.69349	-3.14827	-6.05784	-6.00866	-3.97926	-3.48289	-6.72297	-5.64427	-5.28061	-3.90739	-2.08116	-5.32515	NA	-5.01717	-4.14699	-5.66815	-4.57544	-5.77127	-3.57512	NA
2429	-4.57278	-3.45599	-3.80619	-3.75864	-4.67526	-4.72635	-3.65379	NA	-4.58977	-3.81972	-4.71508	-5.64279	-6.0605	-5.02482	-3.85628	-4.54085	-5.14226	-5.38127	-4.29718	-6.12368	-4.02956	-3.53994	-3.2096	-5.32718	-3.24832	-4.08556	-5.80036	-5.46836	-4.47869	NA	NA	-2.96079	-5.11603	-4.17111	-4.57868	-5.29089	-5.15906	-3.71757	-4.00951	-4.04535	-4.16562	-3.97509	-4.32095	-4.46465	-3.41321	NA	-4.00469	-3.86946	-3.77978
2525	NA	-4.67758	-3.99033	-4.66387	-3.29334	-3.35455	-3.17206	-5.96511	-2.68385	-2.91782	-2.26287	-4.02332	-3.17664	-3.57511	-2.94047	-3.51124	-2.79093	-3.30333	-3.39474	-3.59858	-4.26183	-1.81289	-2.60098	-2.9645	-3.77975	-5.05774	-3.30412	-3.75266	-3.08323	-4.31709	-3.78153	-3.72992	-3.72474	-4.0879	-3.23821	-2.84432	-4.38897	-3.6286	-2.94006	-4.08352	-2.57066	-2.56238	-2.10303	-2.97632	-3.42361	-2.18899	-2.9126	NA	-3.258
2528	-2.37478	-5.14264	-6.22226	-6.28076	NA	-5.55502	-6.01995	-3.81398	-3.48999	-3.78528	NA	-3.66868	-3.48217	-5.645	-1.6728	-3.74774	-1.50704	-3.06373	-4.32758	-6.85195	-1.94469	-1.84404	-3.59622	-3.79204	-4.19424	-4.96143	-4.3079	-5.8258	-5.57409	-6.3	-3.55229	NA	NA	-6.13321	-5.64456	-5.84001	-5.66855	-5.79673	-1.49523	-3.43041	NA	NA	-2.07019	-3.42072	NA	-2.10228	-5.38022	-2.07446	-6.0712
2850	-2.79686	-2.77583	-2.78752	-2.53584	-2.63297	-3.32172	-2.70013	-3.56184	-2.70604	-2.74749	-2.68756	-3.0204	-2.59932	-2.81585	-2.56889	-2.89472	-2.58113	-2.82345	-2.85545	-2.64935	-2.57879	-2.61325	-3.04053	-2.88301	-2.85051	-2.91145	-3.01402	-2.86535	-2.57177	-2.68386	-2.74473	-2.41685	-2.4048	-2.71933	-2.10921	-2.60811	-3.25461	-2.37513	-2.65892	-2.63383	-2.53141	-2.69868	-2.79486	-2.71001	-2.72888	-2.86073	-2.71164	-2.78847	-2.37702
2933	-3.21876	-1.17213	NA	-1.32196	NA	NA	NA	-2.82583	-2.42735	-2.47554	-2.87302	-3.61929	-1.44594	NA	NA	-2.56036	NA	-0.976665	-3.43458	NA	NA	-2.46475	-1.90879	NA	-2.94219	-2.00723	-2.50347	-1.117	-1.51039	-3.04827	-2.21182	NA	-0.833104	NA	-1.79228	NA	-2.80849	-3.05279	-2.19785	-2.73482	-2.65979	-1.14497	-3.61954	-1.3797	-1.98539	-3.33217	-2.30451	-4.29064	-2.70861
2935	-3.31132	-1.00384	-1.63235	NA	-2.45081	-1.81838	-5.34502	-3.49374	-3.56956	-3.24686	-3.68612	-2.60332	-3.84096	-2.62146	-1.70154	-8.20905	-3.30081	NA	-2.82602	-2.70662	-1.81575	-8.18658	-3.8722	-3.16385	NA	NA	-3.74025	-2.95938	-0.924411	-2.44799	NA	-2.93265	-3.65349	-2.58234	NA	-1.51965	-3.41757	-2.33202	-2.62355	-2.29998	-1.72033	-3.1192	-4.10574	-2.97031	-3.90713	NA	-4.45	-3.30882	-2.66294
3154	-8.17757	-7.46288	-8.16706	-8.13657	-8.23544	-8.34351	-8.17715	-8.39111	-8.30124	-8.15534	-8.12225	-8.03383	-8.18019	-8.24561	-7.00317	-8.26778	-7.08252	-7.56548	-8.43743	-7.82289	-7.49075	-8.01214	-7.87789	-7.97115	-8.32572	-7.95747	-8.10982	-8.32555	-7.63812	-7.88568	-8.0219	-8.13759	-8.11409	-8.10432	-7.74569	-7.98299	-7.9406	-7.84182	-7.72465	-8.06689	-7.98949	-7.72519	-7.73316	-7.78598	-8.33672	-7.83908	-8.27055	-7.83067	-7.95559
3513	-5.47223	-5.24751	-5.59743	-5.19024	-5.25363	-5.65403	-5.83297	-5.7295	-5.50018	-5.58557	-5.28817	-5.54703	-5.64035	-5.38728	-5.03999	-5.73685	-5.23907	-5.53312	-5.59389	-5.50095	-5.13766	-5.39871	-5.52416	-5.54317	-5.58469	-5.50186	-5.73589	-5.3581	-5.13442	-5.40903	-5.50218	-5.29084	-5.15306	-5.57712	-4.63982	-5.31925	-5.2465	-4.89439	-5.06929	-5.20651	-5.06437	-5.09929	-5.00089	-5.57349	-5.37021	-5.76589	-5.3526	-5.48074	-5.30157
3895	-3.50151	-3.54693	-3.43706	-3.44545	-3.54322	-3.53751	-3.35634	-3.39379	-3.40029	-3.36656	-3.36112	-3.45987	-3.4101	-3.51916	-3.43755	-3.44902	-3.45023	-3.47713	-3.39369	-3.45367	-3.38181	-3.43328	-3.47963	-3.43231	-3.44634	-3.47809	-3.42301	-3.43668	-3.58304	-3.44069	-3.47737	-3.41243	-3.49984	-3.39928	-3.36215	-3.40109	-3.3191	-3.48901	-3.31872	-3.38189	-3.35668	-3.3915	-3.49312	-3.44651	-3.4902	-3.61528	-3.37815	-3.51183	-3.41132
3913	-4.6594	-4.66828	-4.59055	-4.55952	-4.74248	-4.64696	-4.53457	-4.53733	-4.55398	-4.51759	-4.49207	-4.6628	-4.542	-4.62351	-4.5794	-4.65997	-4.49141	-4.56874	-4.56278	-4.61145	-4.44464	-4.63331	-4.59619	-4.65904	-4.59235	-4.58992	-4.52213	-4.54448	-4.64411	-4.5697	-4.56582	-4.57481	-4.59587	-4.56339	-4.52806	-4.55437	-4.50884	-4.61273	-4.48803	-4.49326	-4.51845	-4.49049	-4.61252	-4.54951	-4.62752	-4.68812	-4.49478	-4.59325	-4.57473
4217	NA	NA	-6.92345	-8.9114	-7.57042	-6.85941	-6.28419	-7.71927	-7.48134	-6.79914	-6.82267	-7.98452	-7.03233	-8.12893	-7.76075	-7.80503	-7.29139	-7.91397	-7.94513	-8.71811	NA	-9.05515	-8.04069	-7.67511	-7.01812	-7.45943	-7.76967	-8.22725	-7.53843	-7.39198	-8.02122	-8.59848	-9.13931	-8.32221	-8.40288	-8.43276	-8.39542	-9.63545	-8.41149	-8.14125	-8.01807	-8.40878	-7.85401	-7.97483	NA	-8.06712	-7.06399	-7.6679	NA
4300	-3.73766	-3.33438	-4.36753	-4.13136	-3.57729	-3.89082	-4.13085	NA	-3.61665	-3.71368	-3.59523	-3.29194	-3.47551	-3.56589	-3.19944	-3.96721	-3.92384	-3.90357	-4.26281	-4.32849	-3.43536	-2.86432	-3.35581	-4.31404	-3.5941	-3.65331	-4.01437	-3.35547	-3.36974	-3.98976	-4.43503	-3.74068	-4.35761	-4.43647	-3.87414	-3.38688	-3.59848	-4.22037	-3.76063	-3.75616	-3.28599	-4.41007	-2.63441	-4.02234	-3.80673	-3.39601	-3.18487	-3.52793	-3.8535
4438	-5.44588	-4.78196	-6.03012	-5.11312	-4.95895	-5.95456	-5.23548	-6.41868	-5.62065	-5.49287	-5.09385	-5.1638	-4.62346	-4.5862	-5.29868	-5.59445	-5.50368	-5.35216	-5.75545	-5.92725	-5.44331	-5.72776	-5.63083	-6.07755	-5.52396	-5.04882	-5.65284	-5.0018	-5.0417	-6.19584	-5.4754	-5.82456	-6.12287	-6.27144	-5.67212	-5.4901	-5.11952	-6.08424	-5.59974	-5.16301	-6.12951	-5.97165	-5.02216	-6.04973	-6.10105	-5.25768	-5.62824	-5.3517	-5.37087
4703	NA	-4.77235	-5.60003	-7.18707	-7.85329	-4.98558	-4.80602	-6.8674	-6.9674	-6.14669	-3.32861	-5.90135	-3.48869	-4.59377	-4.53904	NA	NA	-4.00899	-4.24682	-4.96348	-5.03048	-5.7369	NA	-10.7172	-5.21996	-5.54181	-6.19081	-6.02925	-5.82605	-6.35775	-5.53184	NA	NA	-7.62537	NA	-5.62	-6.21245	NA	-7.90741	-8.81345	-7.66837	NA	-3.91274	-4.83612	-4.82886	NA	NA	NA	-6.71776
4877	-6.36136	NA	-5.93132	-6.65485	-6.4592	-5.71275	-6.1926	-6.8021	-6.31386	-5.97956	-5.25972	NA	-5.62576	-5.36787	-5.15452	NA	-5.13307	-5.51302	NA	-6.2603	-4.9676	NA	-5.81266	-5.74019	-5.99361	-6.31658	-5.71341	-6.05968	-6.08946	NA	NA	-6.58548	-5.36922	-7.13011	-6.26975	-7.32747	-6.19962	NA	-5.41318	NA	NA	-5.42171	-4.81096	NA	NA	-5.54249	-5.37416	-5.85922	-6.13688
4922	-6.7513	-7.23766	-6.31376	-5.3284	-6.53969	-4.51166	-6.55537	-9.07424	-6.72464	-6.4286	-7.14136	-7.31056	-7.03932	-6.8013	-6.04269	-8.0055	-5.8007	-4.93772	-6.59776	-7.3058	-5.76987	-7.68505	-3.27967	-6.10865	-5.55183	-5.70457	-5.01062	-5.59154	-6.57434	-5.13055	-8.07553	-6.79267	-6.08946	-6.60175	-6.91872	-7.94115	-7.18808	-6.8903	-5.75997	-6.2526	-6.24941	-4.47223	-5.28501	-6.92934	-6.47983	-2.95485	-2.99551	-3.09505	-5.72806
5023	-5.86142	-5.55547	-5.9603	-6.46593	-5.52415	-5.71948	-6.05965	-6.04118	NA	-5.14264	-4.81142	-5.41985	-5.05519	-5.59413	-5.12746	-5.94473	NA	NA	-5.71495	-5.75604	-5.77667	-4.49943	-5.32404	-5.41339	-5.66118	-6.06652	-5.67682	-6.05621	-5.24654	-5.94945	-5.12723	-5.83118	NA	-6.11139	-6.80691	-5.95135	-5.71256	-6.18333	NA	-5.23438	NA	NA	-4.82504	NA	NA	-6.62206	-5.58884	NA	NA
5048	-1.67444	-1.76142	-1.32534	0.707489	-0.926799	-1.7362	-0.0105275	-3.64948	-1.57301	-0.554688	-0.553956	-1.69422	-1.80104	-1.62323	-0.777931	NA	-1.58932	-1.42009	NA	-2.21015	0.0461285	-1.13916	NA	-2.11917	0.1396	NA	-1.93492	-0.0615482	-1.65078	-1.18659	NA	-0.498312	-0.266604	-0.908256	0.211023	-1.81089	-2.30104	-1.37432	0.843422	NA	-0.433262	-0.00339071	-0.225844	0.327537	-0.248717	NA	-1.59433	0.574947	-0.324297
5053	-1.12472	-0.992132	-1.5963	-0.739809	-1.30163	-0.779021	-0.817934	-1.9573	-0.280768	-1.13119	0.116321	-1.16859	0.33815	-1.16174	-0.560516	-0.0315317	0.276822	-0.0395618	-1.53546	-1.24917	0.0467115	-1.47388	0.192005	-1.37476	-1.43977	-1.06601	0.171406	-1.04816	-0.471854	-0.100147	0.35903	-1.26902	-0.590483	-1.30155	0.407923	-1.2234	-1.48402	-0.957656	-0.458538	0.0315916	-0.832542	0.302305	0.598657	-0.319531	-0.193026	0.589558	-0.248914	-0.0569519	-1.23171
5075	0.707865	NA	-5.65738	-6.42164	-8.91143	-2.19538	-7.21868	-2.39578	-5.89743	-9.07344	NA	-1.6336	-1.79933	-7.21539	-5.45464	NA	-5.99278	-7.36908	-1.98674	-7.58941	-8.46165	-1.54883	-2.25876	NA	-5.12733	-3.09237	NA	NA	NA	-8.78838	NA	-6.19105	-5.41067	-7.12736	-1.00184	-5.63566	-6.86416	-4.6976	-4.87804	-6.72128	-3.1131	-6.92029	NA	-3.07927	-6.05609	-1.91452	-10.0908	0.727864	-5.29653
5198	NA	-4.44143	NA	-4.35018	NA	NA	-4.20252	-4.71426	-4.47867	-4.5324	-3.51985	-4.39235	NA	NA	NA	-3.21298	NA	NA	-4.31507	NA	NA	-4.13204	-3.87931	NA	-4.67728	-4.61843	-2.35246	-4.21003	-4.4013	-4.35717	-4.47816	NA	-3.44294	-4.56454	-2.73856	NA	-4.93354	-4.82237	-3.73295	-2.85939	-4.28389	-2.97891	-3.93184	-4.65861	-4.44096	-3.79376	-4.36622	-3.99328	-4.5177
5199	-4.47549	-4.44525	-4.70641	-4.00555	-4.65042	-3.97829	-4.70621	NA	-3.4794	-4.11442	-3.28025	-4.34366	-2.66718	-4.84475	-3.87185	-4.54096	-2.46221	-3.3194	-4.48917	-4.79043	-3.91948	-5.08922	-3.04585	-5.08932	NA	-4.15992	-5.05362	-4.56403	-4.10152	-4.33402	-2.8375	-3.48614	-4.20961	-4.55678	-4.14429	-4.98243	-4.6928	-4.41704	-3.77509	-3.66015	-3.66516	NA	-3.09618	-3.03527	-3.24724	-2.90592	-3.94287	-3.59175	-4.28269
5200	-4.82676	-4.00586	-4.33089	NA	-4.34295	-4.56926	NA	-6.74857	-4.59282	-3.83053	-3.73227	NA	-5.0216	NA	-4.80623	NA	-4.82015	-4.64886	NA	-4.84997	-2.81517	-4.43783	NA	-4.79456	-3.12322	NA	-5.22402	NA	-3.8702	-3.04057	NA	-4.91134	-3.55263	-3.95267	-4.33892	-5.08771	-5.4724	-4.4623	-2.7163	-3.94607	-3.97346	-4.20861	-3.4562	-2.64678	NA	NA	-4.71021	-2.77004	-3.42528
5204	-3.41911	NA	-6.10427	-2.71097	-4.22821	-4.22628	-2.88003	NA	-4.52564	NA	-3.86257	-3.9473	-5.00654	-4.3506	-3.69197	NA	-3.79099	-3.28926	-5.3597	-4.92997	-2.37761	-4.9945	-4.2622	-4.35924	-3.68213	NA	-3.80501	-3.52825	-4.02915	NA	-6.98294	-3.5753	NA	NA	-2.8593	-4.56694	-4.16277	-5.26263	-6.39983	-9.10921	-7.02911	-2.76667	-3.57547	-5.89952	NA	-7.57433	-4.18144	-6.85697	NA
5263	-4.78615	-6.95207	-7.18447	-8.07229	-7.03629	-7.44168	-6.84063	-7.56493	-6.70348	-7.02098	-6.47973	-6.44369	-6.8071	-6.87768	-7.11366	-6.93325	-7.33447	-6.8168	-7.02073	-7.05885	-7.26876	-6.54087	-6.86283	-6.88256	-7.16019	-7.13204	-7.88643	-7.83502	-7.66779	-7.55982	-7.73945	-8.1826	-8.58511	-8.3238	-8.15896	-7.58317	-7.79374	-8.28652	-7.66502	-7.81957	-7.05773	-7.70379	-6.01483	-6.40332	-7.64535	-5.70054	-6.65459	-5.16705	-7.58321
5287	-6.10912	-8.00164	-6.08352	-6.8209	-6.12139	-6.09499	-6.45452	-5.02021	-6.80018	-5.03326	-5.46976	-5.66559	-5.92582	-6.0269	-5.55918	-7.51497	-4.02127	-5.57593	-4.43184	-5.59103	-5.56933	-5.51566	-5.92249	-4.71314	-6.10542	-5.29926	-5.10593	-6.08068	-5.47339	-6.08275	-7.18262	-6.00711	-6.15328	-6.40702	-5.84448	-6.26071	-6.36506	-5.80195	-5.81643	-6.06991	-5.70885	-5.25757	-5.20111	-4.91101	-5.94971	-4.36959	-5.72463	-4.6004	-5.24588
5380	NA	-6.64004	-8.18932	-4.8891	-5.20988	-6.40675	-4.82887	-8.10851	-4.75234	-6.56684	-4.68042	-5.90441	-6.60748	-6.02938	-6.33296	-10.5762	-5.91543	-5.39812	-6.12721	-6.89891	-3.75879	NA	NA	-7.20987	-4.90796	-6.68321	-6.07226	-4.35979	-4.71048	-6.42281	-6.16905	-4.65386	-5.51873	NA	-5.05999	-5.42189	-6.32361	-6.48187	-4.7928	NA	-5.20472	-5.43009	-4.53863	-6.03955	-6.46711	-5.44337	-5.90833	-4.68242	-4.06162
5381	-4.93118	-6.34411	-5.42873	-5.05854	-6.07987	-5.20091	-6.84775	NA	-4.60687	-6.10807	-4.71077	-6.29513	-3.68407	-5.79395	-5.02419	-5.39601	-3.70786	-7.97763	-7.54821	-8.54639	-5.77605	-5.08941	-4.20842	-7.39884	-5.04388	NA	-8.20959	-6.00025	-6.28411	-5.49964	-4.55998	-4.43438	-6.32979	-6.04294	-5.09262	NA	-6.58133	-6.61241	-5.45752	-4.57886	-5.12828	-5.12672	-3.66133	-4.70391	-5.25271	-3.80602	-5.23484	-3.91037	-5.2129
5470	-6.26389	-7.278	-6.6288	-5.92151	-6.02745	-6.58001	-6.09024	-6.49342	-6.40575	-5.66295	-5.70662	-5.46961	-5.62201	-6.12016	-5.90855	-7.07426	-5.91496	-5.84181	-6.6067	-5.80876	-6.4952	-5.82438	-5.58529	-5.60314	-6.12933	-5.83513	-5.16433	-5.58592	-6.29229	-5.7245	-6.31935	-6.64931	-5.3667	-5.35041	-6.57078	-6.03663	-6.65643	-5.80532	-6.00993	-5.51654	-5.41638	-6.03419	-4.79089	-6.15559	-6.8101	-6.12798	-6.22848	-6.00963	-6.39421
5475	-6.77693	-7.84157	-4.68031	-6.83738	-5.36847	-5.15158	-5.76752	-6.5412	-5.72609	-5.3981	-4.54401	-5.61061	-6.36904	-5.20297	-6.59242	-5.81511	-5.82902	-5.91116	-5.89109	-5.80426	-6.82173	-6.19564	-4.26228	-5.50163	-6.54179	-7.63236	-6.30387	-6.80492	-7.13391	-6.99817	-6.84467	-7.92234	-5.82394	-6.46483	-7.96322	-8.21522	-8.15492	-5.16519	-6.5402	-6.35893	-7.30667	-6.5024	-5.32137	-5.32919	-6.50546	-6.51193	-5.83958	-6.53183	-5.87172
5593	1.25591	-1.35979	-1.25339	0.476971	-0.31957	-1.02915	0.11145	NA	-1.52265	0.0663857	0.237115	-0.2055	-1.35292	-0.74801	-0.870018	NA	0.941972	0.0594153	-4.4591	-0.912599	0.534463	0.052493	-0.508402	-0.383654	-0.038449	NA	0.280463	0.142745	-0.866557	-0.376712	NA	-0.460138	-1.2158	-1.10913	0.2928	-1.43471	-1.96677	-1.23519	0.740013	-0.887759	-0.447556	0.473246	-0.790288	-0.515405	-1.2556	NA	0.256447	1.06886	-0.391492
5594	NA	-1.48314	-1.84886	-1.70894	NA	-1.47198	-1.54324	-1.85892	-1.59576	-1.44801	-0.57107	-1.01711	NA	NA	-1.35453	-1.55909	NA	-1.30089	-1.52024	-1.29217	-1.66754	-1.05581	-1.17392	-1.94026	-1.16407	-1.4916	-0.930434	-1.61245	-1.19817	-0.721153	-2.28934	-1.04625	-1.66777	-1.94681	-0.824851	NA	-1.76016	-2.29157	-1.53004	-0.973758	-0.781625	-2.20304	-0.332852	-1.06865	-1.44161	-0.992984	-1.34639	-0.91937	-1.30556
5663	NA	-4.75108	-5.11936	-4.84059	NA	-3.97843	-4.84259	-4.83587	-4.64658	-4.50516	-3.63564	-3.99114	NA	NA	-4.67758	-4.70869	NA	-4.62709	-4.7301	-4.28671	-4.96624	-4.09743	-4.30827	-4.96622	-4.3581	-4.65333	-4.1269	-4.92137	-4.44448	-3.783	-5.2484	-4.09321	-4.83277	-5.34249	-3.95883	NA	-5.3737	-5.44049	-4.61603	-3.87398	-3.95418	-5.41139	-3.53756	-4.37511	-4.66361	-4.08285	-4.12348	-4.00325	-4.29792
5664	-3.84507	NA	-4.0591	-3.9662	-3.82319	-4.32124	-4.83744	NA	-3.85732	-4.36772	-3.42374	-3.96176	-2.41532	-3.52567	-4.41919	-5.01444	-4.77908	NA	-4.70424	NA	NA	-3.87822	-3.14905	-4.6016	NA	-4.83291	-5.25952	-4.84738	NA	-4.24803	-4.2416	NA	-7.76289	-4.84666	-4.22365	NA	-4.67473	-4.88556	-4.35175	-5.18322	-3.45595	NA	-2.68741	-3.11826	-4.04889	-3.01293	-4.42026	-3.07173	NA
5669	-5.00175	NA	-5.50105	-2.62101	-4.38302	-4.05351	-2.48422	NA	-2.29463	-6.30304	-2.73624	NA	-2.98902	-3.88768	-4.92329	NA	-2.88665	-2.63509	-5.90823	-3.27664	-3.15874	-2.94822	-4.00978	-3.25961	-3.90935	NA	-3.44908	-2.94643	-3.42359	NA	-6.61882	-3.17041	-2.74607	NA	-2.09315	-4.30567	-3.7283	-3.38441	-6.96861	NA	-7.97511	-2.15432	-3.59247	-6.80765	NA	NA	-2.82491	-6.37297	-2.91228
5696	-7.55331	-7.76412	-7.05688	-4.90762	-6.0693	-6.32111	-5.13087	-6.74615	-4.7203	NA	-5.13645	NA	-5.60651	-6.19487	-5.47092	NA	-4.252	-5.08797	-8.09293	-5.38071	-4.41067	-4.97398	-5.50176	-5.85589	-5.02605	-6.05492	-5.35971	-5.18371	-5.70392	-8.53646	NA	-5.8452	-6.01365	-8.74917	-3.97581	-6.31796	-5.22084	-5.42673	NA	NA	NA	-4.46772	-6.14112	NA	NA	-5.71794	-5.74306	NA	-5.12796
5874	-4.50344	-4.16041	-4.62717	-4.51771	-3.76487	-4.67638	-4.23575	-4.61023	-4.95584	-4.52527	-4.95419	-4.20694	-4.74046	-4.17709	-4.36848	-4.42868	-5.09828	-4.76827	-4.65148	-4.76815	-4.94634	-4.23923	-4.90348	-4.14403	-4.75967	-4.06594	-5.40561	-4.37609	-4.21241	-4.18346	-4.83894	-4.23573	-4.19516	-4.33263	-3.60235	-4.25023	-3.94294	-4.05628	-4.15632	-4.44929	-3.85555	-5.14508	-4.38191	-4.9118	-4.77708	-5.77727	-4.57931	-5.30034	-4.34418
6020	-5.88718	-5.74025	-6.17849	-5.75624	-5.52575	-6.05759	-5.82733	-6.66141	-6.18138	-6.11398	-6.14229	-6.1607	-5.93722	-5.89122	-5.70037	-6.3073	-6.21257	-6.13292	-6.04786	-6.12166	-6.07757	-5.73178	-6.38962	-5.83477	-6.18234	-5.97934	-6.61662	-5.88585	-5.58635	-5.88518	-6.26023	-5.82323	-5.5469	-5.89721	-5.06782	-5.65696	-5.50911	-5.2486	-5.6021	-5.84364	-5.31019	-6.00614	-5.94491	-6.30716	-5.95864	-6.73232	-5.8548	-6.38098	-5.76022
6323	-6.51509	-5.31966	-4.68443	-6.31564	-5.87187	-5.83127	-4.21135	-9.43705	-5.31827	-5.09376	-6.24484	-5.64353	-4.68689	-4.92365	-4.46341	NA	-3.64402	-5.34933	-5.84969	-5.08185	-4.7454	-5.25852	-5.30004	-5.44277	-4.63691	-6.00731	-7.06055	-6.37419	-5.57766	-6.90088	-5.4853	-4.22251	-5.54646	-4.57146	-5.82183	-5.33264	-4.97408	-6.09652	-4.06892	-6.29339	-3.82603	-5.81224	-6.56242	-4.03791	-6.66934	-6.62908	-4.66392	-6.59603	-5.41563
6390	-3.85246	-3.76554	-4.02516	-4.23813	-2.94158	-4.39549	-3.69645	-5.06672	-4.62069	-2.85873	-2.38429	-2.67928	-3.10902	-3.51496	-3.34939	-2.90899	-2.97989	-3.77625	-2.85928	-4.5187	-4.15067	-5.38765	-4.95711	-4.53679	-3.73422	-3.78057	-5.19185	-4.73104	-4.60797	-4.0902	-4.38193	-3.79235	-4.72018	-4.70223	-3.92338	-4.12993	-4.79951	-4.90159	-3.2919	-3.46662	-5.11869	-6.32796	-3.21135	-4.42102	-4.19424	-4.2838	-4.32641	-3.34116	-4.80126
6548	-5.05846	-5.09876	-5.28839	-4.19414	-4.82414	-5.68302	-5.03292	-6.71382	-5.39028	-4.27051	-4.24785	-5.23141	-4.23152	-5.14983	-4.19121	NA	-4.13629	-5.43107	NA	-5.30751	-3.75772	NA	-5.15575	-6.01301	-4.055	-4.78417	-4.80817	-5.17986	-4.94548	-4.37215	-4.93315	-5.04094	-5.23225	NA	-4.49916	-5.02692	-5.32879	-5.62617	-3.90915	NA	-5.20957	-5.47033	-4.58174	-5.12513	NA	-5.38428	-5.05989	-4.34847	-5.30819
6560	-6.73417	-5.74964	-5.16631	-7.33062	-5.93774	-5.29877	-4.6804	NA	-4.95102	-5.12585	-6.41324	-5.75333	-4.6032	-5.15028	-5.51499	-6.05867	-6.2995	-5.71653	-6.68235	-6.08701	-6.6821	-5.79607	-5.08303	-5.5404	-6.46956	-7.55958	-6.14299	-6.28934	NA	-7.46046	-5.41829	-5.39611	-6.13204	-6.08892	-6.04942	-5.85989	-5.87086	-6.93945	-5.56995	-6.72802	-4.49591	NA	-6.47386	-5.13759	-8.17054	-7.15509	-5.41015	-7.04038	-6.05873
6565	-9.9363	NA	-5.33904	-5.3791	-6.75863	-5.76625	-4.3102	-7.71822	-4.21952	NA	-5.40231	NA	-5.31465	-4.78257	-6.02438	NA	-3.49606	-3.82975	-7.30701	-4.74742	-5.08959	-5.07248	-5.81236	-4.95976	-5.39996	-5.70773	-5.78809	-5.07144	-7.68301	-8.75837	-7.34036	-5.12981	-5.71944	-8.60332	-5.24891	-5.45427	-4.43494	NA	NA	NA	NA	-4.7452	-7.17415	NA	-9.53204	-7.28007	-3.60878	NA	-5.88204
6570	NA	-6.12937	-5.70165	-6.69319	NA	-6.19153	NA	-10.2486	-4.83843	-6.02423	-6.75731	-6.08492	-5.12237	NA	-6.46761	NA	-4.93728	-5.08784	-6.56871	-5.44621	-5.74755	-5.34148	-6.08236	-4.92663	-5.40084	-6.26452	NA	-6.52307	-5.55631	-7.35029	NA	-5.22587	-5.92239	-5.63	-5.95634	-6.61229	-6.06713	-6.47313	NA	-7.06531	-4.51643	-5.86678	-7.04576	-4.36379	-8.04458	-7.10613	-4.7053	-6.20419	-5.65382
6637	-4.86218	-5.94709	-5.8288	-4.87263	-5.28979	-5.87352	-4.9462	NA	-6.66462	-4.86931	-4.61861	-4.75558	-5.59333	-5.44789	-4.41459	-4.65725	-4.57969	-5.51589	-5.12142	-5.46515	-4.67825	-6.2275	-7.02389	-6.80858	-4.71704	-5.99038	-5.23445	-5.86077	-5.02098	-5.29465	-5.66751	-5.7718	-5.3731	-5.40677	-4.86661	-6.19676	-6.06441	-7.80412	-5.42209	-5.77706	-6.28511	NA	-4.1292	-5.74273	-6.58743	-4.83994	-5.1723	-5.09385	-7.27598
6640	-5.41762	-5.86026	-6.33955	-6.77024	-4.21777	-5.76254	-5.34841	-6.85219	-6.28085	-4.68653	-3.94039	-4.40004	-6.34717	-4.70023	-4.79479	-5.31858	-4.63501	-5.31652	-5.23239	-5.63714	-5.91352	-7.01588	-6.84812	-5.84869	-5.26619	-6.24061	-6.83784	-6.48189	-6.09608	-6.72783	-6.78568	-5.48964	-6.39137	-6.98943	-5.80721	-5.62662	-6.84821	-7.24886	-5.29649	-5.23469	-6.85039	-8.0479	-4.6526	-6.71986	-5.93967	-6.09271	-5.92641	-4.90755	-6.4083
6796	-2.20117	-3.65064	-4.22098	-2.82111	-4.61046	-3.10388	-4.0165	-1.4535	-2.8576	NA	NA	-4.70306	-1.88776	-6.67303	-1.35797	-2.19937	-1.7068	-3.59831	-3.9955	-5.8542	-2.88873	-3.84924	-2.05793	-6.26183	-3.30491	-3.57582	-1.25888	-0.988881	-1.7008	-1.68345	-2.59856	-2.87424	-1.24062	-3.41013	-1.42872	-5.0189	NA	-1.21872	-2.41506	-3.06203	-2.47839	-2.07181	-5.63982	-2.98721	-4.22167	-2.6906	-2.58038	-1.92866	-3.10457
6813	NA	NA	-5.56912	-2.87512	-5.69387	-6.5202	-3.96967	NA	-5.48591	-4.2681	NA	NA	-3.15988	-7.22832	NA	-3.85889	-3.63132	-4.64665	-5.24716	-4.13832	-2.9935	-5.08019	-5.13111	NA	-6.95896	-4.51281	-4.11828	-5.1963	-5.76051	NA	-5.60521	-5.35365	-5.49621	-6.069	-1.79053	-6.4789	NA	-4.37056	-5.29311	-6.10156	-5.31102	-2.70567	-6.56863	-5.34971	-7.72144	-5.69712	-4.63915	-3.08079	-6.05731
7328	0.285908	-0.757398	-1.04769	-0.705147	-0.205573	-0.437823	-0.520847	-4.09711	-0.178652	-0.153166	0.425025	-0.534988	0.819028	-0.330338	-0.0471299	-0.932607	0.168071	-0.793151	-1.02979	-0.562725	0.70187	-0.119234	0.216596	-0.456203	0.225767	-0.717547	-0.155007	-0.29891	-0.325327	-0.16489	-0.234441	-0.781993	-0.751193	-1.23632	-0.0824818	-0.680318	-1.55074	-0.984792	0.388299	0.459227	-0.16127	-0.154139	0.639238	0.0691941	-0.50652	0.660514	-0.41043	0.699938	-0.528142
7330	0.566872	-0.658805	-2.82464	-0.100185	-0.488527	-0.422722	-6.61255	-9.21542	-7.99022	NA	0.639706	-0.171224	-0.527206	-0.587647	-0.34439	-5.76009	0.81978	-0.28974	NA	-0.862567	0.604328	-5.89028	-3.83267	-0.275095	0.598902	NA	-0.345598	-0.2104	0.542833	NA	-5.07967	-0.822119	0.17738	NA	0.499197	-7.63124	-0.757543	-0.75973	-7.34416	-4.64786	-5.2437	0.800776	0.748625	-4.7464	NA	-3.64973	-0.282144	1.11225	0.715146
7379	-1.60227	-2.96447	-3.08045	-3.17593	-2.41333	-2.84689	-2.31099	-3.78836	-3.19041	-2.10637	-0.998865	-2.6773	-2.25197	-2.4784	-2.20657	NA	-2.06058	-2.77777	-8.05926	-2.7005	-1.52102	-2.81422	-2.74387	-2.41078	-1.77022	NA	-2.24971	-2.18342	-2.40562	-2.40403	NA	-2.25063	-2.83207	-2.97063	-1.71154	-2.80217	-3.60292	-2.79224	-0.987112	-7.08709	-3.11126	-2.21918	-1.59567	-2.68603	-3.01798	NA	-3.09274	-1.45145	-2.09196
7410	-3.84621	-5.23911	-4.97282	-5.03436	-4.23886	-4.49529	NA	NA	-4.47386	-4.34586	-3.36929	-4.57319	-3.13778	NA	NA	-4.77892	-4.8302	-5.15894	-4.79593	-4.69534	NA	-4.75437	-3.94746	-4.82526	-4.52854	-4.6011	-4.539	-4.41628	-4.83576	-4.78942	-4.56345	-4.75603	-5.08201	-5.28111	-4.57456	-4.73881	-4.94355	-4.75769	-4.74567	-4.30861	-4.29769	-4.97051	-3.23624	-4.17984	-4.54114	-3.45752	-4.81549	-3.59849	-4.68187
7411	-3.66268	-4.789	-5.24793	NA	-4.40037	-5.16558	-4.45854	-8.14928	-4.53082	-4.06678	-4.13955	NA	-4.38437	-4.56959	-4.28873	NA	-4.00949	-5.05032	-4.33238	-4.74949	-4.29543	-4.33349	NA	-4.33744	-3.29164	NA	-4.39132	-4.56157	-4.49534	-3.48175	NA	-5.06987	-5.00543	-5.14446	NA	-4.967	-5.74322	-4.80613	-2.94489	-4.11163	-4.48239	-4.74615	-3.64886	-3.66544	-4.95166	NA	-4.27555	-2.88082	-4.69816
7413	-7.59729	-5.92071	-6.09625	-3.42705	-5.56828	-4.9296	-3.56284	-5.13151	-3.73167	NA	-2.64377	-4.29031	-4.10341	-4.90736	-4.62538	NA	-3.27813	-3.88574	-7.19406	-4.41287	-3.54046	-3.96618	-4.29747	-4.48943	-3.61382	-4.56958	-3.99655	-3.81855	-4.12771	-7.83734	NA	-4.5163	-4.01487	NA	-2.75601	-5.15861	-5.05496	-3.97006	NA	-8.87027	NA	-3.20641	-4.22765	-8.06172	-8.06519	-4.03244	-3.61729	NA	-3.48937
7755	-5.39903	-5.1779	-6.20344	-5.11114	-6.03371	-5.89125	-7.08976	NA	NA	-6.75123	-5.78281	-6.83208	-6.27144	-5.78707	NA	NA	-5.69429	NA	NA	-6.08502	-6.01163	-5.56588	-6.06514	-5.13949	-6.17587	-5.65182	-5.83982	NA	NA	-6.53216	NA	-5.78893	NA	-5.92493	-4.37354	-5.75685	-5.96328	-6.32109	NA	NA	NA	-5.04123	-5.98838	-5.11994	-5.9054	NA	-4.96326	-5.10672	-5.52471
7756	NA	-5.48086	-6.08561	-5.76025	-5.21982	NA	-5.54926	-7.25643	-5.60196	-5.28824	-5.76329	-6.08353	-4.88046	-5.28696	-5.3375	-6.37289	-5.11071	-5.58832	-6.06798	-5.3694	-4.84914	-6.46136	-6.00743	-5.81931	-5.4266	-6.77137	-5.26929	-5.34394	-4.9441	-5.60331	-5.88934	-6.43855	-4.95494	-5.93171	-5.31047	-5.84521	-5.50205	-5.19039	-5.26399	-5.53942	-5.22281	-5.81151	-5.35497	-5.94031	-5.69244	-5.90227	-5.78502	-5.74854	-6.10221
7815	-4.49531	-3.77781	-3.24203	-3.86048	-4.15717	-3.75643	-2.21352	-5.64686	-3.19449	-3.37766	-4.0844	-3.56971	-2.33188	-3.29895	-3.18446	-3.82041	-3.62919	-2.72544	-3.8595	-3.56402	-3.2135	-3.36967	-3.33213	-3.54024	-3.56345	-4.14181	-3.86678	-3.54651	-3.30121	-4.85011	-3.62099	-3.14565	-3.40818	-3.64279	-2.89098	-3.86366	-3.63464	-4.06684	-3.29889	-4.7889	-2.76303	-3.18927	-4.74685	-3.66459	-5.37912	-5.45773	-2.47226	-5.11464	-3.23428
7819	-5.49184	-3.93261	-4.0988	-4.10145	-3.89129	-3.57689	NA	-8.46713	-2.42072	-3.15461	-8.02383	NA	-2.89763	NA	-4.48506	NA	-2.21223	NA	-3.83529	-3.91097	-4.04034	-3.29155	-3.19034	-3.35182	NA	-4.44253	-7.80439	-9.65534	-3.67608	-4.4345	-6.7908	-3.09156	-4.05084	-3.47229	-3.63288	-3.98425	-3.29803	-4.37316	-3.3228	-4.50772	-3.71762	-8.66969	NA	-3.10962	-5.21441	NA	-3.54295	-3.87734	-3.61772
7836	-6.17308	-5.6872	-5.0711	-6.12008	-5.7397	-5.11563	-5.92828	NA	-5.32662	-5.22587	-5.58708	-5.3981	-3.80432	-4.80507	-5.48517	-5.40251	-5.62888	-5.46015	-6.07964	-5.57	-5.83789	-5.26756	-5.19114	-6.3386	-5.76542	-6.55441	-5.51018	-6.15916	-5.64427	-6.81479	-4.79398	-5.50676	-5.69988	-5.65972	-5.21275	-5.3313	-5.57088	-6.40866	-5.18386	-6.0382	-4.49751	-6.4832	-6.04372	-5.36875	-7.05071	-6.54059	-5.41051	-6.30696	-5.53534
7839	NA	-5.72795	-5.35299	-6.30216	-5.43539	-5.55719	-3.5869	-10.2931	-4.64939	-4.70343	NA	-6.22517	-5.11031	-5.13532	-5.03079	NA	-4.82914	-5.21429	-5.63693	-5.12769	-5.52179	-5.11894	-4.28452	-5.13581	-5.02336	-5.92418	-5.70404	NA	-5.68068	-6.07344	NA	-4.90459	-5.59629	-5.27236	-5.46701	-5.90721	NA	-6.23054	-3.62418	-6.19244	-4.5388	-5.9696	NA	-4.34452	-6.9798	-6.13524	-4.59703	-5.19611	-5.53168
7937	-5.39274	NA	-5.91139	-8.89098	-5.15074	-6.45926	NA	NA	NA	-6.38794	-5.47091	-5.0462	-4.5398	-5.74193	-5.76815	NA	NA	-6.53257	-7.64233	-6.1955	-5.33306	-4.57882	-5.34985	-5.37262	-5.62399	NA	-5.25399	-5.43224	-8.28688	-6.49706	NA	-5.32037	NA	-8.42236	NA	-5.23075	-6.48906	-5.24015	NA	-5.35807	-5.876	-6.16276	-4.93117	NA	NA	-5.78617	-6.3109	-5.58453	-6.77893
7946	0.0764868	-2.18176	-0.993391	-0.699831	0.355896	0.252426	-2.58527	NA	-0.655215	-0.546417	-0.372694	-0.454421	1.43078	-0.163472	0.316811	-0.517635	-0.996212	NA	-2.35305	-0.29261	-0.607712	0.646564	-0.893178	0.284708	0.228278	-2.22493	-0.44924	-0.875312	-0.992722	-0.513019	-0.129513	0.0627757	-0.944915	-2.73348	0.210608	NA	-0.588514	1.30611	NA	-0.126105	-0.241682	-3.07906	-0.245611	-0.626784	-2.31923	-0.518552	-0.751641	-0.556302	-0.325026
7989	-2.94534	-5.62404	NA	-5.57595	-2.62845	-3.52184	-5.99626	NA	NA	-4.02375	-4.44708	-3.27786	-3.06555	-3.30715	-3.05487	-5.0083	-3.91109	NA	-6.29296	-4.18608	-4.20621	-3.64945	-4.86408	-3.07859	-3.07109	-6.10961	-2.89437	-3.6661	-4.18335	-3.83452	-3.93819	-2.76052	-4.296	NA	-3.19581	NA	NA	-2.36697	-7.43991	-4.05838	-2.89295	-4.10533	-2.83785	-3.01359	-5.68227	-2.6189	-3.18246	-4.01156	-3.5314
7999	-6.37745	-7.87938	-5.98997	-5.11134	-4.47643	-2.36679	-6.069	-7.23299	-5.84784	-5.75214	-5.13156	-5.41711	-4.54717	-5.79598	-5.588	-6.66819	-5.88488	-6.48305	-7.53464	-6.42727	-5.9637	-4.77622	-0.827658	-4.7097	-4.79445	-6.43488	-4.55318	-4.72213	-5.61197	-4.9855	-5.94728	-5.31785	-6.25083	-7.1147	-5.93906	-6.02417	-5.62733	-4.6534	-6.04478	-5.09625	-4.16465	-5.28562	-4.68384	-6.57901	-7.63983	-2.24964	-3.0669	-2.07098	-4.96063
8082	-2.77659	-4.45809	-5.57683	-2.06085	-2.08015	NA	-4.0114	NA	-2.41677	-4.19905	NA	-1.74925	-2.52152	-2.4817	-2.03094	NA	-1.96891	NA	-4.60925	-3.33943	-3.01117	-1.38467	-2.54887	-3.08026	NA	-4.34165	NA	-3.31203	-4.15044	-2.30448	-1.87271	NA	-2.51556	-5.43263	NA	NA	-2.70506	-2.40057	NA	-2.20036	-2.99236	-2.73723	-3.09022	NA	-4.54236	-2.1113	-2.31027	-1.43783	-3.67042
8090	-1.09926	-2.74345	-1.52266	-1.94392	-1.11696	-1.93786	-2.2466	-3.17973	-1.93272	-1.49725	-1.76739	-1.19309	-0.745765	-1.12172	-1.00233	-2.22897	-2.68207	-2.11822	-2.94438	-1.65563	-1.59027	-2.0563	-1.32688	-1.25737	-1.65137	-2.56666	-1.14294	-1.45403	-1.88539	-1.59441	-1.58747	-1.7095	-2.04948	-2.42576	-1.98166	-2.04094	-1.30223	-1.16906	-2.33297	-1.53983	-1.17837	-2.22613	-0.52594	-2.46383	-2.92667	-1.47547	-1.46277	-1.2592	-1.90235
8118	1.84872	-1.40433	1.66249	1.32394	2.74259	2.02322	-1.53198	NA	2.65588	2.82027	1.85335	NA	3.07348	2.13653	1.61999	2.72314	2.65625	NA	-0.121461	2.36581	1.50678	NA	2.14659	2.1247	2.51603	-1.22552	2.49645	0.80841	1.57726	1.52582	2.72438	2.58057	0.614569	0.770503	3.26915	NA	NA	2.13628	NA	2.25692	2.98127	-0.074483	1.38028	3.49648	-0.0130884	2.76412	1.5603	2.49434	NA
8126	1.45674	-0.340884	1.37599	-1.34134	1.80624	1.04699	-0.254082	-1.91791	-3.82596	NA	0.924276	2.29847	-3.23902	1.63517	1.77482	NA	-1.4182	1.4485	-1.18068	-1.07182	0.409504	0.133439	2.0481	2.83504	2.68507	-0.48908	1.85178	1.83792	0.849819	NA	NA	0.0440139	0.231686	-0.00839806	0.918925	0.568699	1.78203	1.50134	-0.272677	2.14743	0.536633	-1.20182	2.98045	-3.7474	-0.568358	1.36544	0.643909	2.72621	-1.0218
8134	2.67936	0.709116	NA	3.31716	3.47088	-2.61327	1.94646	NA	NA	NA	3.02163	3.92557	4.02009	2.51243	2.25154	2.85747	NA	NA	-3.46118	3.67188	2.92071	4.2218	2.23837	3.04737	3.9499	0.133661	3.16961	-0.441645	2.75474	NA	4.04795	3.31868	3.55509	0.770503	NA	NA	NA	4.41493	NA	3.45658	3.56038	0.617953	3.41698	3.58341	-2.47127	3.01595	3.7993	NA	2.58875
8138	1.20311	-0.617397	0.835986	-3.73683	2.08703	0.605272	-1.28151	-2.07863	2.97972	1.0692	2.84489	1.60753	-5.31231	1.25453	NA	0.907157	NA	1.2046	-2.07653	1.4954	1.44058	1.09028	2.64507	NA	2.25465	-0.0462012	2.8202	2.50344	0.106689	NA	NA	2.7421	-0.34881	-0.571772	0.416478	-0.479067	NA	1.10807	-0.507036	1.00592	1.62067	-0.58673	3.57661	0.363236	-0.662168	NA	1.80587	0.855821	1.06462
8473	-2.82554	-4.15851	-3.78848	-4.54501	-3.18395	-3.6913	-3.53047	NA	-3.43575	-3.54762	-3.41962	-2.82831	-3.0506	-3.60671	-3.40388	-6.44305	-5.9045	NA	-3.98629	-3.32368	-3.62509	-2.73815	-3.29522	-3.35933	-4.0471	-3.88272	-4.15668	-3.83308	-3.63212	-3.79448	-3.99123	-3.53002	-4.45384	-4.31836	-3.37603	NA	-3.72345	-3.49812	NA	-3.92132	-3.30545	-4.06908	-3.11411	-5.07018	-3.82948	-3.6856	-3.73337	-3.31257	-3.88229
8479	-4.06436	-4.67275	-4.27909	-4.23102	-3.85926	-4.85627	-4.75793	-4.89011	-4.5322	-4.35165	-4.41179	-3.98976	-4.85623	-4.405	-4.12903	-4.20554	-4.78293	-4.59782	-4.7975	-4.29605	-4.2463	-4.3717	-4.18149	-4.39664	-4.44526	-4.51454	-4.12248	-4.21039	-4.31621	-4.12275	-3.9422	-4.4048	-4.28016	-4.57276	-4.06984	-4.50411	-3.99071	-4.13507	-4.3262	-3.88263	-3.80411	-4.5244	-3.37636	-4.81602	-4.76337	-4.38079	-4.23154	-4.16024	-4.67969
8585	-1.69833	-1.62173	-1.31401	-1.27853	NA	-1.40861	-1.81351	-2.57679	NA	NA	-1.92273	-0.735113	-5.9518	-1.14527	-0.029918	-2.87933	-2.15086	-2.13971	NA	-1.56306	-1.34241	NA	-0.371327	NA	NA	-3.15793	NA	-0.598769	-0.815179	NA	NA	NA	-4.77504	-2.77423	-0.416099	-2.30255	NA	-2.70492	-1.76236	-1.66393	NA	-2.55859	1.09351	NA	-1.82845	-4.64663	NA	-1.99392	-1.6879
8593	-0.882998	-1.19742	-0.964873	-0.166694	-0.486453	-0.558645	-3.51692	NA	0.447598	-0.376636	0.674051	-0.0860814	NA	-1.13514	-0.915634	-0.243569	0.367257	NA	-0.862279	0.285804	-0.160221	-0.500704	0.364831	-0.262749	NA	-1.63503	0.219034	-1.08642	0.205618	-0.702337	-0.144008	-1.3164	-0.533354	-0.936497	-0.11266	NA	NA	NA	NA	-0.899071	-0.0847288	-1.57179	-0.397994	NA	-0.981263	-0.685838	0.181932	NA	-0.294002
8597	-1.59416	-3.36318	-2.4204	-3.52731	-2.06659	-1.98262	-2.24282	-2.24123	-4.86503	NA	-2.20541	-0.481713	-4.79705	-1.83781	-0.0957001	-2.34969	-3.46934	-1.33134	-2.91758	-2.08552	-1.27005	-5.06305	-2.04163	-2.78414	-3.26893	-2.01041	NA	-0.31605	-2.10374	-2.55313	NA	-4.44401	-3.00996	-2.15291	-2.14777	-2.58165	-1.45573	-1.30197	-2.14973	-2.52245	-2.31485	-2.33997	0.445026	-2.60435	-2.30543	-1.86728	-0.841534	-1.21302	-3.9644
8641	-1.17901	-1.04385	-1.17991	-0.925086	-0.785961	-1.32304	-1.74144	-1.41925	-2.66359	-1.17059	-1.10609	-0.934686	-1.9375	-1.16468	-0.972361	-1.50619	-2.23476	-2.00373	-1.68737	-1.54159	-1.64752	-1.6562	-2.33349	-1.79691	-1.85352	-1.87617	-1.47162	-1.47537	-1.35742	-2.31022	-1.5456	-2.33484	-2.04347	-2.37218	-2.09679	-1.9768	-1.97892	-1.72268	-2.09929	-1.98467	-1.99921	-2.59646	-1.63027	-2.78819	-3.28778	-4.42217	-4.50913	-4.63553	-3.15932
8661	2.54114	2.60978	2.51678	2.73722	2.62152	2.77437	2.50166	NA	2.75019	2.50777	2.48827	1.99497	3.88617	2.71702	2.80081	2.53486	2.2303	NA	2.50214	2.47209	2.47675	2.8263	2.72201	2.58268	2.53619	2.49873	2.45024	2.58282	2.74298	2.61417	2.77803	2.44843	2.38147	2.59392	2.77638	NA	2.9083	3.53983	NA	2.64404	2.57581	2.44815	2.44767	2.53594	2.43266	2.49084	2.55278	2.39151	2.69363
8663	-4.98897	-4.56735	-3.37967	-3.83846	-4.31743	-4.12703	-4.87101	NA	NA	-7.12533	NA	-3.16434	-1.39347	-4.80335	-3.36264	-4.02123	-4.79089	NA	-3.95444	-3.24337	-3.63727	NA	-3.7133	-5.09456	-4.55705	NA	-4.3706	NA	-3.09261	-4.73637	NA	-5.02849	-3.94876	NA	-4.87345	NA	NA	-2.39543	NA	-4.28616	-4.22983	-3.98583	-4.14466	-4.17438	-3.90775	-4.24464	-6.34759	-5.12779	-3.68241
8741	-2.76343	-2.45798	-2.62077	-2.41517	-2.57731	-2.28801	-3.76093	NA	-2.40989	-2.62965	-2.65351	-3.26159	-1.20443	-2.36533	-2.38183	-2.93427	-2.95403	NA	-2.6066	-2.69468	-2.64107	-2.45075	-2.40602	-2.55806	-2.64966	-2.59866	-2.90246	-2.51268	-2.52585	-2.6413	-2.45804	-2.79692	-2.91152	-2.49219	-2.49178	NA	-2.10064	-1.57922	NA	-2.60685	-2.76282	-2.57411	-2.66863	-2.74049	-2.71345	-2.77117	-2.67473	-2.89955	-2.37945
8774	-1.37139	-1.95068	-1.93853	-1.70064	-1.60921	-1.9889	-1.74663	-2.06521	-1.59554	-1.4999	-1.15068	-1.14897	-1.19669	-1.63919	-1.72219	-1.94836	-1.94433	-1.54877	-1.6293	-1.69581	-1.54907	-1.56226	-0.888107	-1.03636	-1.50421	-1.37292	-1.02333	-1.15737	-1.31018	-1.33329	-1.64973	-1.90457	-1.83094	-1.46739	-1.62123	-2.01121	-1.52071	-1.00168	-1.78693	-1.12887	-1.35533	-1.43534	-0.62195	-1.62613	-1.94432	-1.23685	-1.3285	-1.06943	-2.03978
8784	-5.05165	-5.66745	-5.59828	-5.36731	-5.22882	-5.43217	-5.60489	-5.71285	-5.4655	-5.19404	-4.77733	-4.85205	-4.80041	-5.34388	-5.41682	-5.68033	-5.58692	-5.22709	-5.29273	-5.45076	-5.23609	-5.21027	-4.62853	-4.71854	-5.13993	-5.06691	-4.67148	-4.84493	-5.06667	-5.05488	-5.37714	-5.53229	-5.61399	-5.1595	-5.25868	-5.76001	-5.19725	-4.63057	-5.57582	-4.97833	-4.98048	-5.12587	-4.28748	-5.25004	-5.59058	-4.91501	-5.0401	-4.75098	-5.88745
8827	-4.2496	-4.06814	-4.39349	-4.09906	-3.94167	-4.70873	-3.76452	-3.38022	-3.66883	-3.81068	-3.60045	-3.56608	-3.1918	-3.50814	-3.66868	-4.18617	-4.51591	-3.77131	-3.61727	-3.71288	-3.91941	-4.00113	-3.77199	-3.78464	-3.83805	-4.16901	-3.94786	-3.91143	-3.84637	-3.63235	-3.845	-3.90852	-4.02087	-3.89359	-3.8711	-4.53822	-3.61843	-3.61755	-3.66867	-3.81426	-3.78497	-3.89684	-3.05726	-4.38282	-4.05921	-4.04163	-3.92638	-3.95583	-4.4104
8934	0.543878	-0.297079	-0.221543	-0.338344	0.202551	-0.141649	-0.768347	NA	0.336002	0.00405314	0.364678	-0.551916	0.694798	-0.0500821	-0.00814459	0.0653453	0.249653	NA	0.0598158	0.145025	0.0823228	0.55041	0.384754	0.0334728	0.373802	-0.0238148	0.0804336	-0.0338249	0.0849363	0.371175	0.123565	-0.18332	-0.0918108	-0.257355	-0.165754	NA	-0.0462649	0.452307	NA	0.0925962	0.155452	-0.166226	0.715937	0.483131	0.0505989	0.60216	0.38076	0.718461	-0.328761
8943	-4.34843	-5.05901	-5.27195	-6.56872	-4.69642	-5.98929	-5.56654	NA	-4.9812	-5.84896	-5.01565	-5.41803	-4.19308	-4.56457	-5.01162	-5.80107	-4.77624	NA	-4.8936	-6.57609	-5.12369	-4.83285	-4.10873	-4.88163	-5.08361	-4.56637	-4.69453	-4.62126	-5.31659	-4.57191	-5.04848	-5.38941	-5.56078	-4.75351	-4.8938	NA	-6.69643	-4.98201	NA	-5.01128	-5.3896	-6.92184	-4.65023	-4.48411	-4.52449	-4.62098	-4.42306	-5.14594	-4.84603
8992	-2.53177	-2.72378	-2.74464	-2.63163	NA	-2.77075	-2.773	-2.77373	-2.77779	-2.96679	-2.73793	-2.52484	-3.09629	-2.72978	-2.66986	-2.76553	-2.80654	-2.86042	-2.87393	-2.77543	-2.76875	-2.97448	-2.62233	-2.7394	NA	-2.73077	NA	-2.77677	-2.68268	NA	NA	NA	-2.82822	-2.74364	-2.49462	-2.63032	-2.62283	-2.46907	NA	NA	NA	-2.67343	NA	-2.82709	-2.78516	-3.09692	-2.7827	NA	-2.84717
9001	-3.34504	-3.37033	-3.39811	-3.2361	-3.21344	-3.61653	-3.39851	-3.29093	-3.24026	-3.42638	-3.3161	-3.2259	-3.5796	-3.42523	-3.27294	-3.32086	-3.42148	-3.41746	-3.4851	-3.35418	-3.40767	-3.17978	-3.31485	-3.45382	-3.30146	-3.3293	-3.38073	-3.28371	-3.30431	-3.2043	-3.17663	-3.39325	-3.3315	-3.37531	-3.05488	-3.09163	-3.08491	-3.1881	-3.06807	-3.18499	-3.06797	-3.24227	-2.66917	-3.31355	-3.50805	-3.49823	-3.37763	-3.42503	-3.36055
9014	-4.19649	-5.13349	-4.25921	-4.04848	-4.18012	-4.51711	-4.12884	NA	-4.33856	-3.34411	-4.28624	-4.04146	-3.40401	NA	-4.41785	-4.25037	NA	NA	-3.86017	-4.1592	-4.33427	-3.45812	-4.8129	-3.9456	NA	NA	-6.23982	-4.839	-4.03024	-5.22317	-6.48251	-4.18216	-4.38177	-4.45946	-3.78936	NA	-6.49497	-5.2611	NA	-4.02305	-3.5603	NA	-5.25481	NA	-6.54718	-4.35062	-4.83069	-5.26493	-3.88966
9022	-0.827979	-2.50056	-1.52391	-1.45725	-0.953544	-1.13446	-0.655279	-0.712536	-1.76058	-0.775671	0.44939	0.0353616	-0.150583	-1.03024	-1.3753	-0.828292	-1.12418	-0.7435	-0.615269	-1.2538	-0.980947	-0.72855	-0.360463	-0.345216	-0.929995	-0.745495	-1.20007	-1.09768	-1.18787	-0.701836	-1.37084	-2.16277	-2.00107	-1.82185	-1.44311	-1.49795	-1.37607	-0.362634	-0.732413	-1.00902	-1.16866	-1.07813	0.997594	-0.703097	-1.11964	-0.0407184	-0.267183	0.449916	-0.909231
9037	-4.17857	-4.30966	-4.16898	-4.37075	-4.04028	-4.46673	-4.39633	-4.16385	-4.12541	-4.12043	-4.06338	-3.94746	-3.42772	-4.28222	-4.05766	-4.53845	-4.36789	-4.17167	-4.35043	-4.14512	-4.45051	-4.17645	-4.23397	-4.3742	-4.21656	-4.20088	-4.42154	-4.38964	-4.41618	-4.1838	-4.36907	-4.05872	-4.48285	-4.27304	-4.19547	-4.29721	-4.21823	-4.35706	-4.13721	-4.33326	-4.1468	-4.2238	-3.67581	-4.18426	-4.31934	-4.16687	-4.24956	-4.49017	-4.2063
9041	-4.79893	-4.02454	NA	-4.97498	-4.42546	-3.73963	-3.41576	NA	-2.87202	-4.31606	-4.74167	-4.0243	-3.27154	-3.53782	-3.58551	-3.55901	-3.14032	NA	-4.00957	-7.53998	-3.98278	-3.22618	-3.4569	NA	-3.7526	-4.30642	-4.0675	-4.35257	-3.74119	-5.19094	-3.31405	-3.44947	-4.08694	-3.85483	-4.09353	NA	NA	-3.64839	NA	-5.23107	-3.13657	-4.32995	-4.52026	-2.78596	-5.20397	-5.19247	-2.93632	-5.08455	-3.99488
9048	-5.65153	-7.16457	-6.29355	-6.18912	-5.66399	-5.94397	-5.45316	-5.5779	-6.49943	-5.5174	-4.38208	-4.80769	-4.96929	-5.84398	-6.13954	-5.62588	-5.86571	-5.58358	-5.41143	-6.0536	-5.70068	-5.55838	-5.12844	-5.20211	-5.70447	-5.55553	-5.89595	-5.77843	-5.88022	-5.49781	-6.11563	-6.80818	-6.59779	-6.53524	-6.17251	-6.26814	-6.08306	-5.18947	-5.53547	-5.7221	-5.86986	-5.88905	-3.80629	-5.53538	-5.86269	-4.77986	-5.02021	-4.33467	-5.68791
9134	-5.60073	NA	-3.51579	-3.75585	-4.13217	-4.25672	NA	NA	-5.43529	NA	-3.07034	-3.59054	-6.5689	-4.9899	-4.21409	NA	NA	NA	-5.55615	-3.67254	-3.41409	-5.03766	-6.08723	-3.85369	NA	NA	-5.54212	NA	-5.75399	-4.85212	-5.15686	-6.26387	-6.43432	-1.72362	NA	NA	NA	-5.33458	NA	-4.98013	NA	NA	-6.16938	-3.88381	-3.49343	-4.81397	-3.75149	-5.56702	-2.62671
9136	4.6534	4.56213	4.55476	4.76345	4.73844	4.64424	4.32136	NA	4.85956	4.59653	4.66622	4.18982	5.73654	4.61441	4.78849	4.67904	4.406	NA	4.60399	4.49555	4.59406	4.90354	4.74547	4.55731	4.68051	4.40398	4.62685	4.6815	4.76113	4.82246	4.9303	4.56222	4.55722	4.63998	4.91223	NA	4.81913	5.50011	NA	4.81102	4.71845	3.71307	4.61879	4.70698	4.48484	4.6486	4.66432	4.57507	4.56342
9301	-0.589994	-0.301034	-0.498245	-0.191617	-0.519549	-0.271314	-0.502795	NA	-0.251895	-0.48476	-0.545109	-1.27986	0.90579	-0.305965	-0.287572	-0.597623	-0.608596	NA	-0.412807	-0.606774	-0.576407	-0.290712	-0.3108	-0.532108	-0.40146	-0.468528	-0.534841	-0.308921	-0.264981	-0.292934	-0.293311	-0.7071	-0.587734	-0.253108	-0.391974	NA	-0.167449	0.464792	NA	-0.498763	-0.501287	-1.21043	-0.565453	-0.414794	-0.551729	-0.509308	-0.425669	-0.490612	-0.295604
9302	-6.4912	NA	-4.16549	-5.02794	-5.89719	-4.51414	-0.48611	NA	-6.57884	-5.46907	-6.00386	NA	-6.44671	-5.1909	-5.04233	NA	-6.58845	NA	-4.87959	-6.07147	-5.53525	NA	-4.30368	NA	-6.29329	-4.8196	NA	-4.14456	-4.57219	-5.50388	-5.24616	-6.31685	-6.15468	NA	-6.59325	NA	-7.3527	-4.14405	NA	-6.0897	-5.82925	-3.93416	-6.46109	-6.22822	-4.99762	-5.33863	-5.54909	-6.19959	NA
9348	-3.2748	-2.90852	-3.00113	-2.82566	-3.17267	-2.85628	-3.20355	NA	-2.85553	-2.9935	-3.12262	-4.01113	-1.71012	-2.83369	-2.91938	-3.11646	-3.26419	NA	-3.04613	-3.23443	-3.15109	-3.1871	-2.88368	-3.14767	-4.51134	-3.05056	-3.22923	-2.93184	-2.88863	-4.0064	-2.70099	-3.33012	-3.24551	-2.91834	-2.93582	NA	-2.80624	-2.0033	NA	-3.34775	-2.99458	-3.20154	-3.49386	-2.84584	-3.15154	-3.13575	-3.45418	-3.21726	-2.91445
9365	-1.13203	-2.0291	-1.74756	-2.05247	-1.37389	-1.91212	-1.50395	NA	-1.19181	-1.57949	-1.31978	-1.9671	-1.04996	-1.74358	-1.61739	-1.48715	-1.3867	NA	-1.58376	-1.46312	-1.54496	-0.953272	-1.29901	-1.6123	-1.28706	-1.85166	-1.56497	-1.71305	-1.5652	-1.39477	-1.39457	-1.5987	-1.62823	-1.92575	-1.70647	NA	-1.71618	-1.34334	NA	-1.48359	-1.34893	-1.88716	-0.984657	-1.11199	-1.66176	-1.11245	-1.17505	-1.0203	-1.9792
9419	-5.35173	-5.41673	-7.77307	NA	-5.42497	-4.68857	NA	NA	-4.8706	-6.6959	-5.04423	-4.02197	-5.35934	-5.29321	-5.79891	-5.30363	-6.71014	NA	-4.46197	-7.31392	-4.4738	NA	-4.31735	-4.52692	-6.45793	NA	NA	NA	NA	NA	-5.30177	-5.72802	NA	-5.00879	-4.62648	NA	NA	-5.4058	NA	-4.16517	-4.42184	-4.77999	-3.76635	NA	-4.91265	-5.64979	-5.45962	-4.53766	-5.52263
9432	-1.79183	-1.62423	-1.82917	-1.64407	-1.62483	-1.80654	-1.89675	-1.71017	-2.12133	-1.86538	-1.6534	-1.63773	-2.05899	-1.7546	-1.6493	-1.74245	-2.02505	-1.91404	-1.9084	-1.80748	-1.91877	-1.68176	-2.07913	-1.96502	-1.78279	-1.81262	-1.872	-1.73187	-1.62748	-1.9507	-1.66462	-2.0429	-1.91267	-1.99179	-1.73261	-1.63431	-1.77216	-2.16304	-1.65982	-1.81162	-1.77319	-1.9837	-1.53955	-2.05569	-2.94299	-3.81078	-3.74556	-3.94951	-2.6465
9439	-4.13695	-4.66013	-3.79937	-4.50021	-2.96657	-4.36196	-2.87235	-3.51218	-3.71124	-3.84457	-2.05847	-2.53286	-2.58226	-3.49779	-4.00475	-3.97108	-3.67075	-3.38408	-3.67277	-3.34406	-4.27352	-4.86604	-3.22768	-3.791	-4.54167	-3.75629	-5.21583	-4.41694	-4.20826	-3.61662	-3.60258	-4.45445	-4.83933	-5.00724	-3.84809	-4.68167	-4.59988	-3.34882	-4.19333	-3.59677	-3.37313	-4.30717	-2.90384	-4.28597	-5.18078	-4.29428	-4.86184	-3.99321	-5.17794
9566	-1.98434	-1.31681	-0.534288	0.470802	-0.172411	3.31056	-0.0020706	-0.349079	-1.50966	0.136615	-0.458078	-0.350625	0.143522	-0.56211	-0.516637	-1.52777	-0.325434	-0.404276	-0.138053	-0.885691	-0.371234	-0.378584	3.16647	-0.182751	0.252977	0.356602	0.418994	-0.308449	-0.0369656	0.567001	-0.470796	-0.307253	-0.287714	-0.00254157	0.00676925	-0.607047	-0.709501	0.767317	0.018071	0.0568313	0.0486313	0.138329	0.869027	0.136878	-0.705231	3.87911	3.77382	3.92279	-0.584209
9625	-5.51656	-7.33173	-5.74023	-6.92566	NA	-6.28153	-7.45537	-6.37411	-5.16109	-5.29782	-7.29646	-4.26166	-5.89427	-5.75878	-6.14146	-5.98755	-7.39751	-5.6411	-5.7666	-5.8029	-6.79656	-6.65414	-4.79023	-4.9089	-6.64945	-6.27351	-6.35785	-6.73448	-6.47085	NA	NA	-6.84795	-6.79429	-5.64783	-7.22367	-5.48718	-4.6987	-5.60354	NA	-6.19079	-6.43951	-5.59487	-7.07512	-6.76802	-7.18044	-6.65446	-5.56405	NA	-6.35211
9646	-6.19198	-5.53486	-4.82585	-3.85448	-4.50227	-7.66509	-4.37862	-4.77372	-5.91066	-4.20432	-4.82322	-4.73845	-4.16461	-4.88841	-4.92089	-5.87825	-4.64647	-4.83751	-4.46885	-5.2	-4.74428	-4.74253	-7.81474	-4.49606	-4.12441	-4.02211	-4.02613	-4.65113	-4.42915	-3.82882	-4.82824	-4.66094	-4.66374	-4.36188	-4.31659	-4.9939	-5.08692	-3.50579	-4.35617	-4.24791	-4.28174	-4.18462	-3.54509	-4.26444	-4.9914	NA	-0.56829	-0.489722	-4.93448
9684	-4.89833	-5.67767	-5.96123	-5.1529	-5.01194	-5.61948	-5.37941	-5.51702	-4.83232	-5.22284	-4.64675	-4.79959	-4.54634	-5.71391	-5.40284	-5.14834	-5.32745	-5.33539	-5.62401	-5.28195	-5.1499	-4.96935	-4.63959	-5.22524	-4.80127	-5.16334	-4.36067	-4.77073	-4.83928	-4.85909	-4.74851	-5.19356	-5.06439	-5.35292	-4.95568	-5.35331	-5.42211	-4.37873	-4.96601	-4.45447	-4.84164	-5.31728	-4.14572	-4.88797	-5.75609	-4.52207	-4.77334	-4.28032	-5.49831
9728	0.122687	0.101843	-0.055973	0.440504	0.258932	0.406268	-0.341063	NA	0.394218	0.377353	0.0685349	-0.725849	1.37643	0.314907	0.593428	0.371997	0.198005	NA	-0.0366814	-0.026078	0.116723	0.524208	0.323106	0.121756	0.566786	-0.276353	0.405786	0.414463	0.448334	0.693458	0.747554	0.121382	0.229717	0.0923687	0.25496	NA	NA	1.38896	NA	0.428828	0.103929	-0.102948	-0.0716461	0.508637	-0.179934	0.335885	0.068168	0.346518	0.209835
9765	-4.07146	-4.37178	-7.14313	-2.56099	-4.78939	-5.00703	NA	NA	NA	-4.46523	-2.33227	NA	-3.61791	NA	-4.41988	NA	-4.25094	NA	-3.70332	-4.78157	-4.20539	-6.15707	-3.25003	-4.33779	-4.06064	-4.16737	-4.12288	-3.66911	NA	-3.72746	-3.93642	-4.50616	-3.51343	-4.71536	NA	NA	NA	-2.78844	NA	-6.71552	-5.25035	-3.45606	-3.46741	-3.02203	-4.59478	-3.80727	-4.57749	-4.67106	-8.60906
9779	-6.54776	-3.87315	-5.15762	-5.91855	-6.14935	-3.65286	-3.53961	NA	-6.42018	-6.60138	-4.69088	-5.11351	-5.69021	-3.3343	-5.25153	-4.51888	-6.23237	NA	-5.74368	-6.85741	-4.68986	-6.15707	-5.29773	-7.23638	NA	-6.219	-6.55267	-4.50978	-5.88122	NA	-4.4661	NA	-6.3729	-4.72451	-6.27292	NA	-6.07384	-5.16645	NA	-5.73168	NA	-5.93851	NA	-5.90525	-4.37495	-5.57872	-6.70364	-5.24245	-8.39351
9797	-8.31455	-7.35869	NA	-8.46022	NA	-8.20352	-8.07924	-7.98294	-7.27106	-8.04332	-7.56933	-7.55284	-7.07258	-7.79214	-8.28144	-8.23179	-7.79618	-7.65681	-7.83998	-8.39838	NA	-7.77823	-7.05902	-7.37068	-7.98201	-8.23715	-7.61165	-7.73608	-7.77219	NA	NA	-7.90363	NA	-8.16928	NA	-7.5362	-8.18411	-6.74967	-7.60693	NA	NA	-7.64125	NA	-7.47557	-8.14619	-7.64956	NA	NA	-7.74622
9812	-6.30498	-4.94495	-5.34551	-5.02675	-5.1984	-5.20435	-5.01339	NA	-3.84927	-5.28144	-4.99344	-4.96977	-2.59118	-4.96471	-4.84273	-5.13704	-5.4911	NA	-5.54468	-4.92077	-5.41033	NA	-4.9102	-4.91243	-4.71105	-5.16502	-4.5764	-4.88667	-4.93363	-6.00468	-4.63379	-5.58727	-4.24973	-4.92452	-5.00161	NA	NA	-4.37433	NA	-6.29891	-5.2929	-4.65587	-4.34161	-4.84961	-4.73227	-4.13349	-5.90987	-4.49982	NA
9848	-5.72323	-5.88249	-5.71352	-6.08675	-5.43725	-5.74863	-6.10441	-5.84641	-5.65778	-5.57087	-6.15106	-5.60914	-5.49397	-5.31094	-5.65881	-6.03965	-5.82641	-5.58447	-5.7596	-5.46532	-5.98644	-5.58259	-5.3793	-5.47294	-5.78424	-5.81488	-5.96565	-5.93423	-5.59851	-5.65545	-5.90479	-5.53067	-6.56043	-6.21878	-5.65167	-5.99573	-5.95092	-5.8119	-6.01158	-5.72395	-5.98511	-5.41148	-4.91801	-5.37809	-5.8383	-5.98771	-5.86269	-6.13526	-5.78288
9886	-5.84697	-6.17906	-3.83173	-4.72573	-6.42455	-5.43597	-6.38953	NA	-3.86079	-6.71524	-6.3216	-5.25444	-4.72341	NA	-4.90801	-6.72364	-5.9888	NA	-5.622	NA	-5.5241	NA	-6.02424	-6.39955	NA	-5.23355	-5.05083	-4.91645	-5.55623	-6.28177	-4.67151	NA	-3.8832	-7.40979	NA	NA	NA	-4.13552	NA	-6.16811	-6.14405	NA	-5.39202	NA	NA	-5.83894	-4.57211	-6.19132	-6.28925
9892	-5.14064	-1.35723	-2.38613	-0.355874	-4.23438	-2.03501	-2.11963	NA	-3.22732	-2.04438	-3.93584	NA	-3.15523	-6.56482	-3.84165	-3.35369	NA	NA	-2.03144	-4.16577	-3.55854	NA	-1.92452	-6.39347	-2.40022	NA	-3.12022	-3.22722	-3.53709	NA	-2.4418	-3.23237	-6.66683	NA	-4.73418	NA	-0.288914	-1.68865	NA	-2.99428	-5.06147	-1.86487	-5.14962	-4.0769	-4.33527	-1.99434	-3.39984	-3.49544	-3.00489
9897	-4.23846	-2.67454	-4.16266	-1.96428	-3.86395	-3.91241	-3.22045	NA	-3.50991	-4.15972	-2.61657	NA	-4.75544	NA	-3.08243	-5.22604	NA	NA	-3.45359	-3.42783	-5.12163	NA	-3.01038	-5.62254	-4.02992	NA	-3.32348	-2.23625	-3.2381	-3.3079	-3.29141	-5.12164	-3.13363	-2.24413	NA	NA	-4.72812	-2.8749	NA	NA	-5.86857	-3.09398	-4.7007	NA	-2.17844	NA	-5.05953	-3.43902	NA
9905	NA	-6.76679	-5.80293	-3.21067	-5.56579	-3.78927	-5.38659	NA	NA	-5.15383	-3.81358	-3.85979	-0.226262	-3.79609	-3.18218	-6.65146	-5.42037	NA	-3.67481	-4.77892	-5.2152	NA	-3.41919	-4.76131	-4.05367	-3.36057	-4.40958	-3.02538	-3.24455	-4.16622	-4.03461	-5.63899	-2.94031	NA	NA	NA	-7.10264	-4.42602	NA	-4.80648	-4.82625	NA	-3.45338	NA	NA	-5.45286	-5.34139	-3.99854	-8.12453
9908	1.70626	2.23088	1.89606	2.71041	2.27086	2.33299	1.85501	NA	2.7669	2.16408	2.25545	2.07826	1.54854	1.90193	2.43436	2.59018	2.3769	NA	2.12022	NA	2.59608	2.35175	2.72604	NA	2.59588	2.05156	2.67399	2.69255	-1.14319	2.74756	3.07181	NA	2.80533	2.32578	2.42013	NA	NA	2.86921	NA	2.9036	NA	NA	2.2006	2.46136	NA	2.57195	1.68466	2.3864	NA
9910	-5.65619	-6.36383	-5.8485	-3.91642	-5.2243	-6.34448	-5.3977	NA	-5.00394	-6.77681	-5.61633	NA	-1.82407	-4.67788	NA	-6.35137	-5.9888	NA	-6.49955	-5.23112	-4.94425	-5.62335	-5.47094	-5.80286	-4.64143	-4.93573	-5.08592	-4.29053	-5.45335	-4.00945	NA	-5.88192	-4.16446	NA	-5.57008	NA	NA	-4.86784	NA	-6.08864	NA	-6.17475	-6.17274	-4.66061	-4.47297	-6.46859	-5.74351	-5.93624	-5.65845
9920	-5.20063	-4.0694	-4.73431	-3.80051	-5.08301	-4.48727	-5.70453	NA	-5.54826	-5.74927	-4.9276	NA	-1.3422	-7.28966	-4.40629	NA	-5.21271	NA	-4.52588	NA	-3.34061	-3.47106	-5.51803	-7.97629	NA	-4.75616	-4.87421	-4.22671	-5.32472	-3.41414	-4.70201	-6.18431	-4.25206	NA	-4.43388	NA	NA	-4.16792	NA	-4.67064	-5.66934	-6.17475	-5.27903	-6.21778	-4.46803	-6.2168	-5.04836	-5.97664	-4.63379
9979	-2.80004	-2.78763	-2.76125	-2.24157	-2.56649	-2.68674	-3.13583	NA	-2.28881	-2.73455	-2.56233	-4.7034	-1.90754	-3.06717	-2.68966	-4.05309	-2.54401	NA	-2.98501	-2.94604	-2.49821	-4.06829	-3.5946	-2.83742	-2.23952	-3.01856	-2.09445	-2.4241	-3.58348	-2.16892	-1.58742	-3.16808	-2.20331	-2.78446	-2.82701	NA	-2.1453	-1.91258	NA	-2.25289	-2.82724	-3.3852	-2.85167	-2.87926	-2.94382	-3.76516	-3.30399	-2.88077	-3.17932
10015	-3.97991	-4.12352	-3.97808	-4.27431	-4.43635	-4.07926	-3.82072	-3.43176	-3.81323	-3.88029	-3.80266	-3.60016	-3.03264	-3.64599	-3.85848	-4.30615	-4.66613	-3.84905	-3.80751	-3.83536	-4.02574	-4.07133	-3.47932	-3.92923	-3.92188	-3.70298	-4.21777	-4.06997	-3.9776	-3.86099	-4.02313	-4.06255	-4.1523	-4.02863	-3.94912	-4.10021	-3.76036	-3.63795	-3.76627	-4.02822	-3.95006	-4.00352	-3.27361	-3.82959	-4.17307	-4.22689	-4.16486	-4.26705	-4.00747
10133	-2.40588	-2.90588	-3.16132	-2.27537	-2.42657	-2.90553	-2.29262	-1.31313	-2.38952	-2.44206	-1.52325	-1.59894	-1.47491	-2.51284	-3.30753	-2.15839	-2.37353	-2.62025	-2.28206	-2.2446	-2.58291	-1.79085	-2.29898	-1.96875	-2.52857	-1.80981	-2.61594	-2.24425	-2.32336	-2.07919	-3.06276	-3.83052	-3.51912	-3.47452	-3.29045	-2.80129	-2.95996	-1.99154	-2.69162	-2.59589	-2.50955	-2.27983	-1.85467	-1.71967	-2.74324	-2.33305	-2.41216	-1.61368	-2.60627
10134	-1.29936	-1.64623	-2.29434	-1.93351	-1.39462	-2.01173	-2.45763	-2.79672	-1.65059	-2.33516	-1.30615	-1.44369	-1.18724	-1.94611	-1.71662	-1.85566	-2.2293	-1.94986	-1.52235	-2.02892	-2.01148	-1.64245	-1.68266	-1.12048	-1.99899	-1.43052	-1.8078	-1.59484	-1.53344	-2.07032	-1.88783	-2.28027	-2.65158	-2.45638	-1.9101	-1.64561	-1.90616	-0.659241	-1.68201	-1.56776	-1.35833	-1.55149	-1.19811	-1.32994	-1.83031	-1.18075	-1.14408	-1.06758	-1.90361
10141	-4.78691	-5.18956	-4.46966	-5.22535	-3.50368	-4.98632	-3.3955	-4.02924	-4.18673	-4.55727	-2.62049	-3.14177	-3.41326	-4.07738	-4.59505	-4.56288	-4.30847	-3.91408	-4.29307	-3.85338	-4.86782	-5.33177	-3.88877	-4.38743	-5.08279	-4.28346	-5.79889	-5.02008	-4.78821	-4.24183	-4.21901	-4.91467	-5.43831	-5.73186	-4.37058	-5.11633	-5.28417	-4.2337	-4.66351	-4.12961	-3.97797	-4.90862	-3.5626	-4.82051	-5.76284	-4.81616	-5.42522	-4.78088	-5.65732
10154	-5.3078	-5.84598	-6.43878	-6.05255	-5.42459	-6.18405	-6.70762	-6.79523	-5.70178	-6.43478	-5.34478	-5.62632	-6.02271	-6.13548	-5.78614	-5.9215	-6.3203	-6.04214	-5.82151	-6.07837	-6.04919	-5.64814	-5.98464	-5.27622	-6.02392	-5.60935	-5.7658	-5.58726	-5.704	-6.18512	-5.80715	-6.19435	-6.60147	-6.58561	-6.01476	-5.70944	-6.05249	-5.51182	-5.75201	NA	-5.53863	-5.73792	-5.11923	-5.37712	-6.05	-5.28749	-5.13829	-5.55926	-6.0634
10182	-6.05533	-6.03128	-5.9642	-6.32741	-5.99646	-6.07794	-5.5628	-5.21892	-5.55423	-5.9987	-5.77979	-5.62431	-5.24471	-5.52152	-5.84363	-6.31113	-6.06324	-5.64798	-5.79797	-5.74011	-6.15087	-5.92538	-5.49833	-5.90067	-5.73066	-5.7008	-6.21091	-5.95004	-5.8052	-5.96631	-5.79909	-5.73965	-6.09853	-6.02796	-5.85527	-5.85881	-5.82904	-5.87129	-5.50289	-5.79624	-5.93556	-6.03158	-5.4022	-5.64612	-6.07555	-6.11662	-6.09497	-6.30917	-5.85532
10240	-1.48949	-2.03538	-2.08735	-1.92287	-1.6908	-2.10611	-1.57283	-1.9812	-1.62357	-1.6113	-1.08719	-1.05806	-1.25348	-1.64136	-1.84669	-2.11952	-2.10279	-1.48116	-1.64274	-1.73985	-1.78233	-1.43077	-0.953384	-1.08796	-1.47188	-1.50969	-1.24831	-1.26828	-1.48494	-1.48701	-2.03735	-1.82033	-2.14105	-1.4842	-1.67714	-2.0454	-1.70098	-1.34201	-1.70425	-1.25282	-1.43997	-1.45589	-0.729049	-1.49045	-2.08589	-1.43876	-1.45324	-1.38113	-1.95808
10259	-4.31256	-4.94599	-4.95883	-4.85064	-4.57349	-5.01507	-4.47252	-4.84308	-4.48504	-4.47763	-3.91591	-3.89983	-4.18173	-4.52033	-4.72264	-5.02682	-4.95486	-4.32398	-4.46856	-4.62708	-4.63733	-4.28108	-3.81012	-3.95002	-4.35321	-4.16205	-4.11282	-4.15787	-4.36738	-4.29279	-4.90778	-4.73754	-5.06629	-4.3568	-4.58361	-4.91086	-4.55355	-4.23156	-4.60337	-4.12141	-4.31392	-4.35332	-3.63028	-4.3217	-5.0055	-4.2703	-4.28177	-4.28048	-4.82219
10283	NA	-3.0956	-4.73183	-4.24325	-2.95707	-4.10249	-8.72769	NA	-3.58686	NA	-3.18755	-4.33193	-3.54632	-2.74797	-6.24543	-2.358	-3.64186	NA	-2.87449	-2.19903	-2.76541	-3.38741	-5.61834	NA	NA	-4.04208	-5.98913	-4.06338	-3.0435	-2.96709	-4.43569	-2.43737	NA	NA	-2.41982	NA	NA	-2.11369	NA	NA	-2.02696	-3.24512	-2.67976	-3.57705	-4.22575	-3.37412	-2.85926	-2.89871	NA
10320	-5.80159	-5.93352	-5.81128	-6.07874	-5.91347	-5.92632	-5.55243	-5.35124	-5.64041	-5.73823	-5.53957	-5.96473	-5.03281	-5.43665	-5.50925	-6.09687	-5.89891	-5.76868	-5.56551	-5.60473	-5.75349	-5.94204	-5.29439	-5.70865	-5.72163	-5.50089	-5.79449	-5.68822	-5.6329	-5.50924	-5.88227	-5.9833	-5.95831	-5.71796	-5.86356	-5.89914	-5.47783	-5.52084	-5.63104	-5.796	-5.69846	-5.75905	-4.90763	-5.755	-6.04185	-5.98573	-5.88016	-5.81485	-5.82209
10339	0.686969	-0.257336	-0.196389	-0.245499	0.370536	-0.188345	0.0922484	NA	0.360999	0.0551165	0.478453	-0.130969	0.672939	-0.0606915	0.0610074	0.142699	0.242391	NA	0.139416	0.217046	0.182114	0.739683	0.429368	0.0999565	0.402094	0.0606014	0.196897	0.0720931	0.155318	0.40852	0.180084	-0.0489792	-0.0263351	-0.260765	0.030352	NA	-0.016367	0.442788	NA	0.276195	0.21686	-0.0810372	0.860856	0.436611	0.199375	0.726351	0.44661	0.806872	-0.255837
10381	-4.38123	-4.90094	-6.40684	-5.55994	-6.21447	-6.13885	-6.37033	-6.60317	-5.26643	-6.04482	-5.45104	-5.49781	-5.3143	-5.73594	-6.01394	-5.29239	-6.20763	-6.02336	-6.03733	-5.5599	-5.84025	-5.13473	-5.09268	-5.13992	-6.06937	-5.36565	-5.94216	-5.37955	-5.34043	-6.27198	-5.98964	-6.38721	-6.26007	-6.5612	-6.14017	-5.95064	-5.93296	-4.61943	-5.61217	-5.91367	-5.99797	-5.40064	-5.41692	-5.79248	-5.79167	-4.79793	-5.43204	-4.88756	-5.12807
10408	-5.0599	-5.75544	-5.59737	-5.35383	-5.53863	-5.7637	-5.43935	NA	-5.54293	-6.10688	-4.82396	-4.85512	-3.44665	-5.42787	-5.1321	-5.54109	-6.68502	NA	-5.61392	NA	-5.49308	-5.79258	-4.74437	-4.95326	-6.5521	-4.84287	-6.03499	-5.34292	-5.25783	-6.45216	NA	-6.38279	-5.82133	-5.81253	-5.77182	NA	NA	-4.86616	NA	-5.81064	-5.98241	-4.32716	-4.1157	NA	-6.11748	-4.76812	-5.48237	-5.26378	-5.81562
10447	-5.5363	-5.75147	-5.6725	-5.71609	-5.67264	-5.83201	-5.77467	-5.52911	-5.59918	-5.52011	-5.35527	-5.50245	-4.77162	-5.36508	-5.43539	-6.16617	-5.82702	-5.8436	-5.42411	-5.66243	-5.41904	-6.04528	-5.0855	-5.47694	-5.62582	-5.58268	-5.51666	-5.58703	-5.6663	-5.68505	-5.58352	-5.72944	-5.85397	-5.74526	-5.83641	-6.11974	-5.55757	-5.24652	-5.87299	-5.54976	-5.53501	-5.65646	-4.92105	-5.67274	-5.65176	-5.77696	-5.53652	-5.31188	-5.85764
10460	-5.1954	-5.6006	-5.50633	-5.70038	-5.42053	-5.18588	-5.92992	-5.35168	-5.19193	-5.34026	-5.43231	-4.74512	-5.1171	-5.41684	-5.38318	-5.28309	-5.26792	-4.92533	-5.18069	-5.09709	-5.44162	-4.76457	-4.70841	-5.33161	-5.00326	-4.85438	-5.14313	-5.19916	-4.93033	-5.24648	-5.82694	-5.22245	-6.20276	-5.46257	-4.94666	-5.08139	-5.31625	-4.97314	-5.12336	-5.05875	-5.31134	-4.85454	-4.75522	-4.75545	-5.77568	-5.47315	-5.07269	-5.67949	-5.32893
10472	-5.12368	-5.14008	NA	-5.02794	-5.10281	NA	-5.42291	NA	-4.96238	-6.79347	-5.63722	-5.17564	-5.87253	-5.42856	-5.17148	NA	-6.42802	NA	-5.37221	-5.44631	-5.50512	-5.86997	-5.26682	-5.25575	NA	-5.43085	NA	-5.31056	-5.57314	-5.89095	-5.58598	NA	-5.87227	-5.31343	-5.0755	NA	NA	-4.18837	NA	-5.49022	NA	-5.35665	-5.52549	NA	-5.55102	-5.30021	-4.96343	-5.45809	-5.29093
10501	-6.79241	-7.27816	-8.52606	-8.07193	NA	-8.28321	-7.21464	-7.60741	-6.51226	-7.38609	-6.13067	-6.8155	-7.29087	-7.59149	-6.96128	-7.9363	-6.89128	-6.64276	-7.81402	-7.30665	NA	-6.42918	-6.5664	-7.04152	-7.90496	-7.56068	-7.11489	-7.34524	-6.83401	-7.28236	NA	-8.31619	-8.53942	NA	-7.61821	-8.14998	-7.26345	-5.82266	-7.55132	-6.65038	NA	-7.80875	-6.63794	-7.23985	-7.65175	-7.75532	-7.2412	NA	-7.32908
10520	-5.98214	-5.99723	-7.2997	-5.44427	-5.84443	-7.15326	-6.18711	-6.36305	-6.32009	-6.50178	-5.63639	-5.23911	-5.35121	-5.92506	-6.11641	-5.40228	-6.13162	-5.92013	-5.88195	-6.15342	-5.94245	-6.54183	-5.7319	-5.37348	-5.70829	-4.87392	-5.28325	-5.55218	-5.6193	-5.45475	-6.29953	-6.38646	-5.78979	-6.06455	-5.67873	-5.329	-5.80806	-4.45728	-5.5069	-5.35435	-5.5739	-5.30651	-5.65364	-6.6904	-5.71621	-5.0252	-6.36534	-4.69463	-6.31051
10534	-2.8186	-3.34871	-2.51211	-3.2484	-1.64486	-3.01188	-1.48711	-2.18608	-2.37411	-2.54857	-0.720873	-1.19948	-1.10313	-2.25077	-2.70067	-2.65074	-2.34953	-2.06823	-2.36543	-2.05929	-2.94944	-3.57406	-1.9361	-2.5208	-3.23781	-2.39011	-3.90945	-3.12349	-2.88549	-2.23198	-2.33498	-3.15075	-3.61461	-3.74795	-2.52103	-3.38646	-3.30986	-1.84855	-2.82644	-2.29229	-2.08266	-3.03353	-1.53103	-2.93794	-3.88323	-3.01792	-3.57342	-2.70059	-3.89244
10582	-5.34051	-5.94011	-5.08148	-5.70307	-4.21748	-5.62078	-4.19727	-4.81261	-4.98292	-5.11361	-3.33675	-3.84203	-3.8025	-4.85588	-5.26862	-5.26817	-4.9481	-4.72227	-4.93588	-4.67653	-5.4933	-6.14267	-4.53294	-5.12726	-5.78396	-5.03054	-6.41937	-5.82796	-5.4842	-4.80878	-4.86346	-5.75974	-6.10802	-6.32024	-5.17872	-5.97157	-5.8929	-4.54917	-5.46445	-4.97676	-4.64089	-5.59466	-4.19704	-5.53234	-6.4603	-5.5322	-6.01527	-5.20137	-6.42276
10587	-2.82217	-4.63526	-4.93812	-5.3649	-3.91287	-3.8324	-4.019	-3.85858	-4.30746	-4.51227	-2.67073	-3.25201	-3.70658	-4.41421	-4.38496	-4.19303	-4.31293	-4.27805	-3.34322	-4.94205	-4.21346	-3.23906	-4.25189	-4.28668	-5.21016	-3.67798	-5.54637	-4.57702	-4.45256	-5.33056	-5.01881	-6.67099	-6.46339	-6.24592	-5.59227	-5.01254	-5.40598	-4.82545	-4.85064	-4.80998	-4.44457	-3.78659	-4.16249	-4.15872	-5.03904	-5.50524	-4.30645	-3.34974	-5.11365
10593	-4.1254	-4.9456	-6.05297	-5.28181	-5.28949	-5.57123	-5.74683	-6.23626	-5.17548	-5.50603	-5.23793	-4.76815	-4.96559	-5.09438	-5.45239	-5.2341	-5.54515	-5.20926	-5.35123	-5.31389	-5.31238	-4.58652	-5.04729	-5.15663	-5.32403	-4.63177	-5.19426	-4.95109	-4.93361	-5.30595	-5.61239	-5.70475	-5.6343	-5.72218	-5.84497	-5.45983	-5.30346	-3.58124	-5.16944	-5.53291	-5.43185	-5.01819	-5.07085	-4.88368	-5.30715	-4.68561	-5.09944	-4.30478	-4.9228
10639	-4.80061	-4.12999	-4.00188	-4.28506	-4.35998	-4.1535	-3.70766	-3.33797	-3.77049	-3.99757	-3.73678	-4.09316	-3.20845	-3.63495	-3.892	-4.27891	-4.60927	-3.794	-3.80059	-3.82135	-4.07868	-3.93329	-3.54819	-3.95742	-3.89894	-3.70834	-4.23948	-4.07473	-3.94663	-3.90526	-4.03451	-3.95085	-4.13086	-4.07457	-3.92096	-3.97519	-3.80789	-3.71631	-3.7122	-3.94441	-4.09834	-3.97942	-3.39201	-4.36387	-4.24912	-4.26353	-4.12218	-4.33297	-3.9651
10723	-5.45579	-5.99995	-5.19772	-5.86494	-4.36007	-5.72179	-4.43591	-4.94456	-4.99001	-5.14897	-3.28511	-3.92817	-5.00092	-4.96612	-5.37627	-5.30201	-5.07359	NA	-5.04161	-4.78017	-5.54527	-6.21759	-4.56558	-5.14897	-5.85606	-5.17548	-6.49584	-5.75772	-5.60702	-4.93748	-4.87501	-5.83628	-6.32894	-6.30853	-5.18818	-6.02295	-5.96763	-4.63338	-5.56237	-4.95556	-4.71661	-5.65146	-4.30491	-5.59996	-6.50413	-5.59891	-6.11007	-5.32078	-6.47031
10754	NA	-7.64683	-7.74269	-5.38658	-6.07574	-8.1191	-6.88273	-6.7736	-6.86454	-7.3683	-6.51497	-6.54939	-5.94238	-7.44578	-7.26507	-6.90171	-7.64953	-6.75407	-7.25458	-8.24875	-7.57397	-6.95854	-6.75001	-6.93258	-7.12151	-6.59938	-6.6644	-6.44292	-7.18269	-6.02149	NA	-8.57687	-7.57721	-8.19268	-6.81596	-7.59507	-7.17785	-6.33206	-6.49848	-6.73125	-6.62812	-5.54871	-5.94099	-6.96544	-7.24358	-5.95328	-6.81796	-4.80944	-7.28002
10775	-1.67122	-3.25403	-4.52856	-3.02508	-4.29593	-5.01244	-4.13399	-3.84501	-3.60428	-3.7792	-2.87979	-3.87799	-3.82046	-4.41277	-3.88176	-3.99157	-4.0109	-3.72283	-4.27696	-4.34821	-1.53895	-4.64913	-4.08173	-3.77287	-4.6527	-4.63954	-2.99962	-3.45117	-1.87728	-3.27101	-4.33653	-4.89597	-4.95516	-4.7731	-2.87771	-3.96112	-3.66032	-2.82401	-3.10539	-4.03653	-2.8299	-5.11284	-1.33902	-4.9811	-2.49343	-3.52826	-1.37737	-3.29772	NA
10789	-4.26303	-6.42316	-6.04707	-6.85556	-4.86662	-6.63211	-7.6262	NA	-6.25952	-7.37802	-5.0258	-4.10783	NA	-8.01366	-6.30357	-6.21861	-5.36715	NA	-4.50337	-4.85662	-6.00985	-5.3246	NA	NA	NA	NA	-6.03694	-5.77497	-6.57665	-4.14743	-5.01106	-5.25128	-6.04388	NA	-5.98691	NA	-7.69883	-6.1236	NA	-6.50911	-6.13337	NA	-6.17382	-6.0102	-6.83688	-5.33466	-5.44106	NA	-7.71185
10797	1.29095	-0.482462	0.634451	0.152832	1.60768	0.0450073	-1.05049	NA	0.422721	-0.21726	0.704648	0.793205	1.46417	-0.533211	1.06749	0.457046	0.934342	NA	0.0397788	0.723731	0.619603	1.71739	0.0412418	-0.76891	0.886301	-0.246769	0.658114	-0.0157542	0.477383	1.23298	0.823202	1.37604	0.914279	-0.735349	1.33714	NA	-0.129273	1.43386	-2.6767	0.986145	1.24715	-0.873691	0.642659	1.1034	-0.134509	0.496423	0.52088	0.819689	-0.645046
10827	-2.75445	NA	NA	-3.91875	-2.49938	-4.8527	-5.11532	NA	-2.9578	-5.35855	-3.35056	-2.60666	NA	-4.51593	-2.98361	-3.90285	-3.05651	NA	-4.75398	-3.42156	-4.05857	-2.37517	-4.24052	-5.4722	-3.02562	-4.3732	-3.20577	NA	-3.67607	-2.76205	-3.42261	-3.18477	-3.15937	NA	-2.74503	NA	NA	-2.66006	NA	-3.59421	-2.75714	-4.69887	-3.43229	-2.87165	-4.30966	-3.81122	-3.77861	-3.1385	-4.73215
10869	-5.44332	-5.98745	-5.20438	-5.77762	-4.2838	-5.76896	-4.00136	-4.87227	-5.02065	-5.08697	-3.41313	-3.86365	-3.96216	-4.93931	-5.22248	-5.28717	-4.9542	-4.7646	-5.0638	-4.72128	-5.56797	-6.03925	-4.60553	-5.18317	-5.68962	-5.03056	-6.30097	-5.58932	-5.53008	-4.71961	-4.89209	-5.86884	-6.21012	-6.30813	-5.12287	-5.98742	-5.75731	-4.72956	-5.38475	-4.94947	-4.62699	-5.68274	-4.13749	-5.56686	-6.55056	-5.59578	-6.13102	-5.39037	-6.3889
10927	0.970883	0.0691826	0.225504	0.0937107	0.636607	0.222781	0.215956	NA	0.723985	0.408615	0.788294	0.895378	1.09941	0.303301	0.37766	0.588714	0.711941	NA	0.40058	0.486417	0.532354	1.00766	0.8292	0.419737	0.775677	0.362819	0.585247	0.416903	0.5222	0.786487	0.653046	0.301651	0.366796	0.0821897	0.308024	NA	0.231355	0.818373	NA	0.585772	0.580725	0.207867	1.14409	0.952637	0.428111	1.07205	0.817907	1.14654	0.056852
10949	NA	-4.02981	-7.18112	-5.44127	-4.17949	NA	NA	NA	-3.24042	-4.21577	-3.34473	-7.34809	-3.12244	-3.78171	-3.64891	-3.44936	-3.36594	NA	-3.67744	NA	-3.35472	-3.24089	-3.67337	-3.43809	-3.3397	-3.81087	-4.63332	-3.67267	-3.41254	-5.72557	-3.7584	-3.62248	-3.6655	-3.97528	-6.23674	NA	NA	-5.71889	NA	-3.3735	-3.388	-3.94514	-2.89362	-3.14965	-3.90201	-2.9744	-3.17088	-3.5804	NA
10959	-4.2648	-4.7569	-5.93819	-4.90655	-5.56929	-5.95203	-5.57944	-5.67981	-4.80542	-6.02275	-5.32286	-4.84146	-4.89633	-4.96598	-5.45344	-5.19416	-5.4736	-5.31177	-4.80524	-5.11225	-4.99036	-4.21139	-4.36952	-4.80012	-5.78632	-4.98487	-5.2779	-5.00435	-4.9535	-5.95465	-5.93381	-5.92163	-6.06191	-6.01499	-5.68089	-5.45782	-5.22926	-4.45159	-5.11347	-5.20262	-5.13548	-4.91329	-4.71345	-4.61479	-4.79514	-3.91284	-4.47581	-3.8997	-4.35974
10963	-5.25919	-2.24918	-4.46049	-3.18016	-3.25643	-4.60368	-3.77534	-4.77173	-3.27398	-3.75567	-2.68315	-2.80595	-2.7456	-4.00106	-3.69318	-3.71503	-3.77731	-3.01486	-3.93555	-4.00205	-4.13997	-4.03473	-3.32401	-3.7126	-4.65474	-4.5196	-3.58513	-2.87728	-3.27194	-3.32681	-3.79304	-3.70932	-4.21464	-3.86766	-2.6971	-3.36306	-3.36187	-2.86428	-2.87728	-2.75178	-2.61312	-3.54483	-4.1494	-4.07611	-3.75901	-3.88351	-2.94728	-3.86784	-3.86382
11028	-4.66055	-6.55983	-5.57037	-6.79	NA	-6.14415	-6.16857	-6.20384	-5.62967	-4.90298	-5.85021	-5.23074	-5.3863	-5.74858	-5.57989	-6.0471	-6.41697	-5.67959	-5.65796	-6.41913	-6.21018	-6.29159	-5.03929	-5.01816	-5.40714	-5.34617	NA	-5.19455	-6.31696	-5.18517	NA	-5.38261	NA	-5.26015	-5.31868	-5.65512	-4.93362	-4.96891	-5.23824	NA	NA	-5.97635	-5.14289	-5.53453	-6.27224	-5.87878	-5.10223	NA	-6.092
11047	-1.78362	-0.703276	NA	-0.769072	-0.589059	-1.47763	-0.656337	NA	0.168271	-0.843185	-0.302346	NA	-0.25966	-1.22693	NA	-6.46371	-0.158115	NA	-1.02851	-0.915446	-0.671711	-1.22945	-0.0293886	-1.25725	0.279204	NA	0.0684439	-0.817206	-0.974662	0.0239519	0.132376	-1.75984	-0.229132	-1.67667	NA	NA	-0.359976	-0.0369782	NA	0.51248	-0.766102	-1.26679	0.221946	NA	-0.314252	0.293855	-0.526161	0.153269	-2.46657
11116	-3.77726	-4.06629	-4.01312	-4.11994	-4.47203	-4.01007	-3.54756	-3.35731	-3.48614	-3.70542	-3.70311	-3.65105	-2.61029	-3.64962	-3.92391	-4.17225	-3.89542	-3.76195	-3.7755	-3.98236	-4.01792	-3.98804	-3.17548	-3.80476	-3.604	-3.58338	-4.23424	-3.81353	-3.86331	-3.74323	-3.96303	-4.10337	-4.03306	-3.88594	-3.79732	-4.03416	-3.76586	-4.15213	-3.67178	-3.76632	-3.99137	-3.84732	-3.09854	-3.5958	-4.10921	-4.04836	-3.74069	NA	-3.9602
11123	-1.59663	-2.73996	-5.03352	-4.64376	-4.16866	-4.54754	-4.3771	-4.30505	-3.43285	-4.3303	-2.89869	-2.67977	-3.47624	-4.17559	-4.09176	-3.47676	-4.1923	-3.78444	-3.73732	-3.57372	-3.86597	-3.02763	-3.67404	-3.92975	-4.53236	-3.90452	-4.49708	-3.92649	-3.45313	-4.08612	-4.42102	-5.2447	-5.09464	-4.78059	-5.11435	-4.36727	-4.56644	-4.32925	-4.31841	-4.18451	-4.06124	-3.85307	-2.85415	-2.66204	-4.31269	-3.47971	-4.21541	-3.43018	-4.45038
11125	-1.64463	-1.61117	-1.62807	-1.40154	-1.56547	-1.3981	-1.66219	NA	-1.33872	-1.59946	-1.67152	-2.24426	-0.27098	-1.66169	-1.46672	-1.62412	-1.81955	NA	-1.61568	-1.74254	-1.67442	-1.39044	-1.54203	-1.69341	-1.54837	-1.75452	-1.69167	-1.62358	-1.4496	-1.44043	-1.38638	-1.63313	-1.64844	-1.60869	-1.23255	NA	-1.29437	-0.712685	NA	-1.40653	-1.56419	-1.7803	-1.60856	-1.55361	-1.73719	-1.70915	-1.60211	-1.73952	-1.6299
11151	-5.6751	-5.40816	-5.43488	-4.84867	-5.38588	-5.20519	-5.74593	NA	-6.61726	-5.69619	-5.03317	-6.48804	-4.10725	-5.60361	-5.51114	-5.50755	-5.64069	NA	-5.35055	-6.32036	-5.6874	-5.75987	-5.17213	-5.50849	NA	-5.47112	-5.40264	-5.68069	-5.11956	NA	-5.43213	-6.55231	-6.08792	-5.2013	-5.56367	NA	-5.25709	-4.05822	NA	-5.80374	-5.67341	-5.33822	-5.69852	NA	-5.66257	-5.60075	-5.80512	-5.66037	-5.22216
11158	-5.11788	-5.85064	-4.88343	-5.50905	-3.81727	-5.57299	-4.07451	-4.71388	-4.89641	-4.84793	-3.06777	-3.5616	-3.85559	-4.79507	-5.00755	-4.97755	-4.76374	-4.49126	-4.88327	-4.38506	-5.24108	-5.97651	-4.35331	-4.91341	-5.66104	-4.81106	-6.1559	-5.49158	-5.28637	-4.53846	-4.47063	-5.4628	-5.81986	-6.19364	-4.7945	-5.82476	-5.74239	-4.52982	-5.2187	-4.51277	-4.28805	-5.54321	-3.86352	-5.47225	-6.32297	-5.18012	-5.85432	-4.95479	-6.40475
11164	-3.60912	-3.47031	-3.58149	-3.29606	-3.64115	-3.07916	-3.74417	NA	-3.29622	-3.51901	-3.62357	-3.30011	-2.16823	-3.51007	-3.07297	-3.59435	-3.9379	NA	-3.56884	-3.75785	-3.7442	-3.42459	-3.4449	-3.57337	-3.89191	-3.62713	-3.64585	-3.49077	-3.44515	-4.34943	-3.48602	-3.79158	-3.80969	-3.54224	-3.35261	NA	-3.30931	-2.74154	NA	-3.48444	-3.35586	-3.56503	-3.67818	-4.01283	-3.66478	-3.64313	-3.51679	-3.79346	-3.50757
11203	-4.89313	-5.24938	-4.97644	-5.20894	-5.00474	-5.25538	-4.96155	-4.70822	-5.02847	-4.99547	-4.85702	-4.65553	-4.38112	-4.67059	-4.77983	-5.3161	-5.74264	-4.87244	-4.91206	-4.7652	-5.01421	-5.28261	-4.61828	-4.8675	-5.11547	-4.82181	-5.01771	-5.06644	-4.88916	-4.92716	-4.96241	-5.03522	-5.11185	-5.13286	-4.98494	-5.13003	-4.82092	-4.63142	-4.97949	-4.81659	-4.78076	-5.1415	-4.20604	-5.04358	-5.31391	-4.95094	-5.08544	-5.05515	-5.24079
11382	-6.00719	-6.03986	-6.06444	-6.00395	-6.25705	-6.07481	-5.59877	-5.42384	-5.68752	-5.63783	-5.71258	-5.68564	-5.08494	-5.7767	-5.70598	-6.4437	-5.78983	-5.91238	-5.81859	-5.87023	-5.93844	-5.97215	-5.45522	-5.90845	-5.6372	-5.53603	-5.83899	-5.76873	-5.85041	-5.57319	-5.93386	-6.10773	-6.16698	-5.78305	-5.86963	-6.09518	-5.53309	-5.52089	-5.61537	-5.97443	-5.84177	-5.90237	-5.0879	-5.74803	-6.12464	-6.1328	-6.11745	-6.01173	-5.93527
11394	-2.44623	-1.8793	-3.38466	-1.08942	-3.34843	NA	NA	NA	NA	-1.49515	-2.05992	-3.7566	-2.13825	NA	-3.0343	-1.3873	-1.63686	NA	-2.433	-3.21688	-1.9187	-3.11546	-1.37785	-2.79267	-1.47046	-2.18202	-2.77884	-1.20368	-1.69711	-2.36765	-1.89759	-4.52054	-3.30175	NA	-3.34488	NA	NA	-1.06481	NA	-1.92663	-2.7983	-2.30296	-4.10808	-1.73651	-3.75093	-1.84071	-2.59305	-2.25715	NA
11397	-4.9625	-5.37565	-4.69851	-3.76997	-6.19305	-6.50479	-5.24132	NA	-5.79686	-4.76468	-5.75934	NA	-6.40201	-7.55715	-5.84926	-3.87411	NA	NA	-5.92011	-6.96946	-5.7187	-6.47436	-6.46442	NA	-4.11209	-7.83468	-5.68083	-4.65834	-5.43115	NA	-4.61311	-5.86872	-5.13595	-7.86563	-4.43247	NA	-7.34405	-5.55757	NA	-5.751	-5.7089	-7.50034	-6.72892	-4.35342	-5.80093	-5.587	-5.96725	-5.32047	-5.70834
11426	-4.20919	-4.17283	-4.16623	-4.1307	-4.10662	-4.31256	-4.32649	-4.392	-4.02286	-4.3733	-4.1326	-4.33703	-3.40845	-4.37786	-4.11115	-4.37406	-4.40239	-4.37139	-4.53678	-4.24688	-4.2837	-4.33878	-4.24452	-4.33336	-4.20919	-4.38556	-4.309	-4.30132	-4.18099	-4.39362	-4.29158	-4.45378	-4.27723	-4.5316	-4.10067	-4.28584	-4.27169	-3.81913	-4.00631	-4.0127	-3.93771	-4.1896	-3.52342	-4.17605	-4.30528	-4.18767	-4.08419	-4.13402	-4.26228
11434	-5.75	-6.11344	-5.93479	-6.16955	-5.63005	-6.28643	-6.10822	-5.93144	-5.85194	-5.83006	-5.77476	-5.5523	-5.17389	-6.12324	-5.73795	-6.28029	-6.23516	-5.89192	-6.14168	-5.81687	-6.14144	-5.72965	-6.02984	-6.31601	-5.89253	-5.89415	-6.08175	-6.19807	-6.16537	-5.89616	-5.97775	-5.55813	-6.06688	-6.06809	-5.76848	-6.03526	-5.99622	-6.21783	-5.78108	-5.93012	-5.70479	-6.14154	-5.42483	-5.94159	-6.06847	-5.90526	-5.95643	-6.2933	-5.94863
11447	-2.3596	-3.44422	-3.89077	-3.66302	-3.14796	-3.05455	-3.29186	NA	-2.70351	-2.85861	-2.41817	-3.57964	-2.06304	-3.47407	-2.93774	-2.85937	-2.88875	NA	-3.30493	-3.27665	-3.57467	-1.93116	-3.07359	-3.00272	-3.14016	-3.82256	-4.65291	-3.35132	-4.20202	-3.97984	-2.88592	-4.1685	-3.49949	-3.6184	NA	NA	-3.2083	-2.38866	NA	-3.07202	-2.80268	-4.3645	-2.26155	-3.19277	-3.16586	-2.26217	-2.98903	-2.22753	-3.71453
11470	-5.62114	-6.16608	-6.95568	-6.32758	-6.60242	-6.70284	-6.43413	-6.38338	-5.39766	-5.79578	-5.75408	-5.76608	-6.14674	-5.50174	-5.58485	-6.18493	-6.39702	-6.23172	-5.81601	-6.65092	-5.53006	-5.29234	-5.98196	-5.43425	-6.32925	-6.19212	-6.13927	-5.90135	-5.89421	-6.82681	-6.31506	-6.18636	-6.59087	-6.35924	-6.3424	-6.04962	-6.2314	-5.61814	-6.09561	-6.43493	-6.10933	-6.50162	-5.18901	-6.14723	-6.18014	-4.62638	-4.90899	-4.68318	-4.87111
11527	-5.06194	-5.27303	-5.06893	-5.29181	-5.24596	-5.30269	-5.09405	-4.87852	-5.02288	-5.10045	-4.85973	-4.97661	-4.19567	-4.85055	-4.96963	-5.7094	-5.30908	-5.30051	-4.84377	-5.11978	-5.00078	-5.4698	-4.60211	-4.98519	-5.23028	-5.09738	-5.37647	-5.18459	-5.12041	-5.16969	-5.20719	-5.32407	-5.29127	-5.23963	-5.36299	-5.63485	-5.01486	-4.69482	-5.34518	-5.22301	-5.13436	-5.22291	-4.42185	-5.14964	-5.20896	-5.29337	-5.18431	-5.01529	-5.38634
11579	-0.152578	-1.40078	-0.994548	-1.21095	-0.52007	-0.827995	-1.83931	NA	-0.534832	-0.764238	-0.395986	-0.17412	0.136058	-0.970026	-0.827706	-0.636294	-0.402591	NA	-1.16542	-0.773403	-0.70213	-0.0663355	-0.384553	-0.823731	-0.32994	-1.09597	-0.666651	-0.946185	-0.777409	-0.359298	-0.496467	-0.767581	-1.02361	-1.49344	-0.840206	NA	-1.16547	-0.142797	NA	-0.596997	-0.620637	-1.39491	0.0146653	-0.131915	-1.11354	-0.154315	-0.445766	-0.424114	-1.2296
11584	-4.97225	-4.42132	-4.54285	-4.10343	-4.34911	-3.55034	-4.41268	NA	-4.97828	-4.08966	-4.47996	-4.21088	-3.24514	-4.40783	-4.30809	-4.14087	-4.89205	NA	-4.46257	-4.87499	-4.91966	-6.7426	-4.77533	-4.59737	NA	-4.54864	-4.87875	-5.10385	-4.37986	-5.76473	-4.56598	-4.73042	-4.65749	-4.60473	-4.59944	NA	-4.02425	-3.42018	NA	-4.54249	-4.5187	NA	-4.64097	NA	-5.52763	-4.85301	-5.08858	-5.3171	-5.17954
11628	-5.48088	-5.16661	NA	-6.75638	-4.65459	-5.54244	-4.96161	NA	-6.51656	-5.64755	-5.30224	-4.05886	-5.48648	-4.79899	-5.21279	-6.08261	-5.93965	NA	-7.5146	-5.46994	-5.42098	-4.3079	-4.72687	-6.54257	-5.11112	-4.83656	-4.93724	-4.52381	-4.87212	-5.97171	-5.65359	-6.74791	-6.15729	NA	-6.44219	NA	NA	-6.01165	NA	NA	-5.71781	-5.16336	-5.96877	-6.37012	-5.41644	-4.4038	-4.71326	-5.28962	NA
11653	-5.60953	-6.45129	-5.51202	-6.05862	-4.51718	-5.92442	-4.72676	-5.32451	-5.44355	-5.39299	-3.64115	-4.21091	-3.89154	-5.45929	-5.69977	-5.65189	-5.22677	-5.18159	-5.26512	-5.09084	-5.7138	-6.53647	-4.96438	-5.56669	-6.15768	-5.43203	-6.67788	-6.08654	-5.87949	-5.06226	-5.16203	-6.22786	-6.52484	-6.62232	-5.45861	-6.4709	-6.33291	-4.61322	-5.88376	-5.23949	-4.92041	-6.03328	-4.4177	-5.99356	-6.86092	-5.9572	-6.44225	-5.48753	-6.98721
11744	-4.98988	-5.46348	-5.19062	-5.36004	-5.16838	-5.40815	-5.34274	-5.08337	-5.15544	-5.05721	-4.94739	-4.97746	-4.45341	-4.92139	-4.97796	-5.72251	-5.74276	-5.26014	-5.11076	-5.3251	-5.13074	-5.54105	-4.98581	-5.09299	-5.14958	-5.1513	-5.17443	-5.12116	-5.22739	-4.9673	-5.17623	-5.45559	-5.38775	-5.23169	-5.27163	-5.56872	-4.95728	-4.76969	-5.3383	-5.14461	-4.89467	-5.33585	-4.46132	-5.30173	-5.54123	-5.30614	-5.12199	-5.00361	-6.00534
11763	-2.93353	-2.89047	-2.99552	-2.85269	-2.70564	-2.76911	-3.70168	NA	-2.61432	-2.86542	-2.87989	-3.34733	-1.6221	-2.83347	-2.73857	-2.95142	-3.22664	NA	-2.88705	-2.91683	-2.93507	-2.57428	-2.88469	-2.9123	-2.94526	-3.06436	-2.93782	-2.91844	-2.82278	-2.88756	-2.72515	-2.88617	-2.9456	-2.97909	-2.51104	NA	-2.57874	-2.15245	NA	-2.60777	-2.74371	-3.05746	-2.82546	-3.00092	-3.04457	-2.93411	-2.81849	-3.00416	-2.88601
11803	-3.40064	-3.19062	-3.42307	-2.76975	-3.09352	-3.18478	-4.37833	NA	-3.88287	-3.25302	-3.34551	-3.31309	-2.02953	-3.51015	-3.21058	-2.77735	-3.57697	NA	-3.43682	-3.36662	-3.13412	-3.07158	-3.65519	-3.34827	-2.83781	-3.6723	-2.82018	-3.16373	-3.14346	-2.80332	-2.25145	-3.19514	-2.77307	-3.22514	-2.87975	NA	NA	-1.94109	NA	-2.70921	-3.41599	-3.57627	-3.40196	-3.15841	-3.40832	-2.95575	-3.40399	-3.18474	-3.62892
11861	-5.26814	-5.30012	-5.78176	-5.26519	-5.4656	-4.99399	-4.77401	-5.00266	-4.80836	-5.05754	-4.59137	-4.97144	-5.12164	-5.58668	-5.47583	-5.4321	-4.98239	-4.79593	-5.44978	-5.30666	-5.33174	-4.64858	-4.93113	-4.98047	-4.4803	-4.75924	-5.19644	-4.79472	-4.79966	-4.77246	-5.18614	-5.02794	-5.1429	-5.15965	-4.80669	-4.96803	-5.30972	-5.21064	-4.45175	-4.69033	-4.90005	-4.94621	-4.22306	-4.44683	-5.62234	-4.82425	-5.29052	-4.77535	-4.95553
11914	-2.2631	-4.42696	-2.68079	-4.16132	-4.08031	-4.83689	-2.36713	-1.56901	-4.65258	-2.40693	-2.23056	-2.19263	-1.7305	-3.13437	-4.03994	-3.35316	-2.48257	-3.08781	-2.40665	-2.57369	-3.65818	-2.83755	-4.71848	-3.7164	-3.66308	-2.705	-2.99077	-3.7963	-3.70423	-3.74572	-4.4607	-4.24235	-3.6738	-4.07845	-4.84205	-4.13524	-4.86514	-3.60917	-4.41914	-4.97436	-3.9682	-2.38819	-1.69892	-1.73632	-3.25711	-4.50025	-3.44033	-4.18211	-2.68665
11967	-3.40038	-5.04651	-5.01591	-5.63061	-6.18687	-6.07771	-5.42293	NA	-6.35828	-6.93631	-6.41982	-5.93942	-5.90435	-6.16927	-6.0357	-4.75687	-6.29323	NA	-5.06472	-6.32997	-5.76725	-6.35441	-4.84494	-6.11146	-5.66619	-5.05887	-4.74745	-5.03816	-5.19049	-5.40953	-5.9883	NA	-6.07111	-5.87982	-5.74725	NA	-6.45172	-4.35421	-5.60521	-4.92031	NA	-5.84555	-6.46376	-6.32156	-5.4838	-6.23327	-6.10214	-5.35608	-8.18708
12003	-5.0421	-5.66984	-5.63316	-6.78675	-4.85073	-6.22033	-5.24212	NA	-6.63658	-6.54751	-4.63818	-4.42973	-5.42275	-5.36377	-6.07762	-5.33667	-6.53321	NA	-4.51975	-6.2646	-5.3161	NA	NA	-5.69658	-6.54683	-5.76082	NA	-7.60609	-5.78956	NA	NA	-5.89576	NA	-7.63908	NA	NA	-6.44809	NA	NA	-6.69161	NA	NA	-4.44293	NA	-5.82218	NA	-5.68606	NA	-7.13477
12071	NA	-4.65255	-5.37187	-4.36952	NA	-3.84762	-4.02727	-3.46119	-4.32304	NA	-2.749	-4.28573	-3.3436	-4.62745	-3.5243	-4.50818	-4.43224	-4.15545	-4.06585	NA	-5.40301	NA	-5.0347	-3.89249	-3.39284	-3.53786	NA	-3.48656	-4.74006	-3.38152	NA	-4.83269	-3.28273	-3.98658	NA	-3.39432	-4.59646	-5.71452	-3.11014	-2.93782	-3.79287	-3.38019	-3.54828	-2.99694	-4.98224	-3.41006	NA	NA	-4.46691
12076	-0.985508	-1.86667	-2.51606	-2.50691	-0.621678	-1.75313	-1.37855	NA	-0.371675	NA	-1.28258	-0.908454	-2.64739	-3.36957	-2.60833	-1.11623	-2.11337	NA	-2.94467	-0.930207	-1.30033	-0.283877	-2.99074	-1.5364	NA	-1.91886	-1.78294	-2.71965	-2.62278	-0.792687	NA	-1.21515	-0.782345	-1.89313	-1.08043	NA	-2.56397	-1.95603	NA	-1.58319	-0.78879	-2.11177	-1.60801	-2.2299	-1.74636	NA	-2.26853	-0.92515	-2.7213
12080	NA	-4.41464	-5.7665	-5.69638	NA	-4.2073	-3.88721	-4.25691	-3.02979	NA	-2.76697	-4.07208	NA	-5.16606	-2.6995	-3.12106	-2.79672	-3.4615	NA	-4.99233	-4.94101	-3.53312	-4.25329	-4.91317	-3.85658	-4.27049	NA	-2.50303	-3.18873	-3.90605	NA	-4.39011	-3.28287	-3.9337	-5.13309	NA	-3.64119	-5.30636	-4.28173	-3.82233	-3.37722	-3.38404	-3.2514	-3.31298	-4.30818	-3.89471	NA	NA	-4.49574
12095	-5.02147	-5.95027	-5.57802	-5.47314	NA	-5.80419	-5.35778	-5.66516	-5.52052	-5.56479	-5.30372	-5.63166	-5.32266	-5.23547	-5.22894	-5.98244	-6.32249	-5.87798	-5.2991	-5.83391	-5.55482	-6.23119	-4.71886	-5.55894	-6.03726	-5.81086	NA	-5.39866	-5.59254	NA	NA	-6.17978	NA	-5.43925	-5.87074	-6.26378	-5.52701	-5.47705	-6.30998	NA	NA	-5.82122	NA	-6.02767	-5.49225	-6.38026	-5.71563	NA	-6.01412
12117	-0.519754	-1.20589	-2.09371	-2.18557	-1.6623	-2.38456	-1.36009	NA	-1.93705	-2.17901	NA	-1.21126	NA	-2.68772	-2.35771	NA	-0.878753	NA	-2.02344	-1.36198	-1.41159	-1.70419	-1.62873	-1.40718	NA	NA	-1.32251	NA	-1.23453	NA	-0.170174	-2.53875	-0.75058	-1.16628	-2.18761	NA	-1.43096	-0.358369	NA	NA	-0.770533	-1.71422	-1.64065	-1.85497	-2.69645	-0.917522	NA	-0.549565	NA
12173	-4.94175	-6.99237	-5.94482	-6.29354	NA	-6.07881	-6.01714	-6.13386	-5.25989	-5.10131	-5.35267	-5.3738	-6.17886	-6.08565	-6.73422	-6.24531	-6.39579	-6.05612	-5.75304	-5.81547	-6.15794	-6.59148	-5.32255	-5.28037	-5.96293	-5.79958	NA	-5.74794	-5.96719	-5.27448	NA	-5.45523	NA	-5.56723	-5.68276	-5.71952	-5.02468	-5.57688	-5.76066	NA	NA	-5.66677	-4.77573	-5.91615	-6.40974	-6.40633	-5.19916	NA	-6.11107
12212	-2.81426	-5.627	-7.59612	-1.38095	NA	-6.91683	-7.86732	-7.08065	-7.56458	-8.16153	-7.44097	-7.09383	-6.47163	-7.21739	-7.40571	-7.39407	-6.33549	-6.12223	-5.9157	-5.79386	-7.39793	-2.41364	-5.37938	-6.10359	-7.53008	-5.69904	-6.36572	-5.70945	-6.10413	-6.16919	-6.20625	-6.8606	-6.71163	-6.28082	-6.44928	-6.201	-6.37951	-5.45862	-6.04397	-6.35646	-5.84937	-5.83037	-2.20374	-5.8258	-6.44388	-1.19442	-0.7294	-5.65689	-6.20786
12224	-3.94988	-4.03368	-4.00819	-4.01974	-3.93959	-4.06688	-3.99656	-4.03983	-3.98289	-3.99827	-3.96839	-3.9618	-3.96976	-4.03866	-3.99001	-3.99069	-4.03072	-4.04411	-3.99941	-4.03488	-3.9943	-3.94631	-3.97259	-4.00504	-3.94227	-4.0158	-3.9448	-4.02156	-4.02816	-3.94985	-3.94057	-3.94443	-3.89246	-4.04611	-3.94276	-4.00736	-3.99907	-3.97216	-3.93985	-3.91571	-3.97499	-3.98743	-3.9205	-4.01204	-3.99548	-3.99115	-3.96472	-3.9443	-4.01131
12231	-6.40394	-6.68793	-5.28383	-5.61154	-5.7437	-5.57921	-5.20561	NA	-6.25466	-5.53718	-4.99641	-5.00854	-6.89905	-4.82003	-6.40123	NA	-5.34255	NA	-4.93858	-5.80028	-5.19584	-5.40265	-5.45634	-4.41761	-4.78776	-5.26448	-5.11851	-6.00975	NA	-5.79374	-5.29674	-5.64349	-6.66026	-5.55261	-5.69009	NA	-7.8829	-3.38288	NA	-5.46739	-4.6524	-4.78456	-4.56514	-3.68764	-5.72821	-5.97757	-4.26485	-4.44045	-4.98184
12236	-4.35277	-4.40578	-4.37904	-4.36839	-4.33329	-4.41928	-4.40594	-4.44865	-4.4047	-4.39679	-4.36407	-4.40926	-4.34538	-4.43435	-4.45287	-4.43166	-4.37771	-4.46437	-4.39028	-4.40863	-4.3422	-4.36748	-4.37891	-4.40844	-4.36074	-4.39889	-4.36401	-4.35723	-4.34474	-4.35705	-4.32777	-4.32524	-4.37183	-4.40653	-4.39957	-4.41776	-4.42512	-4.35579	-4.37294	-4.33755	-4.31998	-4.40819	-4.32641	-4.41207	-4.39833	-4.33907	-4.33898	-4.33139	-4.39969
12285	2.92378	2.67493	2.75667	3.11542	2.93244	2.85183	2.41976	NA	3.03025	2.83434	2.9083	2.14447	4.05607	2.66035	2.90958	2.96544	2.83063	NA	2.65039	2.59118	2.79282	2.96278	2.95022	2.64229	3.08615	2.52039	2.95564	2.92667	3.04031	3.2351	3.25848	2.6959	2.83264	2.68072	2.99674	NA	2.92185	3.72271	NA	3.04066	2.97636	2.49661	2.8094	3.08926	2.5642	2.95384	2.83389	2.94339	2.62577
12326	-1.23273	-1.52694	-1.4167	-1.25898	-1.24748	-1.58773	-2.44995	NA	-1.09946	-1.27837	-1.23945	-1.80138	0.712132	-1.4569	-1.28893	-1.2054	-1.22489	NA	-1.5666	-1.77743	-1.42063	-1.12824	-1.30128	-1.54175	-0.971901	-1.65881	-1.16642	-1.20273	-1.10224	-0.858199	-0.759269	-1.4141	-1.27423	-1.53436	NA	NA	-1.25293	-0.0554298	NA	-1.13005	-1.18127	-1.71452	-1.24726	NA	-1.63958	-1.30354	-1.58018	-1.31283	-1.59204
12340	-3.42535	-3.8461	-3.69069	-3.35146	-3.37373	-3.49231	-4.80546	NA	-3.36948	-3.45169	-3.58789	-3.27193	-2.30871	-3.87098	-3.44085	-3.52431	-3.54459	NA	-3.87742	-3.88674	-3.63007	-3.27131	-3.52281	-3.72772	-3.52947	-3.9781	-3.7217	-3.47394	-3.43298	-3.13416	-3.18301	-3.61506	-3.59367	-3.74396	-3.21712	NA	-3.42964	-2.59576	NA	-3.26672	-3.37427	-3.89998	-3.54727	-3.21551	-3.85257	-3.4578	-3.65541	-3.4183	-3.88581
12370	-3.15863	-2.88131	-3.31771	-2.95716	-2.51778	-3.27736	-3.58	NA	NA	-3.14615	-3.85756	-2.84828	-3.05952	-3.26972	-2.80989	-2.52607	-2.99876	NA	-3.07067	-2.87845	-2.83421	-2.62512	-2.92465	-3.19015	-2.56837	-3.38359	-2.5544	-2.78257	-2.70808	-2.61423	-2.05917	-2.52811	-2.24639	-3.06057	-2.42443	NA	NA	-2.16272	NA	-2.42761	-2.73837	-3.0318	-3.29105	-2.9432	-3.2144	-2.91438	-3.13946	-3.08845	-3.44994
12398	-5.4892	-6.28139	-6.21987	-5.88238	-5.70804	-6.34217	-5.93245	-6.42556	-5.49359	-5.66972	-5.18954	-5.55617	-5.20999	-6.30554	-6.25481	-5.96003	-6.05409	-5.89284	-5.9702	-6.27411	-6.02855	-6.2393	-5.21184	-5.76918	-5.59019	-5.68967	-4.98522	-5.34569	-5.50582	-5.36534	-5.60564	-5.96802	-5.83002	-5.8685	-6.00574	-6.08129	-5.83075	-5.11617	-5.6699	-5.16588	-5.42487	-5.88475	-4.77824	-5.48703	-6.33257	-5.23945	-5.46351	-4.97198	-6.10354
12436	-4.5071	-4.68064	-3.85058	-5.16448	-2.85347	-3.93738	-2.60039	NA	-3.0383	-3.77809	-1.75741	-2.34639	-4.12375	-3.35764	-4.19202	-3.29991	-3.51495	NA	-3.69411	NA	-4.09797	-6.29334	-2.70188	-3.4126	-4.89421	-3.71694	NA	-4.92685	-4.16653	NA	-3.47132	-6.69402	-6.47865	-5.50435	-3.81048	NA	NA	NA	NA	-3.17015	-3.01376	-4.75796	-2.41935	-6.31575	-5.60806	-4.02606	-4.67959	-3.67385	-7.68593
12457	-2.38666	-3.93006	-3.01365	-3.39253	-2.07375	-3.29121	-4.58247	NA	-3.04246	-3.6134	-2.9839	-2.77587	-2.15847	-3.77937	-2.46991	-3.30828	-2.90901	NA	-3.46362	-2.77938	-3.00362	-1.80065	-3.58192	-3.94201	-2.84111	-3.67164	-3.73962	-3.56705	-3.13907	-4.44406	-3.7954	-2.23334	-2.66803	-4.14519	-2.13534	NA	-3.53804	-4.01163	NA	-2.66615	-2.35514	-4.12883	-2.83125	-2.54028	-3.52476	-3.8568	-2.93953	-2.91711	-3.8416
12484	-4.16536	NA	-7.52749	-5.58265	-6.70603	NA	-7.35926	NA	-5.48358	NA	-5.96604	NA	-5.53367	-6.43755	-6.44151	-5.66727	-5.55931	NA	-6.40145	-7.12667	-5.73091	-6.05407	-4.68681	-5.79186	-5.79835	NA	-5.95899	-5.84474	-4.84828	-5.09471	-4.55404	-5.3827	-5.38541	-5.59435	NA	NA	-5.38329	-4.86261	NA	-5.73322	-6.18887	NA	NA	-5.95063	-6.34516	-5.12278	-5.35507	-4.93783	-7.46901
12493	-5.86079	-6.13091	-6.0922	-5.74487	-5.50506	-6.21629	-5.92486	NA	-5.8425	-6.14286	-5.73502	-5.93605	-5.00593	-6.97351	-6.4274	-5.46686	-5.68598	NA	-6.35058	-6.1756	-5.52164	-6.05024	-5.1847	-6.27408	-6.04043	-6.10001	-5.75771	-6.28462	-5.67827	-5.70468	-4.90318	-6.02933	-5.38495	NA	-6.21331	NA	-6.03906	-4.74162	NA	-5.40592	-5.81146	-5.85746	-5.63811	-5.35586	-6.04131	-5.3475	-6.18147	-5.28004	-7.33034
12540	-4.04664	-5.41935	-4.62232	-6.12098	-3.75297	-4.40577	-6.23958	NA	-5.2745	-5.15411	-4.69052	-3.5443	-3.73587	-5.63737	-3.21701	-5.30027	-4.63434	NA	-5.49269	-4.44819	-5.05831	-3.68029	-5.53888	-5.67237	-6.28275	-5.2023	-4.99666	-5.90406	-4.83017	-4.60656	-5.87547	-3.92885	-4.52741	-5.90147	-3.65674	NA	-5.28403	-3.90084	NA	-3.70821	-3.7506	-5.53935	-4.41853	-4.52597	-5.10201	-6.49308	-4.78987	-5.52331	-5.49876
12569	-4.65494	-5.43845	-5.78164	-6.27233	-5.03344	-5.10618	-6.03936	NA	-5.21883	-5.58593	-5.04804	-4.94985	-4.31438	-4.81937	-5.16253	-5.9706	-5.99931	NA	-5.07092	-5.04158	-5.83937	-4.68952	-5.0911	-5.35047	-5.75097	-5.17472	NA	-5.50147	-5.78351	NA	-6.26943	-5.90218	-5.99326	-5.53665	-4.89693	NA	-5.36701	-3.98797	NA	-5.48664	-5.37455	-5.90122	-4.41932	-5.28613	-5.19073	-5.41649	-4.91365	-4.77836	-4.89127
12633	-4.57811	-3.45133	-4.36277	-4.2774	-4.44646	-3.47275	-3.58351	NA	NA	-3.22234	-4.62559	-4.58027	NA	-3.45912	-3.94596	-5.27353	NA	NA	-3.35428	-4.60916	-3.82834	-4.24487	-3.27621	-3.84196	NA	-3.32907	-5.35965	-3.2892	-3.15029	NA	NA	-4.1888	-4.04247	-3.2475	-3.92445	NA	NA	NA	NA	-3.75859	-4.27731	-3.34817	-4.26966	NA	-3.76392	NA	-3.5559	NA	-3.59525
12660	0.63672	0.588459	0.594331	0.54994	0.779357	0.536747	0.580425	0.427357	0.712567	0.458639	0.63742	0.568653	1.60658	0.451538	0.76082	0.42989	0.37273	0.516694	0.351276	0.631397	0.527712	0.593593	0.618889	0.442743	0.687707	0.504651	0.571008	0.527878	0.698417	0.533271	0.634595	0.534393	0.603365	0.430802	0.80621	0.545618	0.646248	1.25154	0.870567	0.839036	0.837399	0.581305	1.38072	0.631207	0.451139	0.673568	0.757474	0.626822	0.600603
12683	-2.56744	-2.6829	-2.67932	-2.63866	-2.45378	-2.65818	-2.68976	-2.88545	-2.51924	-2.74864	-2.51937	-2.69345	-1.44438	-2.84868	-2.50497	-2.80393	-2.88389	-2.83692	-2.92783	-2.63112	-2.62914	-2.72186	-2.58447	-2.8576	-2.51482	-2.751	-2.56405	-2.61696	-2.50707	-2.62301	-2.58321	-2.76593	-2.63244	-2.8561	-2.52346	-2.77757	-2.66	-1.86303	-2.41277	-2.40772	-2.32658	-2.73545	-1.8399	-2.56163	-2.76734	-2.47254	-2.4092	-2.38545	-2.70423
12700	-3.74228	-6.16907	-6.68253	-4.90312	-6.14196	-5.82604	-6.3117	NA	-4.96741	-5.913	-5.11708	-5.8388	-4.92817	-6.80918	-6.38062	-4.97645	-5.1668	NA	-5.90181	-6.46746	-5.21529	-5.57217	-3.96221	-5.49334	-3.42418	-5.67096	-5.04265	-5.51825	-5.12992	-5.68394	-3.33464	NA	-3.98294	-5.89271	NA	NA	NA	-4.37405	NA	-6.51962	-6.56341	-5.44077	-6.27027	-4.53458	-5.99733	-4.43219	-6.345	-4.55698	-6.94679
12705	-5.98064	-5.03386	-4.33815	-3.85644	-6.40399	-4.61396	-5.89476	NA	-5.35709	-5.88597	-5.60958	-6.04172	-2.60276	-4.87586	-5.70057	-3.84827	-3.58018	NA	-5.3353	-5.86022	-5.54979	-6.68033	-4.34914	-4.74075	-4.46735	-5.63113	-4.89214	-4.18431	-4.58031	NA	-5.25561	-6.58254	-6.60075	-3.90681	-6.14786	NA	-4.7924	-3.69424	-7.24472	-5.07881	-6.01457	-4.02703	-5.28907	-4.62073	-4.73353	-6.66844	-5.60858	-5.73708	-5.16454
12736	-2.7297	-2.88295	-4.08335	-3.62217	-3.37002	-3.62775	-4.07353	-4.41445	-3.67805	-3.81601	-3.05671	-2.73182	-2.76997	-3.98588	-4.25944	-3.9211	-4.16769	-3.60809	-3.1166	-3.49961	-4.42739	-2.82707	-3.14865	-3.05458	-4.01354	-3.34654	-3.42984	-3.14971	-3.38381	-4.10772	-3.81217	-4.64862	-4.01814	-4.44691	-3.8969	-2.9979	-3.82812	-2.51046	-3.43025	-3.82517	-3.55686	-3.17052	-3.13997	-2.5425	-3.59112	-3.37338	-3.51103	-3.19742	-3.33646
12737	-5.38514	-4.98312	-6.53666	-6.26717	-5.81537	-5.55793	-6.39681	-7.00208	-5.81962	-6.34828	-5.65669	-5.47226	-5.33522	-6.10801	-6.44689	-6.29227	-6.49928	-5.99108	-5.53428	-5.68846	-6.64313	-5.24088	-5.32904	-5.28037	-6.17638	-6.03451	-5.98497	-5.71677	-5.63116	-6.60672	-6.2178	-6.69836	-6.33863	-6.31482	-6.03645	-5.55145	-6.51569	-4.95222	-5.94845	-6.09207	-6.06287	-5.43099	-5.84551	-5.34237	-5.87241	-5.27802	-5.85647	-5.80475	-5.40758
12763	-6.06718	-5.65905	-5.90336	-5.21426	-4.28029	-6.29557	-5.6767	-5.35674	-5.59021	-5.05696	-5.00609	-4.24168	-4.7208	-5.53471	-5.75488	-5.87888	-5.64056	-5.92283	-4.35539	-5.60637	-5.26743	-4.60307	-5.63487	-4.88484	-4.77899	-4.08203	-4.66054	-4.4329	-5.21821	-5.11905	-4.63559	-6.67592	-6.27228	-6.30011	-5.12797	-4.55458	-5.00718	-4.62163	-4.95832	-4.66613	-4.03034	-3.89489	-3.88259	-4.83316	-4.43219	-3.87498	-4.65904	-4.28086	-6.57342
12777	-3.21053	-3.82303	-3.84025	-3.74847	-3.33927	-3.94756	-3.28364	-3.75912	-3.38838	-3.39945	-2.77478	-2.7356	-3.05197	-3.41655	-3.56642	-3.94162	-3.95806	-3.20867	-3.37688	-3.46203	-3.54137	-3.20405	-2.6778	-2.80524	-3.24633	-3.0261	-2.94461	-3.02795	-3.2379	-3.25288	-3.83962	-3.53491	-4.01647	-3.24439	-3.47697	-3.9178	-3.52691	-3.21902	-3.46427	-2.98792	-3.12853	-3.27548	-2.48258	-3.24406	-3.86215	-3.19839	-3.17023	-3.2069	-3.75034
12795	-0.656004	-0.903416	-0.971143	-0.0528633	-0.721244	-0.50936	-1.48985	NA	-0.410204	-0.704841	-0.427033	-1.60337	0.660493	-1.27218	-0.919381	-0.0755772	-0.262884	NA	-1.3041	-1.2376	-0.565836	-0.900144	-0.255526	-1.17585	-0.0139153	-1.19371	0.12201	-0.345579	-0.992979	0.137226	0.455088	-0.950483	-0.235371	-1.0067	-0.828439	NA	-0.718723	0.808	-4.27972	-0.234032	-0.969032	-1.6198	-0.656419	-0.255875	-1.08754	-0.0973287	-1.04739	-0.220555	-1.3673
12809	NA	-8.22185	-6.49266	-5.10139	-5.73408	-1.84952	-5.87072	-6.6399	NA	-5.501	-6.34271	-6.11588	-6.36679	-6.50401	-6.41677	-8.00054	-6.4585	-6.66233	-5.95624	-7.18014	-6.13945	-6.35227	-1.38444	-6.08046	-5.59694	-5.32055	-5.19702	-6.55138	-6.2262	-4.92276	-6.62271	-5.98397	-6.39095	-5.79864	-5.59224	-7.10204	-7.43454	-5.73749	-5.89771	-5.65983	-5.38317	-5.89611	-4.5315	-5.9015	-6.91882	-1.18869	-1.18982	-1.12041	-6.49778
12820	NA	-7.05567	-5.50228	-4.40717	-4.76513	NA	-5.2338	NA	-4.07295	-6.29794	-5.76238	-4.85158	-4.91032	-5.26249	-5.02306	NA	NA	NA	-6.09546	-5.70765	-5.53694	-5.76187	-4.61799	-6.16613	-3.80627	-5.11139	-3.77512	-6.51703	-4.94467	-3.96308	-3.87973	NA	-5.1878	NA	-5.13882	NA	NA	-5.40814	NA	-5.47696	NA	-4.5545	-5.34607	-4.83757	-6.69944	-5.46736	-5.93459	-5.99935	-5.39209
12832	-5.56717	-6.25126	-6.2156	-6.13225	-5.83953	-6.3746	-5.66425	-6.05949	-5.74741	-5.69117	-5.09368	-5.03863	-5.47324	-5.7996	-6.01941	-6.06864	-6.25595	-5.50518	-5.79416	-5.7924	-5.9733	-5.52752	-4.98173	-5.1893	-5.56701	-5.34424	-5.36218	-5.43169	-5.67564	-5.54187	-6.11223	-5.96026	-6.11982	-5.6469	-5.8782	-6.25159	-5.89106	-5.65134	-5.80558	-5.40033	-5.5178	-5.65833	-4.8381	-5.55096	-6.34899	-5.52594	-5.54898	-5.69286	-6.13023
12861	-3.24191	NA	-3.16645	-5.01711	-5.25106	-4.80109	-4.98941	NA	-5.51669	-6.88219	-4.28896	-2.86289	-3.09728	-5.46432	-6.54691	-5.11996	-5.36123	NA	-3.15792	NA	-4.05902	-6.29148	-2.72691	-7.56652	-6.0709	NA	-6.06722	-4.70375	-4.73886	-3.79123	-4.96944	-5.82446	-5.57686	NA	-4.59192	NA	-5.90901	-4.08246	NA	-6.23543	NA	-5.6882	-4.25457	-5.8917	-3.9552	-4.90361	-7.32554	-4.68957	-5.15323
12864	-3.80886	-3.83411	NA	-2.98316	-6.86768	NA	-4.02061	NA	-4.86454	-5.50233	-5.49759	NA	NA	-7.66381	-4.57319	NA	NA	NA	-6.72514	-6.17884	NA	-5.50448	-3.49462	-6.66421	-4.02182	-3.04732	-5.02472	-4.97511	NA	-3.92833	-4.51898	-5.34362	-6.33114	-3.12619	NA	NA	NA	-3.24825	NA	NA	-4.81719	-3.68311	-4.39882	-5.45087	-4.229	-4.87	-6.66767	NA	-4.45102
12880	-2.03321	-2.25568	-2.35719	-1.76394	-1.72328	-2.18349	-2.8366	NA	-1.33664	-1.98117	-1.97092	-2.08897	-0.829208	-3.13636	-2.37556	-1.45817	-1.9528	NA	-2.61922	-2.2019	-1.97994	-2.02982	-1.66861	-2.42203	-1.53478	-2.49114	-1.46504	-1.82478	-1.90213	-1.55947	-0.923629	-1.95162	-1.46279	-2.37665	-1.82252	NA	NA	-0.709964	NA	-1.46741	-2.05611	-1.92689	-2.2295	-1.66227	-2.40644	-1.56893	-2.40039	-1.75682	-3.4144
12892	-5.24629	-3.40713	-6.59157	-3.55299	-4.70224	NA	-1.47262	NA	NA	-4.41706	-6.05788	-4.82426	-4.02445	-4.68324	-5.35709	-5.92294	-5.5462	NA	-4.57743	-5.87668	-4.27524	-4.68715	-3.13299	NA	-3.53636	NA	-3.34592	NA	-3.25659	-3.52333	NA	-3.88264	NA	-3.33429	-3.62058	NA	NA	NA	NA	-5.73025	-6.44	-3.32701	-3.76515	-3.65114	-3.89539	NA	-3.5562	-3.5407	NA
12947	-2.79509	-2.73321	-2.83817	-2.56491	-2.90853	-2.99275	-2.75058	NA	-2.69519	-2.83393	-2.78661	-2.86628	-2.7773	-2.9545	-3.0171	-2.84062	-2.68024	NA	-2.71281	-3.13601	-2.87484	-2.90208	-2.59297	-2.92176	-4.45017	-2.67772	-2.76078	-2.68563	-2.56546	-2.47527	-3.34955	-3.05433	-2.65382	-2.71909	-2.6022	NA	NA	-3.0511	NA	-2.55096	-2.50195	-2.74806	-2.75787	-2.56807	-2.76651	-2.80661	-2.78712	-2.56609	-3.02632
12985	-4.61039	-4.47848	-3.64822	NA	-2.6988	-3.65269	-2.75481	NA	NA	-3.76398	-1.70118	-2.46306	-3.87227	-3.32009	-4.14935	-3.40694	-3.44269	NA	-3.46069	NA	-3.89372	NA	-2.55516	-3.38708	-4.68436	NA	-6.23614	-4.4329	-4.24627	-3.5835	-3.0896	-5.13369	NA	NA	-3.87022	NA	NA	-5.19674	NA	-3.12071	-3.08447	-4.61339	-2.38878	-6.13399	-5.33736	-3.74497	-4.63797	-3.52522	-6.92184
13006	NA	-4.01764	NA	-4.35557	-3.63793	-3.85979	-6.35649	NA	NA	-4.87149	-3.6786	NA	-4.19865	NA	-4.46307	-4.27103	-4.5392	NA	-4.0912	-4.65224	-4.44979	-4.07315	-3.84297	-3.83226	-5.66776	-4.72959	-5.24712	-4.68834	-4.38928	-5.63725	-6.35224	-5.30847	NA	-5.1432	-5.02329	NA	-5.73444	NA	NA	-4.81481	-5.00941	-5.09702	-3.78882	-4.43958	-4.26842	-3.29705	-4.26012	-3.13583	-4.66019
13077	-4.11992	-3.69944	-4.44551	-4.31434	-3.81017	-3.78399	-4.30914	NA	-3.76581	-4.93843	-4.09787	-3.72889	-3.11478	-4.09921	-4.54464	-4.14887	-5.15282	NA	-4.44841	-4.16238	-4.04022	-3.77006	-2.99885	-4.14675	-4.91703	-3.93933	-4.52133	-4.02243	-3.90059	-4.06913	-4.37425	-4.37772	-4.44905	-4.08803	-3.91021	NA	NA	-3.30875	NA	-4.35665	-3.45363	-3.40876	-3.88148	-4.90394	-4.29412	-3.3139	-3.12474	-3.40846	-3.97827
13095	-4.88149	-5.0447	-6.70815	-5.6133	NA	-6.19252	-6.10486	-6.64566	-6.09905	-6.19836	-5.59239	-5.31779	-5.7301	-6.33154	-6.36813	-5.98854	NA	-6.80077	-5.9384	-5.92614	-6.40359	-4.89203	-5.25898	-5.65012	-6.12686	-5.55243	-5.9104	-5.45278	-5.41323	NA	-5.54947	-6.04274	-6.62859	-7.06107	-5.86254	-5.49141	-6.31201	-5.20585	-5.67615	-5.73062	-5.65224	-6.1335	-5.00573	-5.26837	-5.07987	-5.10736	-4.9724	-4.84717	-5.85782
13179	-5.17253	-5.45001	-5.65832	-5.85794	-5.96901	-5.3766	-5.57515	-5.27815	-4.76268	-5.60916	-5.50072	-5.41648	-3.65243	-5.44005	-5.88211	-5.55078	-5.3419	-5.22354	-5.42716	-5.39469	-5.74464	-5.20989	-4.8575	-5.26434	-5.22686	-5.39845	-5.45571	-5.42179	-5.18961	-5.63051	-5.78505	-5.75066	-5.99083	-5.60855	-5.34011	-5.05471	-5.06233	-4.11456	-5.34423	-5.39908	-5.64945	-4.98105	-5.41494	-4.86971	-5.90453	-5.05628	-5.43492	NA	-5.61946
13187	-4.33261	-5.79322	-3.99559	-6.05268	NA	-4.35453	-6.00837	-6.04784	NA	-4.20949	NA	-3.4681	NA	-5.03678	NA	-6.01483	-5.36113	-4.643	-4.31769	-4.70299	-5.96318	-5.83894	-4.12387	-3.41639	-5.77739	-4.64346	NA	-6.07715	-5.39163	NA	NA	NA	NA	-4.58349	NA	-4.84778	-3.50388	-4.80056	-4.04958	NA	NA	-5.93534	NA	-5.06264	-5.5915	NA	NA	NA	-5.17366
13237	-4.46646	-7.33782	-6.19089	-5.67832	-4.25719	-4.9239	-6.1806	NA	-6.53925	-4.45344	-5.0346	-4.23068	-4.49519	-4.90436	-4.96394	-4.7547	-5.48656	NA	-6.82438	-4.60906	-5.33894	-4.20738	-5.12501	-4.39458	-5.16576	NA	-4.55958	-5.3919	-6.1052	-4.80913	-5.16187	-5.37438	-5.9493	-6.4434	-4.22343	NA	NA	-4.2419	NA	-4.60702	-4.42021	-6.07822	-4.62917	-5.43415	-6.6282	-5.08702	-4.60564	-4.92115	-4.99248
13244	-6.05774	-5.31409	-7.00181	-4.39465	-5.86156	-4.6117	-6.8362	NA	-4.93795	-7.17559	-5.48507	NA	-2.12922	NA	-5.82379	-4.61846	-5.68379	NA	-6.19564	NA	-5.98132	NA	-4.66169	-6.53584	-4.37565	-7.88717	-5.11344	-5.5905	-5.74939	-4.63622	-4.12233	-6.32836	-5.58171	-6.68677	-5.74617	NA	NA	-3.1569	NA	-6.27247	-5.91306	-6.51279	-5.73098	-6.05345	-6.22598	-5.07287	-5.42824	-5.2742	NA
13251	-6.44549	-4.9971	-5.34116	-5.08558	-6.72466	-6.22078	-7.98154	NA	-6.60602	NA	-6.23472	-5.64606	-4.84195	-5.7139	-5.50324	-6.52137	NA	NA	-6.15826	-7.08332	-7.00986	NA	-5.48422	-7.706	NA	-6.14359	-6.4349	-4.87438	-6.90968	NA	-6.09973	-6.34097	-5.7412	-6.4243	-5.37127	NA	-5.17744	-4.94731	NA	-5.73442	-5.59633	-4.82776	-6.21694	-6.38027	-5.68422	-6.42939	-6.38167	-6.52277	-5.35852
13256	-5.50511	-5.42084	-5.74993	-5.62571	-5.51831	-4.9185	-4.9255	-5.37365	-5.18937	-5.68426	-4.64469	-5.10029	-3.56731	-5.36369	-5.18964	NA	-4.84905	-4.62465	-5.79223	-5.19094	NA	-4.80972	-4.9859	-5.14524	-4.53752	-4.7554	NA	-4.79584	-4.70563	-4.77142	NA	-4.72427	-4.78609	-5.2093	-4.41588	-4.75415	-5.75536	-3.68754	-4.6249	-4.61083	-5.16035	-4.97233	-4.95461	-4.34554	NA	-4.49402	-5.74691	NA	-5.05205
13275	-5.04226	-4.79501	-4.44981	-4.43941	-4.04701	-4.35358	-4.37305	-5.22799	-4.57392	-4.23876	-4.00478	-3.95837	-3.46561	-4.04962	-4.00247	-4.57209	-4.40879	-4.4648	-4.10504	-4.33507	-4.70512	-4.05753	-4.37465	-4.09669	-4.07899	-4.25779	-4.10849	-4.3263	-3.91221	-4.54678	-4.50372	-4.13476	-4.37769	-4.2504	-4.04202	-4.14198	-4.51019	-3.80859	-3.96206	-3.87303	-3.96143	-4.40878	-3.80322	-4.18921	-4.64391	-4.27451	-4.07437	-4.46508	-4.5496
13327	-6.30882	-5.58574	-5.82846	-6.50248	-6.67385	-6.77277	-5.63991	NA	NA	-6.51259	-6.05953	NA	-5.68686	-6.32894	NA	NA	-6.74909	NA	-6.06734	-5.97238	-6.23732	NA	-5.51958	-6.36662	NA	-5.46595	-6.18675	-5.46044	-5.51322	NA	-6.07399	-6.56191	-5.76605	-5.56204	-5.9227	NA	NA	-5.92278	NA	NA	-6.44429	-5.48404	-5.83551	NA	-5.62027	-6.19157	NA	-6.13873	-5.96802
13442	-5.44914	-3.94135	-4.086	-3.4273	NA	-4.39937	-4.15113	-6.13417	-5.34303	-5.64851	-6.79313	-5.26498	-6.40002	-3.65207	-3.93004	-6.01989	NA	-6.11379	-4.09076	NA	-3.36762	NA	-3.79745	-4.03434	NA	-4.73295	-5.75196	-3.38559	NA	-5.70711	NA	-7.77302	NA	-4.15573	NA	-7.674	-5.42191	-5.51193	-5.59142	NA	NA	-5.2428	NA	-7.54564	-3.31331	NA	NA	NA	-4.45972
13444	-6.69524	NA	-6.70574	-6.03224	-6.41438	NA	-5.53579	NA	-6.18225	-5.53089	-6.64916	-6.3312	-6.10897	NA	-6.42088	-6.31573	-7.17989	-7.46672	-6.62989	-5.81045	-6.31287	-6.30099	-5.69669	-6.42574	-6.29729	-8.17056	-5.98987	-6.18293	-4.63135	-5.99809	-5.81144	-6.22008	-6.77119	-5.73746	-6.18429	-6.04869	-6.0372	-6.13199	-5.28522	-6.09515	-6.1211	-3.315	-5.66701	-6.12157	-4.33366	-6.39705	-5.89667	-6.13504	-5.66465
13484	-6.01977	-6.0279	-6.24265	-5.83586	-6.28534	-5.74056	-6.13747	NA	-5.93492	-5.78299	-5.54141	-6.71904	-5.58776	-5.88761	-5.85002	-5.46938	-5.93884	NA	-5.94952	-5.94077	-5.74182	-5.66918	-5.56218	-5.61216	-6.10957	-6.60288	-5.82877	-6.01069	-5.28177	NA	-5.98578	-6.41669	-6.20902	-6.16451	-6.42271	NA	-7.02667	-4.88429	-7.29683	-5.40625	-6.44359	-6.04667	-6.33023	-6.55463	-5.78046	-5.32881	-5.83152	-5.80203	-5.7501
13502	-6.46303	-4.86803	-4.49635	-5.21493	-5.20353	-5.02914	-4.6152	-5.74448	-5.73356	-5.09204	-4.69957	-4.54941	-4.38135	-4.06857	-4.45803	-4.78272	-4.90619	-4.41527	-4.17531	-5.38754	-5.71027	-5.462	-5.01963	-4.87754	-5.02883	-4.50219	-4.9072	-4.79335	-4.32699	-5.36882	-5.30586	-5.38688	-4.96773	-5.62891	-5.12758	-5.33986	-4.90434	-4.42255	-4.11929	-4.41942	-5.05701	-5.0164	-4.20037	-5.07526	-4.74479	-5.26446	-5.07309	-5.23654	-4.99918
13550	-7.50528	-7.83929	-7.05905	-7.55031	NA	-7.27264	-6.71271	-7.54963	-7.03339	-7.22109	-6.85322	-6.57287	-6.28254	-7.08402	-7.11791	-6.81012	-6.84425	-7.13844	-6.6828	-7.47206	-7.17563	-6.45455	-6.3682	-6.80133	-7.48871	-7.23469	-7.44221	-7.09753	-7.06399	-7.65862	-7.65007	-7.75076	-8.08416	-7.72909	-7.6885	-7.80208	-7.89923	-6.55173	-7.07041	-7.38876	-6.98822	-7.65021	-6.06218	-7.32747	-6.6865	-6.73638	-7.17092	-6.41493	-6.85194
13591	-5.88275	-6.26846	-6.09839	-6.27125	-5.05118	-7.27429	-5.62545	NA	-5.70093	-6.31778	-5.56182	-4.52646	-4.95099	-5.66863	-5.57945	NA	-6.54558	NA	-5.71937	-6.05122	-5.95148	-6.26414	-5.3318	-5.55052	-6.36005	-5.31046	-5.67628	-5.74034	-5.90574	-5.91188	NA	-5.84413	-6.85453	-5.64586	-5.53968	NA	NA	-4.44299	NA	-5.16344	-6.1627	-5.52867	-4.77875	-6.56949	-5.29092	-5.06936	-5.70051	-4.84109	-5.77677
13601	-5.26477	-6.36277	-6.3553	-5.69221	-5.70912	-5.60084	-5.84613	-6.52184	-5.79929	-5.41125	-5.12726	-5.45916	-4.70956	-5.87764	-5.95138	-5.84355	-5.71425	-5.67478	-5.77525	-5.85411	-5.61936	-5.47362	-5.17705	-5.47131	-5.59802	-5.72079	-5.05683	-5.56774	-5.64894	-5.37108	-5.41592	-5.67472	-5.60083	-5.73804	-5.60879	-6.29768	-5.79753	-4.30753	-6.5829	-5.01541	-5.38734	-5.9796	-4.69567	-5.63385	-6.09216	-5.16474	-5.12561	-4.80018	-6.18041
13638	-5.31168	-5.60006	-6.26686	-5.33029	-5.87193	-5.53933	-5.74191	NA	-5.40682	-6.91535	-5.6842	-6.62504	-5.68172	-5.56326	-5.49436	-5.74137	-6.54906	NA	-5.96206	NA	-6.03041	-5.25167	-5.52382	-5.14057	NA	-6.25003	-5.40596	-6.37951	-5.60399	NA	-5.01327	-5.34771	-6.64461	-5.79971	-6.08015	NA	NA	-4.55688	NA	-5.80334	-5.31659	-5.62072	-5.25761	-6.36387	-6.05971	-4.73323	-5.68042	-5.7074	-5.66733
13654	-5.37466	-4.45025	-5.41484	-5.72068	-4.72767	NA	-5.02686	NA	-5.09664	-5.31748	-4.47241	-4.10846	-4.62707	-4.52084	-4.04047	-4.74123	-6.08807	NA	-5.20276	NA	-4.62224	-3.97935	-4.12433	-5.56162	-5.08867	-4.69518	-5.41748	-4.64102	-4.45908	-5.83736	-6.4828	-4.94266	-6.99688	-5.51737	-5.42303	NA	NA	-5.74281	NA	-4.60196	-4.4741	-5.29202	-3.54363	-5.35431	-4.76238	-4.20558	-4.2637	-4.62655	-5.05512
13675	-6.8517	-6.39191	-5.5222	-5.31901	-4.6599	-5.98006	-6.61988	-6.85272	-7.15846	-6.14661	-5.34054	-5.14615	-4.63854	-6.4229	-6.22378	-6.0077	-6.89437	-6.65605	-4.9074	-6.37119	-5.71321	-6.69794	-6.55298	-5.52759	-5.7577	-4.98845	-5.599	-5.67071	-6.2574	-6.21967	-6.02842	-6.44365	-6.58391	-6.02557	-5.97697	-6.11116	-6.58519	-5.76195	-6.2401	-5.69646	-5.85594	-5.37089	-6.31989	-5.77745	-6.56235	-5.98484	-6.34003	-6.32649	-7.01146
13733	-3.41015	-3.82619	-3.92203	-3.67513	-3.61777	-3.64879	-3.97764	NA	-3.50028	-4.0345	-3.94251	-3.99513	-3.30597	-3.95131	NA	-3.70566	-3.60547	NA	-3.93606	-3.93948	-3.70664	NA	-3.5471	-3.95216	-6.5031	-3.931	-4.12391	-3.62282	-3.77286	NA	-3.74618	-3.49393	-3.42575	-3.8979	NA	NA	-4.25328	-2.93328	NA	-3.38039	-3.61568	NA	-3.20089	-3.10241	-4.11255	-4.01758	-3.66855	-4.35532	-3.9653
13740	-4.21612	-7.4434	NA	-2.44556	NA	-3.36226	-3.17885	-4.92301	-4.87279	-4.7312	-4.7253	-4.33709	-5.54192	-3.02197	NA	-4.71234	-6.70177	-5.78866	-2.17104	-8.03762	NA	NA	-2.51713	-2.64189	-4.33903	-2.22223	-4.34799	-2.0065	-3.01523	NA	NA	-6.81322	-6.71091	-3.24572	NA	-6.86725	NA	-6.2011	NA	NA	-6.38196	-4.78713	NA	-6.33035	-7.74701	-6.53362	-4.63485	-5.82521	-8.49871
13741	-4.94571	-2.44513	-3.67009	-4.80191	-5.31559	-6.24599	-5.33731	-6.69982	-4.70905	-4.55964	-5.97256	-4.9804	-5.24467	-2.24038	-3.64909	-5.57105	-5.73197	-7.04564	-4.7109	-4.95378	-3.44912	-5.06711	-4.27138	-5.15996	-5.22871	-5.17186	-4.55532	-4.40281	-4.6182	-4.47863	-4.79127	-5.4282	-5.22921	NA	-5.22008	-5.04204	-4.42353	-4.59739	-4.84532	-4.49098	-4.7161	-2.17853	-4.02934	-4.91532	-2.88718	-4.55772	-4.58325	-4.54099	-3.74101
13747	-6.53731	-6.77588	-6.58201	-6.23932	-6.27638	-6.51457	-6.05752	-5.91187	-5.93767	-6.18313	-5.7503	-5.5733	-5.54518	-5.83772	-5.85825	-6.55987	-6.2326	-6.34745	-6.40976	-6.38325	-5.88232	-5.21434	-5.78446	-6.29281	-6.14401	-6.32271	-6.34465	-6.27476	-6.45885	-6.55661	-5.72129	-6.40028	-6.9828	-6.84624	-5.47049	-6.15623	-5.63497	-5.60256	-5.81942	-5.61329	-5.94215	-6.58709	-5.30988	-5.93629	-5.88667	-5.64144	-5.58241	-5.6926	-6.46425
13783	1.00955	0.101616	0.2206	0.192872	0.689701	1.12694	0.536971	NA	0.381096	0.856042	1.21846	0.604075	1.20675	0.768109	0.802694	0.317172	0.693677	NA	0.513322	0.866232	0.382687	1.04905	0.715738	0.926349	0.15382	-0.243621	0.296748	0.188814	0.926528	-0.25303	-0.12145	0.124984	-0.224551	0.102962	0.216203	NA	NA	1.80081	-0.0123847	0.282327	0.245552	0.168639	1.24451	1.91152	0.801707	1.08224	1.00992	0.77714	0.7441
13813	-2.56104	-3.38294	-3.29621	-3.40097	-2.82522	-2.52166	-2.97815	NA	-3.21028	-2.71631	-2.38043	-2.86424	-2.44344	-2.68912	-2.71963	-3.11713	-3.00758	NA	-3.02603	-2.63966	-3.17602	-2.31377	-2.83936	-2.58358	-3.4338	-3.75734	-3.26111	-3.35172	-2.63617	-4.23542	-4.86119	-3.31459	-4.42515	-3.35835	-3.23523	NA	-7.35553	-1.88299	-4.74426	-3.19854	-3.29917	-3.25303	-2.66839	-1.84906	-2.70342	-2.51212	-2.57691	-2.84995	-2.7193
13835	-5.75167	-6.07581	-5.83986	-5.96478	-5.55862	-4.99487	-6.10939	NA	-6.43792	-5.41814	-5.22161	-5.60372	-5.02813	-5.2802	-5.50309	-6.4811	NA	NA	-5.89384	-5.32569	-6.38645	-5.43481	-5.69164	-5.54842	NA	-6.39463	NA	-6.42029	-5.60582	NA	NA	-6.05978	NA	-5.95697	-5.94461	NA	-7.84342	-4.53351	NA	-6.33629	-6.31595	-6.78638	-4.68183	-5.07469	-5.25064	-5.37236	-5.87144	-6.0453	-5.28301
13857	-5.73614	-6.08644	-6.3604	-5.59462	-5.48258	-5.64038	-5.7578	-6.13725	-5.55465	-5.21983	-4.84525	-5.70019	-4.6423	-6.15298	-5.80254	-5.97754	-5.75143	-8.37813	-5.98544	-6.0705	-5.31346	-5.39625	-5.36903	-5.9804	-5.27512	-6.41555	-4.99534	-5.1496	-5.14995	-5.32017	-5.34571	-5.60766	-5.52231	-6.3711	-5.47128	-6.02266	-6.4478	-4.85778	-5.5015	-4.9728	-5.3836	-5.87498	-4.56802	-5.35502	-5.7665	-4.88282	-5.54607	-4.90632	-5.8344
13948	-4.59328	-5.25147	-5.11822	-5.49205	-5.72835	-5.28637	-5.28957	-5.063	-4.90145	-4.98312	-5.1293	-4.79128	-4.50685	-4.66914	-5.70829	-5.11418	-5.27639	-4.73312	-4.88671	-4.96713	-5.27469	-5.33313	-4.54098	-4.45282	-5.47315	-5.07664	-5.87061	-5.04184	-4.84649	-5.73956	-5.6391	-5.55849	-5.48225	-4.86066	-5.35308	-4.82785	-4.57053	-4.09805	-5.31861	-5.37066	-5.49908	-4.50317	-5.5386	-4.8749	-5.44664	-4.93429	-5.12602	-6.5485	-5.34845
14020	-5.00351	-7.25223	-4.47143	-6.00745	-5.85171	-5.35538	-4.26551	-6.37894	-7.03936	-4.11426	-5.57293	-5.40084	-3.22905	-4.0184	-4.18126	-7.39426	-4.50487	-4.80127	-4.17777	-4.07989	-4.59636	-6.39302	-6.33569	-3.96532	-4.16218	-3.82483	-4.08761	-6.10194	-5.85504	-4.3741	-5.87944	-3.67409	-3.99618	-4.3951	-5.72088	-6.43904	-6.29172	-4.02298	-5.79486	-6.10546	-5.53122	-3.91798	-4.20256	-3.97315	-4.37474	-4.53708	-4.61789	-4.38523	-4.51251
14021	-2.84062	-6.13939	-6.84515	-7.6378	-5.24392	-4.6453	-4.79964	-4.23252	-5.7929	-5.88564	-2.58586	-3.37883	-5.2602	-5.48359	-5.9324	-5.18201	-5.44845	-5.05506	-3.71918	-6.71444	-5.69933	-3.62191	-5.76829	-5.59192	-7.30466	-4.09203	NA	-6.24068	-5.93966	NA	-7.16023	NA	NA	-8.92054	NA	-6.97186	-7.59202	-8.20117	-6.66871	-6.54253	-6.3728	-4.66148	-5.86986	-5.24715	-7.2254	NA	-5.70342	-4.50378	-6.91742
14109	-5.99018	-6.55198	-6.64623	-5.38703	-5.8108	-6.47489	-5.71277	NA	-5.12186	-5.8931	-5.45542	-5.73938	-5.18023	-6.69097	-5.84577	-4.80107	-5.1162	NA	-6.38178	-6.57812	-5.6955	-5.33253	-5.10524	-6.25489	-5.66619	-6.35773	-4.75828	-5.18328	-5.28402	-5.01338	-4.35398	-5.92511	-5.26148	-6.46308	-6.12529	NA	-5.76523	-4.64359	-5.49913	-5.14844	-6.0328	-6.01195	-5.2968	-5.055	-6.48918	-4.95407	-5.84035	-4.86719	-7.03108
14110	-4.66121	-5.33136	-6.83784	-4.80022	-6.51238	-6.2451	-5.17344	NA	-5.82477	-4.38684	-5.20428	-6.37875	-4.66144	-7.21779	-5.77915	-3.74611	-4.64694	NA	-7.19965	-6.55625	-6.15786	NA	-4.68782	-7.5713	-3.47736	-5.42249	-5.06572	-4.814	-4.92137	-5.77039	-5.35546	-6.97404	-5.39381	NA	NA	NA	-5.58625	-4.32975	NA	-6.37387	NA	-4.67315	-6.59816	-4.8854	-5.64224	-5.50946	-5.6934	-5.02405	-5.59076
14135	-5.99996	-6.29425	-6.37009	-6.4245	NA	-5.55456	-5.19921	NA	-5.44646	-5.28798	-5.52244	-5.33071	-6.01042	-5.95671	-5.85464	NA	-6.21508	NA	-5.71058	-5.01717	-6.34957	-5.97868	-5.95056	-5.63571	NA	-6.95356	-6.69229	-6.22555	-5.61804	NA	NA	NA	-6.93433	-6.19298	NA	NA	-6.44015	-4.12	-6.5947	-6.58807	NA	-5.67021	-5.7024	-4.45406	-5.62726	-5.45991	-5.75834	-5.78118	-5.90124
14169	-3.73715	-4.22469	-4.33577	-4.41916	NA	-4.41602	-4.68411	-5.79796	-4.24756	-4.80492	NA	-3.65513	-5.09862	-3.80785	-4.58402	-4.42724	-4.44195	-4.68564	-4.16121	-3.8203	-4.11862	-4.18818	-3.57458	-3.97269	-4.83529	-4.00092	NA	-4.6365	-4.02388	NA	-3.95285	-6.37516	NA	NA	-4.06014	-3.14392	-4.25089	-4.14862	NA	-5.40209	NA	-3.79702	-5.1172	NA	-4.24531	NA	NA	NA	-4.03824
14177	-5.73491	-5.90104	-5.43447	-6.77169	NA	-6.65982	-4.86053	-7.14543	-4.74088	-6.61498	-6.30385	-4.75186	NA	-5.87696	-6.40266	-7.05306	-6.50617	-6.67007	-5.60193	-6.90474	NA	-4.64095	-3.88125	-5.38593	NA	-5.37054	-4.80237	-5.78397	-6.27344	-5.29503	-4.05699	NA	-6.27134	-5.53632	NA	-5.80104	-5.49041	-6.90942	-6.79109	NA	NA	-5.97538	-5.29456	-7.26151	-5.7831	-4.44816	NA	NA	-6.16749
14179	-3.99794	-3.94324	-4.3897	-3.11247	-3.32635	-3.90124	-5.074	NA	NA	-4.486	-4.53809	-3.80523	-4.01952	-3.40208	-3.49235	NA	NA	NA	-3.64581	-4.32232	-4.11002	-3.59232	-3.54004	-3.62171	NA	-3.85855	NA	-3.93236	-3.52638	NA	NA	-3.49494	-3.4773	-4.56713	-3.04479	NA	-4.83464	-5.06836	NA	-2.50497	-4.12549	NA	-3.15682	NA	-3.6548	NA	-3.59065	NA	-3.57578
14213	-3.17459	-4.20784	-4.21512	-4.6706	-3.72194	-4.50455	-6.13817	NA	-4.05825	-4.32272	-3.37236	-3.2942	-3.18756	-4.09097	-4.06013	-4.40483	-4.57336	NA	-3.86859	-3.80039	-3.88529	-3.39494	-3.86641	-4.12281	NA	-3.88803	-4.37208	-4.29948	-4.1673	NA	NA	-4.37519	-4.19035	-4.35493	NA	NA	-4.31176	-3.64436	NA	-3.59653	-3.82683	NA	NA	NA	-3.73974	NA	-3.55817	-3.23338	NA
14231	-5.42908	-6.60458	-6.02134	-6.52802	-6.7404	-7.04071	-6.34366	-5.98036	-5.20164	-6.15738	-6.14003	-5.61551	-5.27425	-5.84046	-6.54197	-5.77703	-6.42985	-5.71991	-5.50122	-5.63874	-6.50513	-6.11238	-5.25957	-5.47349	-5.89655	-6.44324	-6.16039	-6.11015	-6.11684	-6.23233	NA	-6.35052	-6.43101	-5.97814	-6.20009	-5.73314	-5.21933	-4.75943	-6.4852	-6.18113	-6.4114	-5.45435	-5.92419	-6.00837	-6.49364	-6.13475	-5.37119	-6.02068	-6.43973
14250	-5.59358	-6.4151	-6.33941	-6.01566	-5.57805	-6.45693	-5.97463	-6.2365	-5.70983	-5.78635	-5.34096	-5.37839	-5.44425	-6.21658	-6.10731	-6.15273	-6.2695	-5.916	-6.03487	-5.94335	-5.91288	-5.59149	-5.35503	-5.80224	-5.57083	-5.74206	-5.21655	-5.58017	-5.66789	-5.57649	-5.80357	-5.91187	-6.08348	-5.96632	-5.75148	-6.23249	-5.92716	-5.52446	-5.8236	-5.26954	-5.56243	-5.95436	-5.00148	-5.70004	-6.48324	-5.41728	-5.6128	-5.3956	-6.21362
14270	-3.39719	-5.70606	-6.14403	-7.0235	NA	-7.24475	-4.54222	-5.58507	-5.41936	-4.0792	-3.83379	-4.15838	-5.06044	-5.15025	-4.65579	-6.05324	-3.64736	-4.49719	-5.09923	-4.14509	-5.79405	-3.81696	-3.29552	-4.36968	-5.67374	-3.80934	-5.67228	-4.68552	-4.96421	-3.46407	-5.52397	-6.63387	-6.92457	-6.23306	-7.00504	-5.79295	-4.98798	-5.95623	-6.5044	-6.09423	-5.31014	-4.97137	-3.48718	-4.99873	-4.5844	-3.34384	-3.96079	-3.20522	-4.58014
14283	0.190947	-0.0992869	-0.00947707	0.0561171	0.379651	0.0419824	-0.12178	-0.338923	-0.0484312	-0.171255	0.158295	-0.114548	0.834135	-0.130713	0.281481	-0.196745	-0.501902	-0.439711	-0.110091	-0.142272	0.0655152	-0.310041	0.0110678	-0.457349	0.118411	-0.152408	0.0552717	0.0724087	0.142517	-0.212257	0.246248	-0.0484371	-0.116355	-0.702852	-0.230046	-0.420659	-0.486253	0.838438	-0.0662147	0.35436	0.116828	-0.236671	0.835372	-0.00731749	-0.00487666	0.159377	0.264628	0.297127	-0.153893
14286	-1.98596	-1.96842	-2.30202	-1.94518	NA	-2.00579	-1.81132	-2.12388	-1.99669	-2.19169	-2.00598	-2.15855	-2.23011	-2.09445	-1.63689	-2.22958	-2.29352	-2.2482	-2.25682	-2.43915	NA	-2.21949	-2.14287	NA	-1.81755	-1.92572	-1.82818	-1.70725	-1.99075	-1.72411	-1.73741	-2.18485	NA	-2.3832	-1.85171	-2.15341	-1.75897	-2.01891	-1.77192	-1.64559	NA	-2.03097	-0.366093	-1.95001	NA	-2.03659	-1.88135	NA	-1.93775
14315	-2.51923	-2.91227	-2.73708	-2.72388	-2.2588	-2.79003	-2.97161	-3.27644	-2.86354	-3.0108	-2.62381	-2.885	-1.9359	-2.96628	-2.50092	-3.0043	-3.05006	-3.40142	-2.85608	-2.9026	-2.57521	-2.79451	-2.69308	-2.9341	-2.67406	-3.00429	-2.76193	-2.66557	-2.57109	-2.70321	-2.45546	-2.66673	-2.63675	-3.12636	-2.7178	-3.31572	-3.03927	-1.93343	-2.99037	-2.36606	-2.36416	-3.05498	-1.97587	-2.85537	-2.67699	-2.56575	-2.46992	-2.3899	-3.01211
14316	-4.80181	-4.85166	-5.2273	-4.86789	NA	-4.92704	-4.70614	-5.06433	-4.8289	-5.06124	-4.96011	-4.95905	-5.13051	-5.01403	-4.45449	-5.05762	-5.08716	-5.12198	-5.08123	-5.20293	NA	-4.83844	-4.95571	-4.91394	-4.68428	-4.78057	-4.72369	-4.5339	-4.84698	-4.58629	-4.52175	-5.01204	-5.05743	-4.95081	-4.68075	-4.95802	-4.66093	-4.78757	-4.62678	-4.44084	-4.43267	-4.78458	-3.23254	-4.81449	NA	-4.98139	-4.70292	NA	-4.82519
14323	-5.51797	-5.86909	-5.70498	-5.75443	-5.40175	-5.77686	-5.90004	-6.19369	-5.91164	-6.15233	-5.79831	-5.78181	-5.17249	-5.98522	-5.50626	-6.15457	-5.95766	-6.20913	-5.80871	-6.13276	-6.15347	-5.84664	-5.83267	-6.00913	-5.88153	-5.95621	-5.77517	-5.70382	-5.55209	-5.82529	-5.5033	-5.75528	-5.82523	-6.04568	-5.81255	-6.22076	-5.94603	-5.18462	-5.89268	-5.41296	-5.46798	-5.90632	-5.13183	-5.86923	-5.90077	-6.06486	-5.48971	-5.88885	-6.15841
14349	-1.90125	-2.50611	-2.49614	-2.33564	-1.90247	-1.70765	-2.40471	NA	-2.21518	-1.96042	-1.66368	-2.09331	-1.47548	-2.0725	-1.9277	-2.2739	-2.04829	NA	-2.19938	-1.87191	-2.25916	-1.6381	-2.03459	-2.55566	-2.37478	-2.98594	-2.21243	-2.37785	-1.80394	-2.77499	-2.43787	-2.30733	-2.4816	-2.53837	-2.23777	NA	-5.69751	-0.825973	-3.92716	-2.46294	-2.48003	-2.45803	-1.65681	-1.05386	-2.01088	-1.60039	-1.88716	-1.96741	-2.14055
14366	-5.28053	-5.82458	-5.82069	-5.74929	-5.67085	-5.22292	-6.22065	NA	-7.20418	-5.74059	-5.50379	-6.34935	-5.40135	-5.44058	-5.57594	-6.31326	-5.79295	NA	-5.93023	-6.1392	-6.18067	-5.54209	-5.54528	-5.67401	NA	-6.31843	NA	-6.01022	-5.3157	NA	-6.07453	-5.92371	-6.79664	-6.06729	-6.11604	NA	-7.51161	-4.82874	NA	-5.74478	-5.82345	-6.14808	-5.46683	-4.991	-5.34402	-5.3451	-6.11128	-6.13509	-5.51694
14386	-5.59681	-4.96183	-5.12636	-4.71215	-4.62709	-5.10615	-4.9972	NA	-3.33649	-3.64099	-4.01874	-5.26662	-3.33656	-4.76241	-4.42006	-3.52863	-4.11565	NA	-4.80992	-4.70081	-3.9655	-5.47238	-4.37415	-5.17882	-3.43162	-4.93862	-3.46418	-4.4159	-4.61631	-3.39272	-4.27037	-5.30439	-3.28257	-4.50421	-5.05452	NA	NA	NA	NA	-3.19433	-4.55183	-4.53856	-5.93833	-4.00687	-4.72046	-4.38028	-4.58496	-3.9741	-5.26164
14388	-4.69509	-5.62091	NA	-5.58965	-5.78832	-6.12807	-6.41982	NA	-5.72941	-5.71838	-5.97409	-5.6982	-5.38777	-6.3737	-5.91205	-4.28911	-4.79428	NA	-5.00319	-7.1739	-5.53457	NA	-5.11469	NA	-4.91585	-6.40953	-4.33132	-5.46283	-4.60665	-4.23637	-4.17242	-5.70653	-4.76314	-5.50407	NA	NA	-5.71862	-5.71991	NA	-5.41245	-5.42986	NA	-7.09732	NA	-5.65337	-4.01979	NA	-4.74745	-5.87992
14444	-1.57764	-2.53547	-2.62357	-2.36633	-1.83613	-2.48313	-2.45631	NA	-1.98368	-2.34666	-1.62949	-2.52908	-1.65054	-2.44561	-2.37905	-2.29113	-2.13648	NA	-2.33066	-2.22142	-2.21667	-1.53495	-1.69458	-2.39029	-2.02188	-2.30366	-2.2559	-2.15878	-2.22891	-1.90453	-2.18143	-2.43882	-2.51334	-2.77366	-2.16222	NA	-2.5476	-1.94514	NA	-2.03809	-1.58585	-2.60006	-1.39562	-1.89788	-2.19684	-1.66633	-2.02824	-1.52368	-2.68118
14461	-4.45977	-5.397	-5.64403	-5.53502	-4.82772	-5.78915	-6.75948	NA	-6.06556	-5.3653	-4.34582	-4.46112	-5.18391	-6.17348	-5.70317	-5.80251	NA	NA	-5.50582	-5.23368	-5.38073	-4.71361	-4.59657	-5.41739	-6.25544	-5.21476	-6.19517	-5.57921	-5.5066	-6.34502	-6.20823	-5.80339	-5.59906	-5.69839	-6.78558	NA	-7.63575	-5.30221	NA	-4.65983	-4.78466	-7.99957	-4.17452	-5.90979	-5.49947	-5.17901	-5.73121	-4.77723	-5.62611
14472	-3.05817	-3.8391	-3.76739	-3.76758	-3.16554	-3.90487	-3.22955	-3.67619	-3.34765	-3.27937	-2.70706	-2.49911	-3.11023	-3.31461	-3.49827	-3.90602	-3.96924	-3.0315	-3.32235	-3.34261	-3.48367	-2.98638	-2.58506	-2.69476	-3.17188	-2.89945	-2.95578	-2.98684	-3.24473	-3.15722	-3.83945	-3.36123	-3.93318	-3.12318	-3.34686	-3.84567	-3.46273	-3.32956	-3.45621	-2.84873	-3.05951	-3.19419	-2.37905	-3.14393	-3.89356	-3.10824	-3.15644	-3.38077	-3.69397
14505	-5.03199	-5.94616	-5.78124	-5.80575	-5.11678	-5.99294	-5.35322	-5.78473	-5.40855	-5.33857	-4.63965	-4.51353	-5.12543	-5.37497	-6.02118	-6.04669	-6.0436	-5.09233	-5.34045	-5.37918	-5.42265	-5.0649	-4.56087	-4.70603	-5.22894	-4.97174	-4.95863	-5.05579	-5.31925	-5.25131	-5.91746	-5.40725	-5.71645	-5.17583	-5.47019	-5.98545	-5.61256	-5.34589	-5.58029	-4.922	-5.08279	-5.267	-4.38217	-5.24209	-5.95577	-5.1296	-5.11623	-5.31767	-5.80242
14557	-4.01974	-4.60699	-4.53458	-3.90186	-3.72603	-4.75266	-5.06147	NA	-4.05948	-4.5165	-3.86925	-3.98611	-3.28131	-5.33438	-4.48467	-3.72167	-4.00977	NA	-4.76576	-4.37623	-3.99833	-4.03783	-3.82872	-4.34896	-3.50323	-4.51625	-3.56652	-3.95595	-3.92655	-3.54954	-3.43889	-4.25859	-3.72373	-4.69039	-4.20353	NA	-4.21652	-3.08589	NA	-3.64914	-4.13037	-4.40421	-3.82487	-3.75457	-4.40304	-3.53749	-4.37392	-3.46038	-5.63983
14655	-5.9328	-6.9851	-7.20274	-6.22193	-6.49412	-6.70407	-5.97138	-5.53028	-6.16169	-5.97263	-5.34857	-6.26706	-6.79817	-4.24979	-3.48016	-4.83313	-6.01769	-5.58579	-6.33345	-6.56088	-6.12612	-5.81066	-5.33217	-5.28212	-6.08931	-4.54935	-4.90038	-5.08536	-5.42509	-6.06701	-5.94869	-6.2102	-5.91557	-5.85114	-6.52947	-6.49599	-6.2958	-6.47634	-6.24412	-5.74153	-5.44538	-5.2085	-4.08077	-5.37434	-5.42094	-5.02738	-4.62655	-5.59272	-6.58444
14676	NA	-5.75352	-5.20832	NA	-5.90284	-3.96119	-2.95792	NA	-5.18598	-5.07112	-3.53865	-4.21627	-3.36665	-5.44722	-5.88886	-4.352	-4.04213	-2.53455	NA	-4.54966	-4.30088	NA	-3.30337	-4.30452	-3.79063	NA	-5.77216	-4.57927	-4.80193	NA	-4.30502	-5.39108	NA	-4.6066	-6.13085	NA	-5.16428	-5.46095	NA	-4.75022	-4.26504	NA	-2.35695	-3.48904	-4.46697	-1.92746	-2.81738	-1.96099	-4.68692
14677	-3.61921	-5.83987	-5.58694	-6.38286	-5.96658	-3.71699	-3.87766	-5.39324	-4.48521	-4.21623	-3.60395	-2.36144	-3.68343	-4.69775	-4.78937	-4.15045	-4.16488	-3.23314	-3.4089	-4.59403	NA	-4.69577	-3.31235	-4.16065	-3.50525	-3.80969	-4.64593	-4.60672	-4.31215	-4.09378	-4.79653	-5.59317	-5.46312	-4.4347	-6.11221	-5.02747	-4.88687	NA	-4.58753	-4.77153	-3.88322	-5.87518	-3.03617	-3.25003	-4.39688	-1.87404	-3.05953	-2.23934	-4.78427
14683	-4.01403	-5.32008	-5.03883	-5.0811	-4.45166	-5.59649	-5.2467	NA	-4.94308	-4.90617	-4.38385	-4.12171	-3.52451	-4.88505	-5.51643	-5.52018	-5.5714	NA	-4.85421	NA	-4.70186	-4.22291	-4.72901	-4.8507	-4.85676	-4.62265	NA	-5.22496	-4.87979	NA	-5.22788	-5.19658	NA	-5.10364	-4.98564	NA	-7.47339	NA	NA	-5.1324	-4.71861	NA	NA	NA	-4.67782	-3.84442	-4.76004	-4.86094	-5.11274
14691	-5.61301	-7.72196	-7.32483	-8.90245	NA	-5.77467	-5.44639	-7.36859	-6.45477	-6.41566	-5.5677	-4.74699	-5.71525	-7.17841	-6.79014	-6.04597	-6.12786	-4.89829	-5.50086	-6.53148	-6.28258	-6.60819	-5.24989	-6.14294	-5.39584	-5.72674	-7.39275	-6.83294	-6.55206	-6.12847	-6.26448	-7.31735	-7.17683	-6.43611	-8.01798	-7.07735	-7.00409	-7.38389	-6.64458	-6.65542	-6.32163	-7.79541	-4.5212	-5.41961	-6.54104	-3.86073	-4.9096	-4.08366	-6.79967
14699	-0.69975	-2.64484	-2.66742	-4.22817	-3.40139	-2.9513	-1.51975	-2.52235	-3.1882	-1.86604	-0.595772	-0.935334	-1.56345	-1.81782	-2.03308	-2.17973	-2.36336	-2.09528	-1.86188	-2.17186	-2.4051	-3.15601	NA	-2.78467	-2.77272	-2.69005	-2.99007	-3.75236	-3.03214	-3.93216	-2.61592	-4.32904	-4.20777	-3.96363	-5.7461	-3.2617	-4.73627	-5.14321	-5.19901	-5.24225	-4.31737	-6.86988	-1.14892	-1.97083	-2.38735	-2.95432	-4.3735	-2.41083	-3.11458
14713	-3.67545	-5.71128	-5.63628	-7.2698	-6.43945	-5.90638	-4.56737	-5.53338	-6.22864	-4.83516	-3.59539	-3.95033	-4.52671	-4.8637	-4.98065	-5.12648	-5.36517	-5.1381	-4.86195	-5.13722	-5.40559	-6.1272	NA	-5.72846	-5.73319	-5.70092	-6.04713	-6.98498	-6.08184	-6.93701	-5.64387	-7.24984	-7.45281	-6.88875	NA	-6.23171	-7.63309	NA	NA	NA	NA	NA	-4.08963	-4.95619	-5.37625	-5.35532	-6.3947	-5.32081	-6.12013
14774	-4.29448	-5.23701	-4.80517	-5.14183	-4.94371	-5.11291	-5.14268	-4.75163	-4.26655	-4.61584	-4.59011	-4.31325	-4.29689	-4.68133	-5.15488	-4.78246	-5.16208	-4.60289	-4.51277	-4.60847	-5.02448	-4.87197	-4.0629	-4.3145	-4.79018	-5.01275	-4.67479	-4.79911	-4.7624	-4.90182	-4.97013	-5.10889	-5.07904	-4.63555	-4.92794	-4.59895	-4.10332	-3.81845	-4.90158	-4.61162	-4.70833	-4.29837	-4.22317	-5.15141	-5.232	-4.68074	-4.23349	-4.41212	-5.28898
14791	-5.08618	-5.21201	-5.19225	-5.18232	-4.83857	NA	NA	NA	-5.07566	NA	-5.22421	-5.0359	NA	-5.3532	-4.75058	-6.9828	-5.49339	NA	NA	-6.01601	-5.64285	-5.32761	-5.43523	-5.80587	NA	NA	-5.1628	-5.04176	-5.38158	-5.63618	-4.8309	-4.67745	-5.19724	-5.71688	-5.56553	-5.73243	-5.88645	NA	NA	-5.15654	-5.27208	-5.62564	-5.27496	-5.21097	-5.71724	-5.04526	NA	-5.38497	NA
14793	-5.67316	-5.37791	NA	-4.7272	NA	-4.98411	-5.27654	-5.80675	-5.79411	-5.18324	-5.15828	-5.3838	-3.38613	-5.42937	-5.03538	-5.70067	-6.21312	-5.81738	-5.5633	-5.1111	-5.63675	-5.90454	NA	-5.48994	-5.14991	-5.591	-5.0632	-5.34327	-5.65867	-5.55393	-5.35955	-5.79915	-5.01733	-5.61828	NA	-5.76768	-5.51718	-4.32223	-5.08636	-5.03116	NA	-5.72823	-4.49042	-5.71485	-5.54411	-5.21265	-5.64706	NA	-5.63851
14944	1.69529	0.554804	0.634756	0.430327	1.10673	0.73873	0.724343	NA	1.04988	0.928814	1.4587	0.493255	1.59303	0.850089	0.836929	0.888188	1.1729	NA	0.940789	1.00712	1.01069	1.58509	1.31613	0.874044	1.26396	1.04577	0.959912	0.824991	0.8667	1.36464	0.885268	0.695188	0.650212	0.512799	0.759895	NA	0.560262	1.19151	NA	1.02397	0.941691	-0.306056	1.97185	1.41458	1.06656	1.71698	1.31293	1.83837	0.671283
14948	-5.85717	NA	-6.24406	-5.36409	NA	-5.64016	NA	-6.52803	-5.85777	-5.99373	-6.16998	-6.12563	NA	-5.08489	-6.08511	-6.34054	-6.39727	-6.16555	-5.75573	NA	NA	-6.11954	-5.04512	-5.19581	-5.95308	-5.48931	-5.74131	-4.7418	NA	-5.80766	NA	-6.06279	-6.5084	-5.94609	-6.1198	NA	NA	NA	NA	NA	NA	-5.58898	-5.10429	-5.9919	NA	NA	-5.84718	NA	-5.38627
14950	-5.31983	-5.59241	-5.80353	-6.03301	-5.8769	NA	-5.44473	-6.4404	NA	-5.27711	-4.90446	-5.65452	-5.82984	-6.27529	-5.57843	-6.30776	-6.02494	-6.40814	-5.6866	-6.1951	-5.4454	-5.52619	-4.80414	NA	-5.67424	-5.87911	-5.1172	-5.53833	-5.42789	-5.65914	-6.04384	-6.00802	NA	-5.56503	-5.90808	-6.47241	-6.19454	-6.3551	-5.76471	-5.45278	-5.60698	-5.64743	-4.98484	NA	-5.4421	-5.48754	-6.87251	-5.14103	-6.15173
14955	-1.23362	-2.5085	-2.27655	-2.47101	-1.75951	-2.25076	-2.3566	NA	-1.93509	-2.12728	-1.4788	-2.37165	-1.29715	-2.2918	-2.13849	-1.93669	-1.81101	NA	-2.10335	-1.97759	-1.90225	-1.39428	-1.58455	-2.18203	-1.69668	-2.01416	-1.90511	-2.14137	-2.07387	-1.6003	-1.94495	-2.26697	-2.29375	-2.55772	-2.20016	NA	-2.60605	-1.72217	NA	-1.83206	-1.92021	-2.37962	-1.04285	-1.51768	-1.91205	-1.17382	-1.67929	-1.13433	-2.44236
14965	-3.51916	-4.64091	-4.60191	-4.59416	-4.00613	NA	-4.56009	NA	-4.85555	-3.93346	-3.71177	-3.77904	-3.8679	-4.30466	-4.45217	-4.24576	NA	NA	-4.3031	-3.92826	-4.33042	-4.1197	-4.17327	-4.36914	-4.13833	-4.15368	-4.2337	-4.63239	-4.79535	-3.86655	-4.52821	-4.44173	-5.27984	NA	-4.39507	NA	NA	-3.96027	NA	-4.01205	-4.21959	NA	-3.23649	-3.68385	-4.16904	-3.44523	NA	-3.30061	-4.55829
14971	-5.53032	-5.78586	-6.50572	-6.25785	-5.69689	-5.67886	-4.92459	NA	-5.8175	-5.58271	-5.27195	-4.89488	-5.50064	-6.06394	-5.89927	-6.01554	-5.52168	NA	-5.60076	-5.00795	-6.1948	-5.12433	-5.53932	-5.74368	-6.45103	-6.07477	-5.68305	-5.84232	-5.36444	NA	-6.23762	-6.05989	-6.23602	-5.85426	-5.90097	NA	-5.20765	-5.08188	-4.38498	-5.16704	-6.28975	-5.08775	-5.16756	-4.57886	-5.60106	-4.95771	-5.88739	-5.70439	-6.23854
14985	-5.63801	-6.23577	-5.70109	-5.53229	-6.47705	-7.2163	-5.62748	NA	-5.35643	-5.30396	-5.62856	-5.96849	-5.29504	-6.074	-6.18128	-4.83659	-5.64814	NA	-6.04483	-6.00411	-5.72883	-6.44864	-5.03713	-5.42562	-5.80368	-5.3604	-5.15538	-5.2889	-5.67917	-6.00754	-4.99813	-6.1601	-5.42004	-6.4083	-6.16899	NA	NA	-5.84916	NA	-5.19434	-6.43834	-5.34786	-5.40097	-5.15771	-5.65391	-5.45544	-6.10473	-5.14079	-6.1358
15007	-6.69249	-6.72092	-6.01214	-5.97118	-5.93543	-5.26359	-6.56963	-6.39336	-6.36906	-6.05711	-6.50786	-6.25119	-5.60679	-6.75933	-6.31079	-6.7643	-6.70174	-6.83222	-6.6119	-6.76697	-6.99081	-5.45488	-5.18605	-6.36504	-5.93933	-5.02073	-5.0344	-5.33489	-5.50864	-5.86504	-5.25583	-6.65523	-6.16031	-6.43004	-4.27107	-6.40607	-6.0124	-5.59618	-5.72111	-5.12355	-5.21178	-6.20644	-5.12487	-5.82004	-6.10547	-5.31058	-5.32881	-5.92628	-6.71576
15087	-5.1264	-5.15442	-5.51381	-7.15246	-5.68736	-5.45394	-5.76297	NA	-6.12598	-5.18094	-4.66797	-4.56929	-5.33542	-5.14021	-5.08937	-4.97157	-5.22698	NA	-4.80712	-5.52988	-6.07386	-6.23039	-6.13442	-6.38999	-5.49319	-5.50191	NA	-6.33946	-6.5838	NA	NA	-5.83353	-5.9397	-6.51458	-5.88785	NA	NA	-4.51617	NA	-6.04979	-6.91294	-6.8979	-4.1984	-5.88824	-5.5785	-4.95384	-5.35054	-5.00821	-5.88892
15111	-2.85246	-4.10876	-3.74252	-4.90319	-3.10601	-3.54552	-4.70368	NA	-3.27126	-3.59495	-2.87732	-2.52949	-3.03077	-3.37982	-3.38955	-3.83859	-3.8663	NA	-3.32084	-3.0977	-3.60083	-2.47131	-3.24438	-3.57525	-4.01608	-3.68335	-4.09671	-4.07175	-3.9475	-3.80747	-4.21081	-3.66464	-4.23067	-4.20203	-3.62438	NA	-4.22267	-3.91653	NA	-3.59218	-3.33068	-4.11728	-2.54197	-3.47469	-3.50609	-3.08798	-2.91042	-3.0789	-3.52089
15125	-5.31764	-6.37696	NA	-7.50503	-5.5686	-5.85187	-5.99602	NA	-5.76716	NA	-5.39134	-4.98514	-5.453	-5.75843	-5.76391	-6.27994	-6.33405	NA	-5.61349	-5.26397	-6.63872	-5.03016	-5.85299	-5.85421	-6.67564	-5.83312	-6.55792	-6.45992	NA	NA	-6.25633	-6.02535	-6.61325	NA	-5.82057	NA	NA	NA	NA	-6.381	-5.96614	-6.29233	-4.99623	-5.2405	-6.07507	-6.17897	-5.25934	-5.41575	-5.90518
15143	-3.72818	-5.11301	-5.0269	-6.01099	-4.45571	-5.1105	-5.4218	NA	-4.66678	-5.15306	-3.6705	-3.75197	-4.37508	-5.00575	-4.93357	-4.80497	-4.7292	NA	-4.24763	-4.22992	-4.84161	-3.87509	-3.96568	-4.9535	-4.90798	-4.47842	-5.21792	-5.05101	-5.05436	-4.73195	-5.34425	-5.2119	-5.55123	-5.26357	-5.36403	NA	-6.07929	-5.69238	NA	-4.88276	-4.68887	-5.21166	-3.20587	-4.95433	-4.31522	-3.55593	-4.04239	-3.74916	-5.2001
15206	-2.88647	-3.26634	-3.36071	-4.34916	-2.2577	-3.33979	-4.17586	NA	-3.91857	-2.23437	-1.79926	-1.72871	-2.33269	-2.86684	-2.73589	-2.23143	-2.52028	NA	-2.22864	-3.37081	-3.49892	-4.5095	-4.34476	-3.83076	-2.90558	-3.31686	-4.84685	-4.27905	-4.01013	-3.71295	-3.65277	-3.67885	-3.90821	-4.16583	-3.66511	NA	-4.14196	-4.11551	NA	-3.03012	-4.53255	-5.73615	-1.96748	-4.02834	-3.4901	-3.42197	-3.61035	-2.61538	-4.33647
15214	-5.6628	-5.90884	-5.90621	-7.24912	-4.86652	-5.8075	-5.66136	NA	-7.21407	-4.78677	-4.54081	-4.34926	-5.20994	-5.20167	-5.39301	-5.16051	-5.24775	NA	-4.87433	-6.3524	-6.35369	NA	-7.00907	-7.05153	-5.57536	-5.79653	NA	-7.29955	-8.18823	NA	NA	-6.71674	-6.84012	-6.76853	-6.35775	NA	-7.27168	NA	NA	-5.73603	NA	-8.30689	-4.72327	NA	-6.11541	-6.47024	-6.45509	-5.72845	-6.85822
15228	0.0532208	-1.11577	-0.965834	-0.793389	0.0688793	-0.385056	-1.36532	NA	-0.265356	-0.807573	-0.14581	-0.980568	0.440339	-0.603117	-0.240026	-0.288994	-0.346778	NA	-0.823847	-0.385766	-0.432373	0.460511	-0.272812	-0.695614	-0.123922	-1.08064	-0.18326	-0.544478	-0.370089	-0.0289908	-0.216784	-0.374157	-0.431039	-1.28766	-0.320079	NA	-0.985606	0.51868	NA	-0.0805212	-0.314155	-0.922339	0.050289	-0.11732	-0.701504	0.144598	-0.360308	0.189534	-0.799054
15250	-6.00874	-5.448	-5.61506	NA	-5.61563	-6.71476	-5.90433	NA	-5.44312	-5.83771	-5.65251	-5.3045	-4.66713	-5.50048	-6.46079	-4.55524	-5.58614	NA	-5.55105	-5.46654	-5.91253	-4.76365	-4.28212	-5.61965	NA	-5.67267	-5.42835	-5.61258	-5.31697	-4.31228	-4.21933	-5.24058	-4.65265	-5.67844	NA	NA	-7.90044	-4.53064	NA	-5.82343	-6.07269	NA	-4.9275	NA	-5.21028	-4.15406	-6.68462	-4.15799	-5.83478
15251	-4.96496	-5.23447	-5.87108	-4.59626	-5.24633	-5.25268	-5.55563	NA	-4.19196	-4.49868	-4.57323	-6.25158	-4.89202	-6.07788	-5.27274	-4.30368	-4.96543	NA	-5.58291	-6.52083	-5.20312	-4.41006	-5.65748	-5.15256	-4.36218	-5.25457	-5.28814	-5.03185	-5.03893	-6.55584	-4.1754	-5.70766	-4.05139	-5.32791	-5.74509	NA	NA	-3.99522	NA	-4.27735	-5.9531	-5.94963	-4.44365	-4.16286	-5.16462	-4.66894	-5.04252	-4.12841	-5.50928
15323	-3.05266	-3.07385	-2.96066	-2.53521	-2.23796	-2.76785	-3.4999	NA	-2.34218	-3.84639	-3.07409	-3.18492	-2.02186	-3.21069	-2.5704	-2.21975	-3.13153	NA	-2.97084	-2.42683	-2.29254	-1.81795	-3.28339	-2.96271	-1.90838	-5.34877	-2.25062	-2.43434	-2.85013	-1.82366	-2.10866	-2.85626	-2.86938	-3.29556	-3.31351	NA	-2.78783	-1.99615	NA	-2.51578	-2.8027	-3.82427	-1.73596	-2.91354	-2.51483	-1.92784	-3.03312	-2.01002	-3.3777
15332	-4.14919	-4.9719	-4.99247	-4.44258	-4.00638	-4.86718	-5.46119	NA	-4.76441	-5.08192	-3.87402	-6.27003	-3.63515	-5.86925	-4.72593	-3.52131	-4.32017	NA	-5.01884	-4.67753	-4.2946	-3.82136	-4.20494	-5.12376	-5.09605	-4.73259	-3.91539	-4.20135	-4.29074	-4.33558	-3.62147	-4.45062	-4.38194	-5.30109	-4.39597	NA	NA	-3.4188	NA	-3.90226	-4.2034	-5.66798	-3.58328	-4.67044	-4.60524	-3.35561	-4.79363	-3.76384	-6.0322
15335	-3.93325	-7.92509	-5.17939	-4.7806	-4.15159	-5.02837	-5.17164	NA	-5.34896	-4.49455	-4.19646	-4.43261	-6.51923	-7.94548	-5.2014	-6.72419	-4.38199	NA	-5.01338	-4.95062	-6.76747	-4.32814	-4.48878	-6.00986	-6.63095	-8.58065	-3.74936	-4.55333	-4.36308	-6.59518	-3.92964	-4.33416	-4.30364	-4.91342	-4.55569	NA	-4.65002	-3.62258	NA	-3.78536	-4.91456	-4.97666	-3.8721	-6.10144	-4.85912	-3.63905	-5.09809	-4.27296	-8.40554
15350	-6.45224	-7.59156	-4.97966	-6.42824	-4.33291	-4.47625	-6.10305	NA	-6.25773	-6.45006	-3.99746	-5.28738	-3.54706	-4.91196	-5.50316	-6.519	-6.64295	NA	-5.39593	-4.0046	-6.45974	-3.55807	-4.89754	-4.81782	NA	-5.45286	-6.35421	-6.49841	-6.06223	-6.20314	NA	-5.81302	-5.5041	-6.19153	-5.18613	NA	NA	-3.7679	NA	-6.77623	-5.27335	-6.40113	-4.74838	-6.33091	-5.15104	-4.91249	-5.81313	-4.8766	-4.67515
15358	-3.83846	-4.51302	-4.21659	-5.48709	-5.02466	-4.39453	-5.19944	NA	-5.91529	-4.27052	-4.51337	-4.7401	-3.66165	-4.69222	-4.41605	-6.36472	-4.23102	NA	-5.00901	-4.26538	-4.57623	-4.08399	-4.78368	-5.2471	-3.4597	-4.98602	-4.65737	-5.23593	-5.09018	-5.24394	-4.908	-4.23602	-4.26506	-4.71961	-4.70878	NA	NA	-4.24076	NA	-4.80627	-4.91821	-6.97364	-3.18828	-3.66474	-4.22517	-3.94309	-4.54686	-3.7008	-4.5779
15380	-5.92065	-7.08986	-3.41905	-6.29753	-4.3608	-3.85895	-4.5947	-5.5266	-4.6913	-4.35514	-3.36655	-4.49436	-5.67797	-3.99559	-5.89359	-4.55555	-5.45627	-5.28653	-4.61803	-4.81622	-6.09793	-5.30172	-2.7857	-4.19579	-5.63677	-7.48933	-6.09377	-6.2039	-6.57818	-6.53863	-5.97335	-8.53627	-5.16271	-5.78004	-7.88003	NA	-7.93503	-4.20994	-5.79596	-5.5943	NA	-5.89358	-4.12318	-4.16794	-5.28835	-5.47631	-4.52202	-5.68901	-4.97663
15386	-5.22351	-6.11134	-5.98671	-6.01538	-5.35249	-6.09633	-5.4205	-5.90342	-5.58357	-5.50963	-4.83236	-4.70908	-5.23126	-5.46646	-5.65263	-5.90725	-6.2358	-5.2489	-5.55552	-5.53703	-5.69147	-5.27794	-4.76057	-4.86835	-5.3597	-5.37998	-5.12523	-5.17601	-5.46848	-5.38297	-5.99658	-5.63907	-5.98808	-5.33887	-5.64384	-6.12296	-5.72233	-5.45953	-5.66472	-5.08566	-5.15357	-5.43469	-4.56608	-5.36817	-6.0633	-5.31795	-5.23158	-5.43013	-5.91886
15437	-3.2161	-4.40096	-4.38234	-3.55564	-3.12754	-4.32349	-4.99318	NA	-3.84277	-4.16279	-3.23393	-3.52479	-3.02487	-5.93872	-4.03198	-3.36002	-3.4831	NA	-4.22606	-3.7975	-3.6797	-5.88031	-3.45786	-4.29968	-2.80802	-4.2253	-2.52881	-3.61873	-3.60919	-3.08952	-3.14399	-3.68548	-3.54891	-4.58738	-3.63886	NA	NA	-2.70456	NA	-2.63832	-3.65549	-4.24908	-3.10392	-3.36085	-4.53378	-2.79744	-3.97661	-2.8629	-5.3555
15440	-3.31097	-4.79437	-5.57004	-5.13666	-3.75502	-4.48977	-4.10363	NA	-4.95875	-4.49998	-4.02568	-3.7641	-3.74865	-5.76853	-4.55406	-4.16867	-4.26105	NA	-4.7031	-4.90215	-3.96296	-3.93335	-5.03078	-4.6678	-3.77585	-4.61172	-4.27701	-4.2216	-4.34475	-5.54056	-3.57152	-4.22591	-3.95062	-4.51631	NA	NA	-6.37704	-2.85173	NA	NA	-4.50898	-4.96597	-4.89431	-3.47207	-3.82762	-3.54595	-4.86728	-3.00431	-6.07274
15473	-4.28315	-5.45465	-5.22077	-4.9664	-4.2041	-4.63305	-4.65116	NA	-4.75494	-3.4149	-3.69123	-4.76759	-3.55914	-4.69144	-4.90455	-4.16195	-4.17653	NA	-4.60379	-4.82508	-3.69846	-5.30182	-5.07793	-5.46037	-4.65291	-4.64149	-4.47451	-5.34998	-5.1192	-3.94569	-5.20338	-4.47359	-5.28265	-4.82349	-4.71647	NA	-5.74529	-4.75572	NA	-3.95036	-5.14763	-7.01376	-3.60184	-5.60321	-4.49851	-5.01307	-5.10461	-4.17894	-5.20774
15476	0.490838	-3.00496	-1.18471	-2.50217	0.346402	-2.40795	-3.16371	NA	-1.44241	-2.15342	-0.536574	0.502611	-1.05631	-2.71068	-0.599523	-1.66755	-0.473385	NA	-1.64887	-0.436714	-0.952918	0.831554	-1.72169	-2.95769	-0.939947	-2.1691	-1.33109	-1.99501	-1.73549	-0.424188	-1.58724	-0.228263	-0.973374	-3.41913	-0.578618	NA	-6.68464	-1.22336	NA	-0.785373	-0.161186	-3.12655	-0.175914	-0.362949	-1.65881	-0.799005	-0.700452	-0.250269	-2.9621
15672	-5.63232	-6.74419	-3.81404	-6.18048	-3.01008	-4.33074	-5.69351	NA	-5.64547	-5.49521	NA	NA	-4.65455	-4.50968	-4.83109	-6.18814	NA	NA	-5.4246	-4.019	NA	-4.15201	-4.44673	-5.43165	NA	-3.72945	-6.17456	-6.176	NA	NA	-5.89417	-5.86177	NA	-6.29579	-3.99105	-5.65057	NA	-6.06278	NA	-6.05305	-4.77344	-3.45849	-3.92717	NA	NA	-4.78781	-5.67825	-4.29694	-5.36079
15673	-5.58747	-6.80439	-3.83303	-5.85878	-3.04741	-4.00993	-6.15844	-6.11793	-5.86121	-5.46935	-3.72082	-4.30407	-3.63636	-4.41122	-4.78623	-6.26121	-5.77522	-5.16993	NA	-3.77377	-6.16435	-3.84463	NA	NA	-5.27962	-3.77438	-5.84413	-5.77366	-5.29163	-4.21661	-6.06198	-6.17554	-4.41779	-6.40332	-4.29148	-5.67243	-5.65416	-4.95066	-6.27065	-6.26269	-4.85574	-3.47185	-4.29334	-4.92655	-5.29696	-5.05055	-5.24021	-4.23763	-5.4764
15718	-5.23515	-6.02448	-5.99984	-5.9868	-5.25295	-6.12103	-5.49067	-6.03411	-5.7152	-5.50284	-4.83693	-4.67519	-5.37955	-5.42337	-5.66241	-6.02913	-6.31149	-5.2696	-5.50886	-5.54163	-5.63777	-5.24393	-4.73066	-4.82371	-5.48956	-5.11278	-5.19447	-5.20937	-5.45353	-5.44925	-5.97602	-5.60936	-5.88379	-5.30249	-5.64308	-6.22069	-5.75444	-5.32185	-5.82996	-5.07205	-5.15933	-5.43675	-4.55869	-5.46672	-6.06445	-5.42992	-5.29444	-5.50114	-5.94979
15811	-4.47985	-4.96662	-4.00816	-5.99631	-4.7278	-4.42435	-4.09951	NA	-3.90306	-4.39638	-4.72146	-3.78889	-3.85134	-4.20744	-4.43024	-4.45095	-3.83507	NA	-4.745	-4.36023	-4.50767	-4.12456	-4.1063	-4.53124	-4.45362	-4.89527	-5.51523	-5.15439	-4.67522	-6.58774	-4.62476	-4.26886	-4.83576	-4.73237	-4.86875	NA	-4.86878	-4.35974	NA	-5.20303	-3.98141	-5.20103	-4.28972	-3.52259	-5.49842	-4.9516	-3.61824	-5.03483	-4.77677
15844	-4.90501	-6.79222	-5.91509	-6.95237	-5.09919	-5.49193	-5.86533	NA	-5.52458	-6.76266	-4.91027	-4.59709	-5.26729	-5.6224	-5.52996	-6.34064	-6.28491	NA	-5.48033	-5.16956	-5.77824	-4.45468	-5.39613	-5.78856	-6.60555	-5.84428	-6.29721	-6.1852	-6.25856	-6.0484	-6.39625	-5.60674	-6.08845	-6.61112	-5.60528	NA	-6.9003	-5.64841	NA	-5.69118	-5.59492	-6.14881	-4.54513	-5.80431	-5.41828	-5.31573	-5.28408	-5.05177	-5.37651
15852	-3.93843	-5.49844	-5.56806	-6.0868	-4.64726	-5.44892	-5.10505	NA	-4.98998	-5.40655	-4.0347	-4.0994	-4.69962	-5.44851	-5.37127	-5.65862	-6.54359	NA	-4.6236	-4.63228	-4.90226	-4.21502	-4.40125	-6.04972	-6.62317	-4.81012	-5.42941	-5.33821	-5.801	-4.95892	-5.98285	-5.80151	-5.74197	-5.69302	-5.45214	NA	-7.63782	-5.76286	NA	-4.98557	-5.20181	-5.46958	-3.45069	-4.8671	-4.51736	-3.63859	-4.50622	-3.77566	-5.50154
15861	-5.95672	-7.2058	-7.41053	-7.12067	-6.91167	-5.01696	-6.22226	NA	-5.83097	-4.69728	-5.37245	-5.79954	NA	-5.34619	-5.77411	NA	NA	NA	-6.01529	-5.20006	-6.93169	-6.20437	-6.45852	-5.59043	NA	-8.13981	NA	-7.11999	-5.7632	NA	NA	NA	NA	-7.22116	NA	NA	NA	-4.7421	NA	NA	NA	-6.84728	-5.47918	-4.12843	-5.9599	-6.12094	-4.80549	NA	-5.13421
15873	-2.69828	-3.34374	NA	-3.90094	-2.42412	-2.78666	NA	NA	-2.03361	-2.65544	-3.00791	-3.0697	-1.91611	-2.54078	-2.19437	-2.72908	-2.33057	NA	-3.09189	-2.1917	-2.75373	-1.76693	-2.32285	-3.10513	-2.61098	-3.52283	-3.13169	-3.14762	-2.87294	-2.92165	-2.50197	-2.34221	-2.67444	-3.3681	-2.65247	NA	NA	-2.40125	NA	-3.06491	-2.33865	-3.4261	-2.73289	-2.0543	-3.50752	-2.92261	-2.39516	-2.78306	-2.961
15878	-5.93582	-6.37211	-5.75451	NA	-4.78069	-4.46347	-6.2892	NA	-4.93997	-5.60189	-5.84392	-4.31413	-4.43749	-6.59799	-4.94026	-6.59966	NA	NA	-5.66289	-4.5213	-6.82599	NA	-7.55537	-5.31642	NA	-5.72731	-5.68222	-5.9649	-6.48102	NA	-5.0652	-4.37906	-5.18615	-5.86186	NA	NA	-7.79778	-4.8551	NA	NA	-5.05607	-6.94596	-4.90827	NA	-5.83074	NA	-6.25812	NA	NA
15891	-1.38965	-1.90144	-1.38899	-2.15197	-1.25185	-1.64748	-1.68748	NA	-0.955476	-1.64062	-1.58565	-0.927694	-0.831065	-1.79867	-1.53847	-1.21522	-0.936361	NA	-1.80924	-1.3979	-1.37936	-0.719773	-1.34031	-1.88812	-1.24329	-2.01054	-1.61664	-1.73535	-1.45355	-1.647	-0.776128	-1.14576	-1.27186	-2.02396	-1.68096	NA	-1.60348	-1.30073	NA	-1.863	-1.15703	-2.03942	-1.31377	-0.707006	-2.0954	-1.3675	-1.21575	-1.34312	-2.30855
15901	-4.07685	-5.31354	NA	-5.18156	-3.8668	-4.46188	-4.14166	NA	-4.17112	-4.71553	-4.44234	-3.1675	-4.20024	-4.25152	-3.88016	-3.85738	-3.98172	NA	-3.64503	-4.05135	-3.64381	-2.99097	-3.76087	-4.66874	-3.68266	-4.55406	-3.86801	-4.31288	-4.33501	-4.33474	-3.13848	-3.46277	-3.49916	NA	-4.00502	NA	NA	-3.67647	NA	-4.44669	-3.92196	-4.4733	-4.35715	-3.98476	-4.64924	-4.30267	-3.44929	-4.42115	-4.77852
15904	-5.34934	-5.98266	-5.4952	-4.78119	-4.67683	-5.66703	-5.13503	NA	-5.17916	-5.46749	-5.29404	-6.12728	-4.63286	-7.02107	-5.8227	-4.46555	-5.8118	NA	-5.74703	-5.57613	-5.22965	-4.80738	-4.17419	-6.21454	-5.79585	-5.82136	-5.60803	-5.45451	-5.37389	-6.1658	-4.52013	-6.21467	-5.68811	-6.40275	-5.46062	NA	-6.79023	-3.50096	NA	-4.06455	-5.33505	-6.75244	-5.15045	-4.94973	-5.35931	-4.07326	-5.81589	-4.27314	-6.8451
15909	-5.6397	-5.34253	-5.70586	-6.7999	-4.74784	-5.68459	-5.30036	NA	-4.71991	-5.85991	-6.27364	-5.49603	-5.14385	-5.78485	-5.53112	-5.79274	-6.53149	NA	-6.30893	-5.69599	-4.92115	-5.12589	-5.39181	-5.31956	-5.52648	-6.12603	-5.05147	-5.39943	-7.28506	-6.1499	-4.38143	-5.18611	-5.53205	-5.2989	-5.50728	NA	-4.75342	NA	NA	NA	-5.2435	-4.95672	-4.76256	-4.82596	-5.73794	-4.22749	-5.40018	-5.68068	-5.41168
15923	-5.14026	-6.4397	-6.52538	-5.53381	-5.86032	-6.55091	-6.46024	NA	-6.4311	-6.19369	-5.48921	-6.59051	-5.5593	-6.97219	-5.75788	-5.10859	-5.2244	NA	-5.95011	-6.40881	-5.90605	-6.76902	-5.54357	-6.24045	-4.99402	-6.18394	-4.98035	-5.38699	-5.54062	-5.239	-5.08656	-6.59509	-5.41712	-6.5021	-5.73051	NA	-7.51309	-5.88706	NA	-5.66889	-6.70678	-6.41629	-5.6234	-6.36004	-5.90916	-5.02558	-5.8893	-4.7392	-6.55751
15942	-4.44544	-5.17351	-5.31477	-5.46197	-4.6457	-3.95988	-4.81426	NA	-5.20012	-4.4155	-4.06741	-4.73565	-4.50561	-4.33608	-4.34229	-5.44677	-4.86405	NA	-4.86666	-4.25901	-5.11941	-4.16653	-4.84643	-4.68463	-6.24773	-5.89545	-5.59101	-5.60147	-4.35103	NA	NA	-5.37401	-5.69795	-5.23286	-5.22179	NA	-6.86383	-3.44922	-6.52564	-5.63392	-5.87006	-5.43637	-4.04844	-3.27217	-4.3351	-4.21924	-4.32781	-4.95933	-4.31012
15959	-5.05315	-7.06648	-6.72166	-6.39726	-5.09002	-6.72216	-5.74949	-6.511	-5.55724	-5.84414	-5.29206	-4.84573	-5.27631	-7.88652	-5.84598	-5.82587	-6.27594	-6.35743	-6.27566	-5.34147	-5.92429	-5.08676	-5.76662	-6.08187	-5.31641	-5.26153	-5.0079	-5.56694	-6.79891	-5.31012	-6.07089	-5.36262	-6.40571	-6.19969	-5.55823	-6.16905	-5.64017	-5.17255	-5.71767	-4.91219	-4.98268	-7.79155	-4.4033	-5.33998	-6.48857	-5.95598	-5.68923	-5.47189	-6.4141
15976	-4.53588	-5.31022	-4.92724	-4.344	-3.96088	-5.25465	-5.59725	NA	-4.50029	-5.25287	-4.17643	-4.33504	NA	-5.73277	-4.31892	-3.26025	-4.31794	NA	-5.41642	-5.2011	-4.3505	-4.15881	NA	-4.75245	-4.35843	NA	-4.32807	-4.25563	-4.52097	NA	-3.84949	-4.63644	-4.48248	NA	-5.12555	NA	NA	-3.71773	NA	-3.90342	-4.48117	-6.42309	-4.10035	-4.23418	-5.25412	-4.1107	-3.98267	-4.52339	NA
15977	-4.56519	-5.27973	-5.36428	-5.76771	-4.63344	-5.77319	-4.8873	NA	-5.20102	-6.05953	-5.36741	-5.27073	-4.33588	-6.41012	-5.55248	-4.65882	-4.33454	NA	-5.5283	-5.10006	-5.45945	-5.44314	-5.29285	-5.4599	-4.99465	-5.30854	-5.47509	-5.68578	-5.32782	-4.12987	-3.83206	-4.9099	-4.99757	-5.0098	-4.57778	NA	-4.26981	-3.55876	NA	-5.1051	-5.04504	-5.68298	-4.95244	-4.86158	-4.98233	-4.82042	-6.04518	-5.19347	-6.6841
15994	-3.38047	-7.32767	-3.82493	NA	-3.49033	-6.25756	-6.24049	NA	-4.6823	-6.8775	-5.07307	-3.04995	-4.41474	-6.80522	-3.74344	-5.28175	-4.01268	NA	-6.13116	-3.85641	-4.68732	-2.68174	-6.96871	-7.81139	-5.56401	-6.65899	-6.24327	-8.11482	-5.78721	-5.77542	-5.16061	-3.10194	-4.37199	-7.72123	-4.2254	NA	-6.16717	-5.53608	NA	-5.25943	-3.07125	-8.25172	-5.24207	-3.18815	-5.55132	NA	-3.93359	-5.91014	-7.46184
16009	-3.57391	-5.05252	-4.79802	-4.21234	-4.25904	NA	-3.79714	NA	-5.87578	-3.98785	-3.39119	-3.37498	-4.15866	-4.49235	-3.48365	-3.17214	-3.67419	NA	-4.08143	-4.55082	-3.80615	-5.00049	-6.05115	-6.05022	-3.41297	-5.17474	-4.53202	-4.98281	-4.51555	-4.25014	-4.34828	-5.16377	-4.59106	-4.32039	-4.02052	NA	-5.3561	-6.87439	NA	-4.92425	-5.39813	NA	-2.60402	-4.78709	-5.60016	-3.59417	-4.10828	-4.36014	-6.43629
16157	1.71754	-0.0332187	0.500052	1.27674	2.97949	NA	0.443649	0.509266	1.09647	1.84588	1.94855	1.40597	1.96288	0.747418	1.55739	1.8686	1.0628	1.31131	0.182232	0.233693	2.01199	2.49786	2.50126	1.50862	0.691541	1.0591	1.51932	2.05744	1.7507	1.6372	2.13807	2.03162	2.04465	1.09482	2.35021	1.18768	0.368919	1.26222	1.35619	1.65804	2.36877	1.14071	2.67203	1.74181	1.36155	2.298	0.797958	0.742594	0.883953
16169	1.14445	0.122581	0.450032	0.55611	2.14724	0.64002	0.298343	-0.0500197	0.596518	1.44943	1.24228	2.20509	0.308996	0.867383	0.219664	0.829664	1.32	0.277616	0.756952	0.78615	1.52742	1.37782	2.22198	0.841588	1.15363	0.342262	1.22681	1.48239	0.703306	1.11538	1.10882	NA	0.992421	0.510963	1.14907	0.204456	0.0267953	1.54968	1.22153	1.62568	1.67432	1.01012	1.61397	0.632186	NA	1.38515	2.31767	1.81963	0.773794
16183	NA	-2.94486	NA	-2.45449	-0.409403	-2.23212	-1.42665	-3.95638	-3.13833	NA	-3.16597	-0.59063	-2.69489	-2.80083	-3.44958	NA	-2.58149	NA	-1.88382	-1.03156	-1.46834	NA	NA	-0.818025	-3.03556	-2.37749	NA	-1.12706	-2.89938	-1.33082	NA	NA	-2.96535	-2.85049	-1.92726	-0.780417	-3.51109	NA	-2.35818	-1.31323	NA	-3.10505	-0.884176	-3.75243	-1.21793	-0.923702	NA	NA	-1.86898
16209	-0.382368	-0.361818	NA	0.361159	-1.95495	-0.680226	-0.372822	-0.99771	-1.17273	-0.4781	NA	-0.556937	-0.103724	-1.6862	-0.137736	-1.01079	-0.972913	-0.253034	NA	-0.424284	-0.586835	0.554935	-0.250314	-0.0457765	NA	NA	NA	NA	NA	NA	0.166863	-1.05745	NA	NA	-1.46355	-0.123213	-0.602439	0.719789	-0.744383	0.782068	0.0777451	-0.449639	1.42944	-0.279452	0.140777	0.0936377	0.595538	0.380188	-0.597503
16302	NA	0.559227	0.350184	0.460917	1.95404	0.800114	0.86436	0.57185	0.2081	-0.194032	NA	NA	NA	1.13309	0.15075	0.285831	1.94103	0.104674	1.45381	NA	NA	1.36775	-0.265466	0.298323	0.550232	0.639194	2.197	1.83002	0.579428	1.1258	1.24314	0.305913	0.146321	0.706819	1.10107	0.576136	-3.90552	1.42179	1.07548	NA	1.94715	0.918582	2.21545	0.50046	0.786394	-0.071701	NA	2.33103	NA
16312	-1.00563	-1.73857	-1.93575	-0.267894	0.445873	-1.63697	-1.54197	-2.2644	-1.46361	-0.607649	-0.357775	-0.206522	-0.173138	-2.65568	-1.03694	-1.03232	-1.1225	-1.62865	-1.41899	-1.97358	-0.577855	-2.03451	-0.301301	-2.85933	-0.0472103	-0.871225	-0.16705	-0.610864	-0.133499	-2.04335	-0.377852	0.127383	-0.287993	-0.914065	0.00114269	-0.137544	-1.39361	-0.341894	-0.397232	0.0089509	-0.136949	-1.66464	-0.360095	-0.678942	-0.374205	0.128419	-0.443436	0.145442	-0.46046
16322	-1.50926	-1.68172	-1.22634	-1.71523	0.0404949	-1.52059	-1.74022	-2.10354	-2.24189	-1.21721	-0.627024	-1.5785	-1.1248	-1.90126	-1.51773	-2.10981	-1.28954	-1.95839	-1.33067	-1.56916	-0.0374658	-1.47567	-0.752988	-0.837909	-1.49837	-1.27934	-0.185027	-1.26449	0.128639	-1.14354	-0.658652	-0.62467	-0.411022	-1.65527	-1.57696	-1.27702	-2.92695	0.171048	-1.04328	-1.10715	-1.22345	-1.01041	-0.410153	-1.04383	-1.46548	-0.240219	-0.824133	-1.01135	-1.25524
16323	NA	-2.99603	-2.30274	-3.08917	-1.27155	-0.856913	-2.81836	-3.22479	-3.30998	NA	NA	-1.25113	-3.27184	-2.49934	-3.00121	NA	NA	NA	-2.82235	NA	-2.62593	NA	-2.67982	-2.75451	NA	-2.99606	NA	-2.94028	-3.28886	-2.46624	NA	-2.51573	-2.43085	-2.88079	-2.48832	-3.36226	NA	NA	-2.88379	-2.09607	NA	-2.78058	-1.79109	-2.95188	-2.66175	NA	-2.22192	NA	-3.18085
16411	-1.64548	-3.33038	-4.22131	-2.33101	-2.35544	-4.07139	-3.89827	-3.60005	-4.1466	-2.97435	-3.26163	-2.74063	-2.95628	NA	NA	-3.73334	-2.61584	-3.7578	-2.53539	-4.10499	-3.95338	-2.09051	-2.87124	-4.32651	-3.15116	-3.8865	-2.08253	-2.01026	-2.61911	-3.53178	NA	-2.56058	-2.80158	-2.53582	-2.71091	-4.15594	-4.31055	-2.76393	-3.49197	-2.14245	-2.08636	-2.44282	-2.27164	-3.20143	NA	-4.04173	-2.9216	-1.70989	-2.58299
16412	-4.16572	-4.31735	-5.76135	-4.52721	-4.58932	-5.86994	-4.3374	-6.09304	NA	-4.19239	-5.91267	-6.37552	-4.58778	-5.35967	-4.37507	-3.86917	-6.15386	-5.31857	NA	-3.91254	NA	-5.6454	-3.72924	-4.91977	-4.88802	-6.69123	NA	-3.63042	-3.48642	-5.69894	-3.72384	-6.49457	-6.31032	-3.41616	-5.65686	-5.85117	-5.37532	NA	-5.12356	-4.17042	-4.29289	-3.93285	-4.17171	NA	-3.64645	-5.24358	-2.56047	-3.29964	-5.76624
16414	-3.53862	-3.63897	-3.41006	-3.01421	-2.2761	-3.78338	-3.74528	-3.38391	-3.75688	-2.78737	-3.32247	-3.22151	-1.57136	-3.65644	NA	-3.47512	-3.82945	-3.96361	-3.3009	-2.3338	-2.37496	-3.27113	NA	-2.81107	-2.47852	-3.07707	NA	-1.87588	NA	-3.49706	-3.65598	-3.11412	-3.72562	NA	-2.97507	-3.66138	NA	-1.95483	NA	-1.50582	NA	NA	-2.61797	-4.00671	-4.12629	-3.64063	NA	NA	-3.50472
16417	-4.99595	-5.18788	-3.41375	-3.46139	-3.05385	-5.11057	-5.27637	-5.08076	-5.03719	-4.7368	-4.24652	-5.15369	-4.9297	-5.29287	-3.99512	-4.85941	-4.47572	-4.84597	-4.42684	-4.50219	-4.40958	-4.34353	NA	NA	-4.35749	-4.3972	NA	-3.81238	-4.05433	-4.72247	-4.92064	-3.67355	-5.14668	-5.18188	-4.17852	-5.2125	-5.47179	-3.9228	-4.3527	-3.51218	-3.16135	NA	-3.43896	-4.34076	NA	NA	NA	NA	-4.62001
16462	-2.96166	-4.52219	-3.88533	-4.16924	-2.97918	-3.8459	-4.49466	NA	-3.23617	-3.50329	-3.00129	-2.86326	-3.13245	-4.19207	-3.63123	-3.6365	-3.39833	NA	-3.9827	-2.78945	-3.48364	-2.8345	-3.38418	-4.39094	-3.60706	-4.32042	-3.51879	-3.9899	-3.42628	-3.83613	-3.71413	-3.72651	-3.79882	-4.66186	-3.81919	NA	NA	-2.96822	NA	-3.57889	-3.59551	-4.35504	-2.85372	-2.79713	-3.62142	-2.78296	-3.42628	-3.05704	-4.37195
16463	-4.98382	-6.69621	-6.09237	-6.23369	-5.26826	-5.90202	-6.5436	NA	-5.29505	-6.02425	-5.1713	-6.54424	-5.56906	-6.30731	-5.77773	-5.88655	-5.2515	NA	-6.22194	-4.86555	-5.84806	-4.89596	-5.59876	-6.5219	-5.98919	-6.44528	-5.65176	-6.15552	-5.59288	-5.99898	-5.9059	-5.84437	-6.0791	-6.88359	-5.78393	NA	NA	-5.39184	NA	-5.67979	-5.73922	-6.55453	-4.95649	-4.80399	-5.74566	-4.97324	-5.69864	-5.14496	-6.5362
16579	-4.58398	-5.32776	-5.03657	-4.54875	-4.11178	-4.71608	-6.14115	NA	-4.38209	-5.04844	-4.32586	-5.58115	NA	-5.44535	-4.91278	NA	-4.47581	NA	-5.34457	-5.59935	-4.22494	-4.84981	-5.34189	-4.75366	-5.12126	-7.98394	-4.30749	-5.87036	-4.62509	NA	-3.83722	-4.70948	-3.97816	-5.69019	NA	NA	-4.92234	-3.45662	NA	NA	-4.2213	-5.15756	-4.6988	-4.34949	-5.5008	-4.77059	-4.52294	-5.22317	-5.98058
16580	-4.27364	-4.9153	-4.61319	-4.7154	-3.76512	-4.829	-4.94178	-5.01003	-4.4911	-4.58818	-4.09535	-4.21139	-3.82874	-4.76377	-4.33639	-4.87554	-4.54127	-4.90972	-4.80555	-4.37907	-4.57795	-4.71095	-4.52275	-4.85295	-4.56107	-4.74265	-4.52114	-4.5893	-4.65433	-4.36671	-4.18538	-4.57829	-4.554	-4.94929	-4.70866	-4.91505	-4.93213	-4.41853	-4.67286	-4.34339	-4.2309	-4.81721	-3.79147	-4.50631	-4.78333	-4.28954	-4.44089	-4.44822	-4.83564
16612	-1.81109	-2.86525	-2.66999	-2.24262	-1.7334	-2.56113	-2.69965	-3.10369	-2.10912	-2.13452	-1.57339	-1.94661	-1.44097	-2.63441	-2.31468	-2.54881	-2.54608	-2.81878	-2.39793	-2.37585	-1.956	-2.11048	-1.61211	-2.25421	-1.96668	-2.4398	-1.43732	-1.84362	-1.9641	-1.93624	-1.82037	-2.1927	-2.2056	-2.60735	-2.25108	-2.9435	-2.6829	-1.52076	-2.49853	-1.55092	-1.76984	-2.55317	-1.23136	-2.17335	-2.62848	-1.58897	-1.78104	-1.19964	-2.76185
16620	-3.33824	-4.4482	-4.16366	-3.84546	-3.14833	-4.02393	-4.21146	-4.50583	-3.62313	-3.69145	-3.13636	-3.34261	-2.96621	-4.20141	-3.82897	-4.00497	-4.0811	-4.22294	-3.96747	-3.86684	-3.49836	-3.48533	-3.20175	-3.79566	-3.46182	-3.92435	-2.96928	-3.3583	-3.5098	-3.41847	-3.38622	-3.56453	-3.651	-4.09295	-3.62754	-4.35451	-4.13835	-2.93919	-3.87051	-3.01003	-3.28449	-4.08356	-2.7016	-3.67293	-4.20797	-3.1333	-3.36803	-2.86286	-4.24113
16622	-4.87825	-5.43683	-4.40463	-6.93554	-5.32289	-4.86809	-4.5507	NA	-4.38543	-5.35706	-5.17967	-4.19247	-4.37518	-4.64334	-4.85049	-5.05005	-4.41112	NA	-5.23121	-4.71236	-4.91947	-4.26723	-4.60821	-4.98359	-5.25598	-5.35413	-5.75642	-6.13677	-5.25867	-5.77185	-4.85039	-4.85886	-5.35428	-5.20055	-5.49265	NA	-5.25978	-5.35698	NA	-5.88141	-4.34748	-5.8916	-4.75878	-3.95804	-5.93899	-5.37943	-3.95554	-5.35059	-5.18498
16627	-4.57804	-5.58447	-5.28419	-5.6366	-4.37955	-5.38625	-5.44404	-5.71052	-5.28289	-5.66544	-4.2765	-4.4796	-4.15624	-5.30673	-5.28786	-5.6364	-5.22742	-5.38317	-4.87713	-4.7532	-4.728	-4.71036	-4.28487	-4.92849	-4.96635	-5.06119	-4.16328	-4.85797	-5.22255	-4.86269	-5.04106	-4.99711	-5.10368	-5.24238	-5.21745	-5.59471	-5.35516	-4.17222	-5.05404	-4.05773	-4.25783	-5.11524	-3.77469	-5.10422	-5.27919	-5.12113	-4.33475	-3.97224	-5.57362
16671	-3.43222	-4.53876	-4.30589	-4.77587	-3.99539	-4.34858	-3.92563	NA	-4.15464	-4.80769	-3.52677	-3.50016	-3.5465	-4.4213	-4.28534	-3.9804	-3.63963	NA	-4.06619	-3.8735	-3.95436	NA	-3.46711	-4.34664	-3.83078	-4.21445	-4.10618	-4.21978	-4.13854	-3.8672	-3.80734	-4.30664	-4.28094	-4.77254	-5.12066	NA	-5.35332	-4.0941	NA	-4.17241	-4.02926	-4.58875	-3.13679	-3.47078	-4.0917	-3.17438	-3.77964	-3.2061	-4.7715
16697	-4.68873	-5.99008	-6.50597	-4.4677	-5.91779	-5.99164	-6.96388	NA	-6.22759	-6.04462	-4.77951	-6.78801	-5.87407	-6.19536	-6.04294	-4.87748	-5.24593	NA	-5.74423	-7.39989	-5.40366	-5.26981	-5.12849	-6.3578	-4.92794	-5.79304	-4.82433	-5.93785	NA	NA	-5.32457	-6.98082	NA	-6.2598	-5.73304	NA	NA	NA	NA	-4.30294	-5.78645	-5.65908	-4.62948	-4.92016	-5.77508	-4.62224	-5.88824	-4.50197	-6.50082
16698	-5.08558	-6.91768	-7.07947	-6.74706	-5.58057	-7.1389	-6.58593	NA	-5.72975	-6.16733	-5.19579	-5.86382	-6.25906	-6.45488	-6.04109	-5.9319	-5.46243	NA	-6.18132	-6.51953	-5.66888	NA	-5.68092	-6.45046	-4.96749	-6.32508	-4.8598	-5.83623	-5.58867	-4.79259	-5.11194	-6.43299	-5.40772	-7.58018	-5.93937	NA	-6.23185	-5.42257	NA	-4.95197	NA	-6.38381	-5.48151	-5.92847	-5.58069	-4.42798	-5.95071	-4.64529	-6.76901
16712	-3.59686	-4.61581	-4.21183	-4.51498	-3.51436	-3.98626	-4.09307	NA	NA	-7.95271	-4.8737	-4.64018	-3.43961	-4.56084	-4.81788	-3.6799	NA	NA	-4.11427	-3.50453	-4.36486	-3.26822	-3.77924	-4.6756	-3.51426	-4.57102	-3.65798	-5.35437	-4.55844	-3.53323	NA	-3.80408	-3.97176	-4.87799	NA	NA	-5.35856	-5.25539	NA	-4.27788	-3.9385	-4.67098	-4.3311	-3.52275	-4.59831	-3.79451	-4.0486	-3.3585	-4.97394
16724	-4.67183	-5.54924	-4.93519	-5.21743	-4.08273	-5.29565	-5.82182	NA	-4.12777	-5.26453	-4.49958	-4.30342	-4.34457	-6.3997	-5.17531	-4.77813	-4.82984	NA	-4.97761	-4.92618	-4.93496	-4.3373	-3.8176	-5.51683	NA	-5.61439	-5.21991	-5.30876	-4.82817	NA	-4.222	-5.01431	-5.34737	-5.74346	NA	NA	NA	-4.96766	NA	NA	-4.28548	-5.302	-5.00533	-4.42906	-5.61967	-3.92393	-5.46692	-4.70583	-6.95485
16727	-4.83792	-5.39566	-5.51204	-6.46476	-4.70034	-5.6328	-5.00601	NA	-4.65933	-5.9687	-5.60398	-5.12669	-4.30814	-5.28185	-5.9752	-4.16297	-4.66485	NA	-5.44412	-5.06396	-3.85332	-4.73166	-5.95449	-5.34159	-3.42768	-5.25312	-5.59857	-4.58072	-4.81871	NA	-3.11694	-3.83296	-3.60019	-5.26629	-4.06317	NA	-6.73954	-3.58894	NA	-3.99063	-5.2672	-4.27435	-5.56618	-4.05665	-5.06496	-4.99366	-4.34705	-4.32772	-5.92546
16748	-6.58634	-6.15044	-5.5943	-6.06266	-4.59218	-7.25357	-7.17575	NA	-4.09604	-5.60356	-4.78042	-5.10505	-4.88353	NA	-5.19716	-4.36249	NA	NA	-5.61672	-5.8826	-5.3713	-4.85688	-5.12857	-6.66519	-5.59356	NA	-4.37713	-4.97954	-4.96437	NA	-4.1325	-4.54837	-4.31621	NA	-6.50934	NA	NA	-3.65865	NA	-5.47323	-5.61922	NA	-5.81223	-5.0654	-5.87677	-4.67099	-5.45714	-5.37902	NA
16756	-3.84857	-5.05437	-4.95492	-4.61479	-3.48615	-4.68252	-5.52264	-5.74322	-4.48179	-4.86006	-4.07646	-4.20459	-3.77871	-5.06796	-4.54531	-4.69622	-4.88535	-5.3947	-4.61411	-4.70623	-4.27765	-4.26381	-4.60858	-4.60994	-4.61665	-4.88162	-4.35864	-4.38064	-4.39067	-4.73229	-4.31533	-4.34118	-4.82362	-5.4546	-4.42926	-5.07024	-5.25383	-3.45782	-4.77763	-3.84729	-3.75077	-4.88744	-3.67162	-4.30961	-4.66749	-4.11078	-3.91733	-3.50531	-5.04713
16761	-5.02138	-6.23528	-6.74242	-5.75599	-4.67901	-5.9441	-6.76933	-7.22517	-5.65541	-6.01781	-5.28516	-5.46855	-5.04399	-6.18643	-5.68376	-5.85149	-6.31811	-6.6793	-5.71258	-5.80928	-5.40595	-5.54901	-5.73899	-5.94519	-5.86398	-6.19043	-5.43894	-5.55149	-5.57413	-5.90665	-5.68396	-5.65983	-6.03701	-6.59531	-5.67315	-6.57216	-6.5459	-4.6651	-6.14183	-5.13854	-4.91366	-6.05458	-4.94682	-5.60154	-5.77038	-5.31637	-5.10653	-4.64806	-6.35273
16770	-4.89076	-6.09394	-5.92053	-5.62537	-4.94508	-5.93907	-5.85474	-6.2966	-5.46312	-5.45748	-4.81975	-5.05528	-4.84825	-5.77033	-5.51607	-5.93372	-5.90442	-6.38949	-5.61033	-5.59632	-5.25291	-5.33743	-4.60905	-5.35792	-5.28621	-5.59668	-4.76189	-5.10548	-5.33732	-5.47847	-5.27069	-5.42993	-5.81724	-5.57874	-5.48763	-6.20258	-5.92717	-4.93911	-5.73107	-4.90007	-4.98892	-5.73496	-4.47511	-5.50739	-5.84095	-4.72075	-5.08099	-4.59811	-5.98055
16788	-2.48051	-4.70466	-5.63304	-4.75754	-4.05737	-4.75235	-4.71317	-4.43025	-4.52528	-4.6767	-3.06929	-3.65645	-4.33602	-4.70689	-4.60865	-4.53272	-4.6713	-4.60779	-4.14384	-5.15647	-3.18997	-4.26553	-5.07022	-4.17914	-5.95425	-4.53222	-4.61849	-4.70085	-3.78213	-4.9379	-5.6212	-6.00234	-6.19708	-6.44768	-4.39943	-5.51408	-5.634	-4.15137	-4.84453	-4.85004	-3.87335	-5.14593	-3.14914	-5.04816	-4.37514	-5.04014	-3.21243	-3.51933	NA
16789	-3.64708	-5.85337	-6.82358	-5.95629	-5.1792	-5.90324	-5.88871	-5.62484	-5.68065	-5.89753	-4.25232	-4.82436	-5.52568	-5.82815	-5.6985	-5.73105	-5.84776	-5.77007	-5.324	-6.35249	-4.35007	-5.46944	-6.23525	-5.35654	-7.34458	-5.6854	-5.77574	-5.87415	-4.96319	-6.10142	-6.85716	-7.1407	-7.813	-7.57616	-5.62724	-6.65683	-6.76463	-5.36446	-6.05402	-6.04723	-5.01502	-6.29282	-4.29208	-6.01609	-5.58852	-6.20365	-4.37462	-4.6965	NA
16916	-2.04109	-3.73849	-3.32621	-3.26855	-2.2845	-2.16058	-3.32247	NA	-2.96387	-2.38736	-2.1215	-2.58748	-2.1902	-2.77482	-2.54252	-2.78848	-2.29244	NA	-3.1234	-2.52165	-2.89944	-1.92594	-2.85487	-2.62336	-2.76382	-4.19717	-2.84198	-3.23757	-2.60633	-3.2406	-3.37533	-2.71205	-3.33583	-3.76224	-2.48387	NA	-4.10792	-1.67687	-3.52231	-2.88372	-2.74254	-3.61704	-1.92726	-1.21218	-2.97682	-2.11742	-2.30235	-2.24857	-2.8878
16921	-3.20254	-4.92224	-4.40885	-4.37032	-3.47092	-3.36171	-4.53259	NA	-4.03586	-3.46299	-3.16585	-3.81224	-3.31245	-4.01337	-3.71569	-3.86527	-3.40429	NA	-4.28197	-3.59685	-4.28869	-3.15789	-3.90127	-3.77747	-4.13088	-5.28356	-3.88363	-4.261	-3.73237	-5.18348	-5.31221	-3.90459	-4.50902	-4.89837	-3.74738	NA	-5.35044	-2.86592	-4.79484	-4.08972	-3.77395	-4.83147	-3.07504	-2.32439	-4.10446	-3.20486	-3.40859	-3.3693	-4.17627
16930	-5.4057	-7.09296	-6.79359	-6.43505	-5.27807	-5.18579	-6.30749	NA	-6.02316	-5.78536	-4.97789	-5.70578	-6.0262	-5.70287	-5.01903	-5.68923	-6.4862	NA	-6.18932	-4.85538	-5.88914	-4.87521	-5.64203	-5.75922	-6.57952	-7.51337	-5.77532	-6.60099	NA	-6.41978	NA	-6.05147	NA	-6.58668	-5.63786	NA	NA	-4.73188	NA	-5.45848	-6.33642	-7.07907	-4.904	-4.26616	-5.89971	-4.86671	-4.9664	-5.31915	NA
16977	-4.38717	-5.23263	-5.4486	-4.56946	-4.07716	-4.19846	-5.44749	NA	-4.00578	-6.78594	-4.7785	-4.17634	-3.96342	-5.01328	-4.06286	-4.33829	NA	NA	NA	-4.04823	-4.61617	-4.02797	-4.44869	-6.9211	NA	-5.37623	-4.23962	-5.29524	-3.84108	-4.65928	-4.31653	-4.73688	-4.25919	-5.26961	-4.47487	NA	NA	NA	NA	-4.34656	-4.57065	-4.97565	-4.22856	-6.00664	-5.1164	-3.92728	-4.61636	-4.20359	-5.11683
16981	-5.73836	-6.65896	-6.18243	-6.17345	-5.26885	-5.75346	-6.33667	NA	-6.14834	-6.41947	-5.73138	-5.86051	-5.08935	-6.13481	-5.8705	-5.93301	-5.3666	NA	-6.38094	-5.88935	-5.78808	-5.29323	-5.73488	-6.50593	-6.49725	-6.52801	-5.77895	-5.86744	-5.54146	-5.78324	-5.71803	-5.62319	-5.647	-6.58296	-5.4991	NA	-6.58381	-4.52799	NA	-5.68836	-6.17304	-6.23101	-6.16243	-5.07489	-6.0666	-5.26102	-5.68315	-5.73538	-6.35452
1	-5.75981	-5.08321	-5.87312	-5.54193	-5.0618	-5.12868	-4.70409	-5.71383	-5.27015	-5.39961	-5.37596	-5.77469	-5.32789	-5.53957	-5.18077	-5.56145	-5.8944	-5.82928	-5.21901	-4.9299	-4.95592	-5.25755	-6.99988	-5.20754	-5.10039	-5.33356	-5.24206	-5.35524	-5.38557	-5.1444	-5.48727	-4.69848	-4.91873	-4.5687	-4.56018	-5.11481	-4.75521	-4.80689	-5.01903	-5.08859	-5.36548	-4.79985	-4.77555	-5.0005	-4.53395	-4.14516	-4.04037	-4.1389	-4.73071
12	-3.4561	-3.64532	-3.53611	-3.40753	-3.35562	-3.79764	-3.597	-3.64356	-4.01458	-3.49268	-3.71868	-3.48746	-3.60641	-3.86092	-3.77745	-3.54552	-3.512	-3.78311	-3.44465	-3.47189	-3.68813	-3.06067	-3.34348	-3.38173	-3.47534	-3.28684	-3.68997	-3.69895	-3.81735	-3.46535	-3.87936	-3.7424	-4.08221	-3.75724	-3.7766	-4.02027	-3.8273	-3.8217	-3.88558	-3.90322	-3.47261	-3.83498	-3.05058	-3.32137	-3.31345	-3.19045	-3.01534	-2.81202	-3.40571
17	-5.15809	-5.58218	-8.78818	-3.186	-4.56546	-4.69735	-6.75217	-4.72751	-8.70197	-4.99448	-5.38928	-5.0915	-5.11687	-4.60848	-5.70936	-8.67693	-4.25315	-4.45899	-8.40362	-3.83349	-4.59021	-8.50542	-8.39321	-7.10985	-4.14533	-2.78186	-2.63956	-1.87576	-2.70882	-3.10761	-4.26054	-4.52765	-3.8508	-3.63537	-1.69821	-4.89769	-2.8978	-8.52993	-4.57962	-3.45833	-4.09111	-5.31275	-4.12201	-3.96399	-4.25034	-5.52777	-3.58467	-6.09061	-3.97592
22	-5.15657	-4.30924	-4.5716	-3.97732	-4.09244	-4.06824	-4.91585	-4.94098	-4.56574	-8.70293	-5.1648	-4.61528	-4.34922	-5.46836	-4.82531	-4.2175	-5.47807	-5.44103	-5.08369	-4.5533	-4.50258	-5.15498	-3.69103	-4.45231	-5.15808	-4.10668	-4.41213	-4.09702	-4.25623	-3.70412	-4.66834	-4.35819	-4.72997	-4.37137	-3.64295	-4.50606	-4.43191	-4.90391	-3.96513	-6.10695	-3.93035	-3.77434	-4.7935	-6.52454	-4.30106	-3.7463	-3.36211	-3.37409	-4.12105
29	-4.026	-2.79137	-3.1871	-2.894	-2.68802	-2.8246	-3.0541	-3.08935	-2.7351	-3.15035	-3.4344	-3.03928	-3.37894	-3.29131	-3.81893	-3.00149	-3.00291	-2.8012	-2.72998	-2.86895	-2.85807	-3.27927	-2.95328	-2.81666	-3.12591	-3.20584	-3.34988	-3.19583	-2.99801	-3.28822	-3.17104	-2.8214	-3.09635	-3.0277	-2.92898	-3.28636	-3.02866	-2.64354	-2.92316	-3.08031	-2.76166	-2.75399	-2.7213	-2.70217	-2.75786	-2.74333	-2.51017	-2.56237	-2.86387
30	-3.46892	-2.46761	-3.01262	-3.11583	-2.70637	-2.45563	-2.20896	-3.02418	-2.62572	-2.85524	-2.73825	-3.22293	-2.93185	-3.18678	-2.96146	-4.20113	-3.29404	-3.20312	-2.7439	-2.62404	-2.56091	-2.81339	-4.97625	-2.66491	-2.61034	-2.75334	-2.82957	-3.39407	-3.02757	-2.80221	-3.29222	-2.25588	-2.40427	-2.10234	-2.14337	-3.10227	-2.32502	-2.27811	-2.55101	-2.62244	-3.24575	-2.17241	-2.16398	-2.36686	-1.89835	-1.64257	-1.43015	-1.61917	-2.11974
31	-7.38533	-7.67059	-7.50646	-7.74865	-7.44441	-7.44659	-7.57252	-7.78174	-7.77118	-4.3289	-4.36624	-7.7883	-8.25317	-7.55616	-8.48091	-7.17705	-7.76164	-7.57526	-7.41143	-7.60873	-6.04409	-7.65291	-3.62609	-5.0076	-7.99504	-7.86681	-7.65289	-7.62695	-8.01857	-7.79092	-7.6848	-7.88728	-7.91211	-7.87151	-7.64328	-7.78144	-7.64419	-7.11767	-8.18052	-7.86283	-7.7121	-7.01837	-7.61416	-7.90904	-7.75605	-7.38938	-7.35342	-7.46105	-4.84222
47	-3.76057	-3.39033	-3.19042	-2.64032	-3.45481	-1.43122	-3.60703	-4.08258	-3.71019	-3.03439	-3.71487	-4.28117	-4.03734	-3.62719	-3.98897	-4.81638	-3.15846	-3.25578	-3.7431	-3.62779	-2.88492	-4.14423	-0.749597	-4.08937	-3.01949	-3.01543	-3.17576	-3.42791	-4.47359	-1.96173	-4.77556	-3.71225	-3.84621	-3.6996	-4.00747	-4.53506	-4.63915	-4.28007	-4.16869	-4.14998	-3.96293	-2.08299	-3.27609	-3.629	-3.67107	-0.827642	-1.11287	-0.80574	-3.27979
48	-6.69261	-4.53726	-5.37929	-4.62998	-4.89156	-4.37531	-4.66111	-5.05933	-4.93444	-5.149	-4.93498	-5.38344	-6.33982	-6.19487	-6.46141	-5.89026	-5.43615	-5.5172	-4.85243	-5.41567	-4.93161	-5.78844	-5.24197	-5.96109	-5.24556	-6.04764	-5.68359	-5.36401	-5.69459	-5.68882	-5.36489	-5.15388	-5.58745	-5.29265	-4.993	-5.68639	-5.38958	-5.03942	-5.13892	-5.14497	-5.09185	-4.9861	-5.11098	-4.92319	-5.15128	-5.37309	-4.84211	-4.79949	-4.88345
53	-2.99049	-1.69655	-2.20691	-1.84073	-1.71667	-1.71454	-1.94348	-2.14999	-1.7385	-2.12202	-2.12163	-1.93744	-2.26557	-2.40153	-2.80164	-2.31485	-1.94376	-2.2175	-1.89658	-1.83816	-1.77562	-2.38867	-1.85917	-1.91132	-2.07432	-2.26183	-2.20708	-2.11847	-2.16073	-2.17598	-2.04222	-1.93979	-2.12136	-2.0895	-2.05758	-2.38497	-2.0732	-1.65052	-1.88412	-2.11278	-1.93344	-1.84786	-1.83999	-1.77909	-1.83313	-1.87841	-1.5261	-1.68795	-1.84368
56	-2.62846	-1.34966	-1.83744	-1.46176	-1.30325	-1.27409	-1.52038	-1.768	-1.39001	-1.71972	-1.76929	-1.54426	-2.00217	-1.87951	-2.29432	-2.07789	-1.71191	-1.82052	-1.51028	-1.47659	-1.44548	-2.07604	-1.53586	-1.574	-1.68096	-1.83225	-1.90535	-1.76352	-1.7515	-1.86389	-1.83092	-1.54426	-1.78867	-1.72407	-1.64082	-2.01439	-1.68251	-1.31197	-1.5762	-1.6781	-1.61195	-1.53329	-1.44245	-1.48244	-1.47441	-1.543	-1.21977	-1.32131	-1.49578
60	-4.27215	-3.6688	-4.16805	-3.42822	-2.72613	-4.8858	-3.92047	-2.94979	-3.89514	-3.34378	-3.58339	-2.94767	-3.50122	-3.94365	-3.89562	-4.02615	-3.60438	-4.13712	-2.58771	-3.88371	-3.44041	-3.24578	-4.03519	-3.01857	-2.95362	-2.51332	-2.8709	-2.78347	-3.37484	-3.24309	-2.84168	-4.64622	-4.46818	-4.4046	-3.41208	-2.94951	-3.22102	-3.42228	-3.34491	-3.04515	-2.50072	-2.03938	-2.45159	-3.25965	-2.26464	-2.39947	-2.62763	-2.49315	-4.26796
63	-5.24914	-6.15732	-7.53775	-5.90955	-5.73492	-5.23444	-5.95961	-6.615	-5.08597	-6.45372	-5.06509	-5.97419	-5.06677	-6.01981	-5.445	-5.5037	-5.75941	-5.31506	-8.70593	-5.61918	-6.16229	-6.10784	-8.80825	-4.53477	-5.27134	-6.13599	-7.86571	-6.66678	-6.30568	-4.81721	-5.48011	-4.11199	-3.72816	-5.55114	-4.17681	-4.55514	-4.78724	-2.87275	-4.55183	-7.37994	-4.72887	-5.77958	-5.46563	-6.74971	-5.59958	-5.54012	-5.55793	-4.64457	-4.26505
64	-4.89708	-4.90498	-4.93956	-4.96675	-4.79566	-4.96206	-4.84943	-5.06032	-4.95087	-4.80446	-4.90116	-4.85434	-4.91553	-4.95069	-4.86004	-4.87276	-4.95344	-4.87323	-5.01628	-4.90791	-4.84051	-4.96908	-4.83121	-4.86078	-4.93095	-4.66708	-4.921	-4.78315	-4.81679	-4.86414	-4.8428	-4.71483	-4.92834	-4.91524	-4.76417	-4.78233	-4.89544	-4.78858	-4.71883	-4.76546	-4.91573	-4.74653	-4.84431	-4.81563	-4.85403	-4.84496	-4.8538	-4.78472	-4.79423
66	-2.19995	-2.09188	-2.23591	-2.15703	-2.03564	-2.20334	-2.11366	-2.1672	-2.12526	-2.1405	-2.11253	-2.18076	-2.23063	-2.21673	-2.23801	-2.26311	-2.20804	-2.18664	-2.22865	-2.2375	-2.2063	-2.1492	-2.14854	-2.19754	-2.16967	-2.17468	-2.16581	-2.13534	-2.16013	-2.21157	-2.13084	-2.07885	-2.10392	-2.16206	-2.01714	-2.04665	-2.06758	-2.16411	-2.00814	-2.00534	-2.03274	-2.1031	-2.08207	-2.07064	-2.10194	-2.15565	-2.10457	-2.09718	-2.14513
67	-3.13323	-3.07093	-3.12683	-3.06952	-3.06482	-3.15981	-3.16064	-3.20147	-3.1338	-3.1274	-3.0965	-3.10602	-3.21136	-3.26422	-3.27231	-3.20728	-3.15895	-3.15071	-3.11336	-3.15725	-3.16872	-3.15114	-3.04089	-3.13321	-3.14212	-3.12178	-3.14358	-3.11499	-3.13952	-3.14982	-3.05617	-3.07811	-3.09867	-3.10637	-2.99962	-3.00287	-3.00176	-3.16971	-3.03499	-3.03021	-3.05645	-3.11516	-3.03349	-3.04613	-3.09293	-3.07302	-3.01051	-3.09941	-3.0678
82	-5.66749	-4.76521	-5.5994	-4.62133	-5.37149	-5.13804	-5.35853	-4.85503	-5.2738	-5.38269	-5.24313	-4.9105	-4.31427	-3.9112	-4.02703	-4.33188	-4.40158	-4.44539	-4.64686	-4.5287	-4.94267	-4.29843	-4.27779	-4.94566	-4.23507	-4.15657	-4.29601	-4.55492	-4.249	-4.35875	-4.51561	-4.8275	-4.60546	-4.59399	-4.45702	-4.4026	-4.32778	-4.61099	-4.51763	-4.52076	-4.56208	-4.91369	-5.48541	-4.87221	-5.08231	-4.81558	-4.83519	-5.12337	-4.97728
90	-3.01929	-3.41446	-4.58648	-2.9347	-3.49325	-3.9831	-3.58142	-3.20703	-3.57564	-3.32278	-3.38859	-3.05577	-3.22233	-3.34805	-3.56971	-3.58132	-3.12191	-3.2897	-3.65044	-2.99845	-3.7316	-3.20699	-2.84792	-2.91584	-3.42653	-3.6276	-2.68621	-2.88172	-3.64659	-3.0303	-3.24609	-3.83943	-2.88745	-2.6226	-3.90396	-3.191	-3.72844	-3.24455	-3.32028	-2.98813	-3.06108	-3.72751	-2.55168	-3.36772	-3.59418	-3.55304	-3.13409	-3.50955	-3.32596
91	-3.9744	-3.58917	-5.07518	-3.26494	-3.64061	-3.07793	-3.69323	-3.69912	-3.84583	-3.31396	-3.15246	-3.7277	-3.54802	-3.74001	-3.82049	-3.82803	-3.68078	-3.34222	-3.1944	-2.95002	-4.13586	-7.76372	-4.12537	-3.40226	-2.96557	-3.63686	-2.53262	-2.70102	-3.46641	-3.52309	-3.79063	-3.67283	-3.00092	-3.05573	-4.02999	-3.89519	-3.6246	-3.73429	-3.48976	-3.63095	-3.7243	-4.33479	-3.49378	-3.05516	-3.93465	-4.2359	-3.00005	-4.51314	-2.63194
93	-5.02824	-4.84076	-7.03698	-6.71534	-5.68167	-8.71339	-5.78088	-4.24331	-8.8533	-8.70293	-6.35185	-7.82142	-8.67115	-6.09402	-8.71515	-8.67693	-5.00705	-4.72702	-7.21853	-4.86421	-7.22217	-4.49458	-4.5134	-6.16608	-6.32683	-5.48603	-5.45133	-5.19355	-6.14114	-4.95335	-7.31338	-6.63959	-8.98629	-4.77684	-7.54659	-6.26707	-8.98875	-6.20551	-5.24505	-6.04275	-5.12988	-5.74144	-3.45457	-4.37273	-4.08107	-4.26593	-2.93234	-4.25839	-4.98835
98	-4.833	-5.05444	-5.99815	-5.0158	-5.56023	-4.61501	-4.69202	-5.22984	-4.87688	-4.76342	-4.69871	-5.18754	-4.56927	-5.02478	-4.61119	-4.60677	-5.04966	-4.76262	-3.90576	-4.28934	-4.95284	-6.1093	-5.20787	-3.94914	-4.22826	-4.98432	-4.30499	-4.86291	-4.81042	-5.88835	-5.13403	-4.3761	-4.13468	-4.4919	-5.03345	-4.22858	-4.518	-4.73368	-4.63948	-5.50744	-4.9173	-5.71894	-4.65704	-4.27851	-5.08604	-5.04651	-4.49187	-4.91011	-3.31719
99	-3.06561	-2.74849	-2.85	-2.79459	-2.74043	-2.81454	-2.78249	-2.76542	-2.86052	-2.77487	-2.83693	-2.71174	-2.57663	-2.57485	-2.62551	-2.50803	-2.49926	-2.54639	-2.62536	-2.73804	-2.62424	-2.59807	-2.56524	-2.63218	-2.56102	-2.60168	-2.6302	-2.60629	-2.5145	-2.61448	-2.53309	-2.61646	-2.68051	-2.62948	-2.66883	-2.59974	-2.62085	-2.688	-2.54299	-2.57888	-2.60776	-2.70783	-2.79248	-2.71672	-2.74792	-2.78166	-2.85195	-2.81625	-2.74227
104	-5.42013	-4.88749	-4.76768	-4.77133	-4.64364	-4.87566	-4.52965	-4.86898	-4.92639	-4.90968	-4.80953	-4.6984	-4.42198	-4.49198	-4.66628	-4.44132	-4.43764	-4.55539	-4.67338	-4.59115	-4.69125	-4.67732	-4.63429	-4.49142	-4.58493	-4.71119	-4.43604	-4.54992	-4.51091	-4.65113	-4.5466	-4.69139	-4.55055	-4.58124	-4.67869	-4.52862	-4.54873	-4.94581	-4.50973	-4.59747	-4.54185	-4.74111	-4.72145	-5.19733	-4.73044	-5.00941	-4.81259	-4.73082	-5.17504
107	-5.44038	-4.99291	-5.12837	-4.64159	-4.88935	-4.86311	-5.1546	-5.1458	-5.08491	-5.57329	-5.48129	-5.2362	-5.14878	-5.31085	-8.71515	-4.7111	-5.28912	-5.0157	-5.13292	-5.23538	-5.17161	-5.24462	-4.59665	-5.06447	-5.19496	-4.65853	-5.06718	-4.82619	-4.87975	-4.54772	-5.0698	-4.91324	-5.87509	-5.03332	-4.53986	-5.20194	-5.03088	-4.99344	-4.60134	-5.33732	-4.77209	-4.59697	-5.51971	-7.07366	-5.01636	-4.56741	-4.33333	-4.40147	-4.91218
108	-3.94555	-3.30966	-3.5336	-3.05078	-3.1528	-3.14001	-3.40651	-3.61713	-3.4013	-3.88902	-3.66587	-3.5868	-3.55522	-3.50805	-3.85525	-3.36121	-3.7596	-3.5811	-3.67511	-3.68005	-3.48015	-3.71768	-3.08133	-3.46328	-3.67882	-3.19076	-3.50304	-3.18831	-3.32271	-3.03442	-3.60756	-3.41221	-3.70171	-3.42963	-2.9851	-3.5801	-3.41662	-3.35764	-3.03131	-3.75991	-3.08153	-3.00475	-3.82095	-4.19551	-3.38368	-2.99692	-2.68211	-2.6912	-3.31057
144	-5.26539	-5.16922	-4.88903	-4.82608	-5.05711	-5.49105	-5.43692	-6.02094	-5.61932	-5.55629	-6.43291	-4.89945	-4.41216	-5.06349	-4.12691	-4.45453	-4.68201	-4.44167	-4.82687	-5.47575	-5.11059	-4.95208	-6.86972	-5.13087	-4.46073	-4.9272	-4.50139	-5.95848	-4.56999	-4.55504	-4.59899	-5.95453	-5.26298	-4.95569	-4.78592	-4.65308	-4.65958	-4.872	-4.82014	-4.79193	-5.88607	-5.42516	-5.91345	-5.4456	-6.95651	-5.21756	-5.20658	-8.89805	-5.39754
159	-3.87486	-3.36244	-3.41714	-3.31656	-3.42143	-3.9435	-3.45043	-3.37427	-3.62662	-3.4022	-3.43488	-3.21058	-3.01337	-2.82594	-2.90474	-2.86101	-2.86559	-2.88569	-3.12574	-3.14932	-3.17544	-3.02006	-3.07957	-3.07619	-3.05767	-2.99642	-3.0351	-2.95314	-2.97642	-3.02197	-3.00609	-3.14566	-3.14104	-3.15985	-3.32086	-3.11092	-3.13952	-3.24549	-3.05477	-3.13841	-3.21732	-3.27516	-3.41236	-3.29722	-3.33036	-3.34335	-3.432	-3.44368	-3.44134
168	-5.1876	-4.40372	-4.60294	-3.81852	-4.006	-4.22147	-4.61663	-4.53346	-5.84784	-5.03713	-5.65818	-4.4556	-3.78051	-3.81162	-4.10214	-3.44013	-3.82708	-3.67987	-4.61729	-4.639	-4.35585	-4.20864	-3.52042	-3.93578	-4.25854	-3.52343	-4.44453	-3.71467	-3.75194	-3.33292	-4.43716	-4.25693	-5.60025	-4.28722	-3.62182	-4.18978	-4.2603	-4.14475	-3.94178	-5.1254	-3.74739	-3.80769	-6.26939	-7.79979	-5.72828	-3.9839	-3.72205	-3.79129	-4.38986
170	-4.38417	-8.09541	-8.06465	-4.27484	-3.92072	-5.65198	-6.16745	-8.10137	-5.45214	-4.11032	-4.91986	-8.12582	-4.04618	-4.00344	-5.71282	-3.74027	-5.70887	-8.31073	-5.629	-4.04816	-3.44592	-5.81998	-4.11207	-4.67107	-4.03393	-3.31552	-4.63044	-4.45127	-4.46129	-4.14582	-3.90844	-3.60948	-3.75137	-4.57505	-4.1036	-3.72914	-3.69324	-7.95649	-5.1081	-4.27884	-4.01506	-7.84712	-7.96605	-3.69455	-3.41442	-3.66802	-7.52378	-3.53595	-8.41337
179	-4.01771	-2.5178	-6.9916	-3.84242	-4.59011	-3.38593	-5.82745	-3.89372	-7.06249	-4.3957	-4.9165	-5.49918	-5.21315	-4.13284	-6.78137	-8.67693	-4.30059	-4.56603	-6.39959	-4.95773	-4.65793	-6.3525	-4.64416	-3.67116	-4.71797	-3.622	-4.10507	-3.60656	-3.76246	-4.06791	-4.67876	-4.89402	-4.63961	-4.74061	-2.65901	-5.1125	-3.07584	-3.28536	-4.10349	-4.09862	-3.23435	-6.25251	-3.20951	-3.64593	-2.96972	-2.77268	-2.34671	-3.12995	-2.6017
191	-7.99966	-8.33601	-8.13861	-8.60044	-4.40969	-3.55649	-4.56847	-5.90795	-6.63728	-4.98734	-4.39766	-8.22416	-8.44707	-8.10813	-8.30011	-8.10691	-8.05148	-8.12582	-8.31201	-5.37807	-8.40573	-5.14951	-3.95191	-4.35229	-8.40928	-6.73938	-8.32554	-3.55758	-2.91805	-3.71577	-1.15094	-5.26521	-3.12837	-6.10213	-3.76293	-6.6242	-8.34383	-8.45816	-2.07481	-8.3641	-2.13478	-5.8614	-5.02505	-4.69772	-3.98857	-8.38749	-5.96704	-8.62924	-3.7343
192	-7.99966	-5.16842	-4.8445	-6.50841	-8.42696	-1.64415	-6.2755	-5.35313	-8.32831	-7.88028	-5.66698	-4.87208	-5.54527	-8.10813	-4.40879	-5.73769	-8.05148	-4.76031	-4.38647	-8.14922	-5.9667	-8.17856	-7.80825	-8.3003	-5.92664	-4.33989	-4.41825	-5.28634	-3.44433	-5.63381	-8.0969	-5.11197	-5.7728	-8.67266	-6.33868	-5.45673	-6.09893	-5.81417	-6.14248	-8.3641	-8.25821	-8.71035	-3.76493	-8.38534	-4.26201	-4.58106	-3.4854	-5.52809	-5.58675
193	-0.433762	-0.475572	-0.824957	-1.06624	-0.687787	-0.414164	-0.98433	-0.456569	-1.11368	-0.540178	-0.486755	-0.584601	-0.566328	-0.0918987	-0.597088	-0.453804	-0.280386	-0.610517	-0.650342	-0.713866	-0.304045	-0.279077	0.0946385	-0.421681	-0.670431	-0.733797	-0.809206	-0.45698	-0.516171	-0.468074	-0.50023	-1.0253	-0.662597	-0.77417	-0.855759	-1.32908	-0.654247	-1.14641	-0.898989	-1.06617	-0.843608	-1.05433	0.211081	-0.679977	0.00188289	-0.0634692	0.149752	-0.41289	-0.340336
200	-4.85673	-4.40318	-4.39657	-4.20018	-3.87585	-3.00727	-3.18896	-4.65424	-4.0892	-3.86676	-4.02872	-3.321	-4.47733	-4.73935	-4.71486	-4.31395	-4.07691	-3.5093	-3.21673	-3.09922	-3.21962	-3.49309	-2.57094	-3.06343	-4.52318	-3.90453	-4.45502	-3.62441	-3.63959	-3.2947	-5.1743	-3.25679	-3.89263	-3.75281	-4.20135	-4.53203	-4.08735	-4.0732	-4.19493	-5.33005	-3.05117	-3.88316	-4.04884	-4.02477	-3.32484	-2.47556	-2.38008	-2.35427	-3.12488
203	-5.06793	-5.33165	-6.37514	-7.81955	-5.73539	-4.95232	-6.46142	-4.57065	-6.08796	-5.50443	-5.53765	-5.52449	-5.25759	-4.66148	-5.32151	-6.18674	-4.84396	-5.22575	-5.41201	-5.7037	-5.13247	-4.87559	-4.3814	-5.48084	-6.02522	-5.79409	-5.34886	-5.05107	-4.97969	-5.02162	-5.58024	-5.25441	-5.03983	-6.59287	-5.20934	-6.07515	-5.39711	-5.23026	-5.29918	-6.77931	-5.20573	-6.6087	-4.22033	-5.14125	-4.31048	-4.32559	-4.13503	-4.75584	-4.73163
205	-0.690291	-3.31035	-1.45353	-2.97903	-2.32602	-0.376039	-1.28815	-1.75489	-3.65613	-1.11245	-1.89921	-0.823829	-2.1701	-1.34178	-1.39938	-1.32884	-1.15886	-1.09146	-0.459846	-2.09528	-1.22979	-2.75556	-1.12995	-1.48155	-1.53959	-1.97941	-2.10684	-3.14554	-2.77842	-1.77179	-3.10074	-2.43837	-2.61496	-1.68429	-1.87062	-3.64304	-2.64753	-3.67846	-3.65828	-1.85415	-3.88409	-2.40089	0.00815726	-2.72313	-1.90369	-0.475348	-0.104874	-0.350099	-1.34163
210	1.12909	0.0356354	0.506344	-0.0598413	0.0522964	1.22258	0.899661	0.435993	-1.08315	1.01791	0.520308	0.675036	0.182299	0.55699	0.470011	0.463448	0.822282	0.861722	0.9891	0.025273	0.633582	-0.0613974	1.14109	0.688439	0.894269	0.652936	0.541332	-0.522816	0.0318768	0.793964	-0.57562	0.0474903	0.238618	0.537861	0.415837	-0.497672	0.122728	-0.830524	-0.663534	0.345152	-0.880505	-0.213777	0.878147	-0.104073	-0.022526	0.878242	0.860717	0.855341	0.401025
215	-8.49648	-8.4607	-3.36889	-8.45474	-3.13055	-3.35791	-3.48562	-2.92863	-3.69116	-2.76586	-2.45181	-2.93754	-2.59089	-3.10899	-3.45679	-2.71333	-2.86144	-3.24616	-3.28108	-3.56762	-3.13216	-3.71786	-8.24593	-3.85603	-8.54368	-8.72758	-8.63938	-8.6242	-8.62604	-8.82367	-8.46189	-8.69828	-8.84155	-8.8049	-8.9473	-8.9415	-8.98875	-8.84086	-8.76376	-8.98466	-8.57415	-8.84208	-9.01517	-3.03075	-9.0272	-8.61723	-8.36394	-6.80878	-8.89344
217	1.06002	-0.863481	-0.0810592	-1.20464	-0.967479	1.784	0.553481	-0.445418	-2.56494	0.939215	-0.224417	0.0685954	-0.94793	-0.307587	-0.444561	-0.500891	0.145318	0.284912	0.699709	-1.15012	-0.177138	-1.10623	1.5988	0.172163	0.616584	0.0572703	-0.163532	-1.96121	-1.12458	0.348691	-1.95655	-0.675888	-0.453194	0.0864199	-0.00444484	-1.6843	-0.643726	-2.3554	-1.97269	-0.2638	-2.19517	-1.18349	1.42638	-0.783846	-0.779508	1.79907	2.1045	1.90274	-0.040484
222	-2.49946	-4.08412	-3.48139	-4.27029	-4.07825	-1.7484	-2.98918	-3.71559	-5.66333	-2.5861	-4.07954	-3.41946	-4.30515	-3.76805	-3.8602	-3.96964	-3.46783	-3.35789	-2.924	-4.30904	-5.47368	-4.56007	-1.93342	-3.458	-3.42619	-4.78895	-3.64625	-4.9503	-4.80668	-3.34676	-5.35263	-4.21683	-3.75139	-3.305	-3.69659	-4.72061	-4.2573	-5.59481	-5.21028	-3.93865	-5.18819	-5.14956	-2.00733	-4.30756	-4.02332	-1.05912	-0.308146	-0.778399	-3.39271
231	-1.83288	-3.01777	-3.60652	-3.3771	-3.70122	-4.66804	-4.11288	-3.11951	-3.96963	-1.90294	-2.24484	-2.78749	-3.1634	-3.34701	-3.40529	-3.86851	-2.71635	-3.62777	-2.42507	-2.54173	-1.44032	-2.79297	-3.74047	-1.58231	-3.31612	-2.72736	-2.73118	-3.56099	-3.28899	-3.69915	-3.65355	-3.52559	-3.30308	-3.48555	-3.46546	-3.36655	-3.72706	-2.87641	-3.46178	-3.78292	-4.957	-3.52776	-2.10365	-3.26279	-1.86448	-2.59999	-2.321	-2.50039	-2.67351
233	-4.15375	-2.22309	-4.21768	-3.96639	-3.97664	-3.54616	-4.135	-3.74831	-3.86341	-3.8703	-3.91207	-4.10567	-3.98902	-3.54786	-3.33766	-3.76855	-3.74275	-3.98488	-3.76974	-4.34547	-3.92989	-3.5132	-3.85219	-3.4116	-3.41604	-3.20127	-3.36225	-3.74703	-3.2429	-3.54344	-3.40441	-3.54054	-3.52818	-3.71051	-4.16429	-3.71322	-3.72949	-3.9811	-3.10675	-3.84976	-3.72012	-3.62828	-3.20097	-4.41637	-3.47216	-3.59944	-3.05302	-3.51119	-3.43963
236	-4.63884	-3.94015	-4.39375	-3.60405	-3.77906	-3.9523	-4.31265	-4.26737	-4.06665	-4.67043	-4.42813	-4.56986	-4.54175	-4.54669	-4.81011	-4.27356	-4.63531	-4.43274	-4.59869	-4.55951	-4.27799	-4.81078	-3.73601	-4.38509	-4.80297	-4.06651	-4.42428	-3.97187	-4.12258	-3.76249	-4.62117	-4.26735	-4.61574	-4.30359	-3.65286	-4.31906	-4.26577	-4.28164	-3.87322	-4.67779	-3.75108	-3.56269	-5.09247	-4.95765	-4.19526	-3.63617	-3.24887	-3.33408	-4.00059
237	0.66691	0.633464	0.0804734	-0.0722252	0.788991	0.428942	0.141095	0.627001	0.587692	1.40069	1.38313	0.0382595	0.133559	0.325203	-0.269231	-0.192919	-0.0881393	0.332908	0.741915	0.16721	0.425242	0.907909	0.41095	0.106862	0.000154983	0.198554	0.0601038	-0.0142708	-0.304718	-0.254164	-0.198579	0.158614	-0.0835897	0.0229542	0.499531	0.320604	0.297512	0.317153	0.285101	0.110499	0.391013	0.191056	0.946001	0.730649	0.744975	0.923037	0.91057	1.07834	0.19425
238	-4.10898	-4.50282	-3.9002	-5.58667	-3.49266	-2.97301	-4.65423	-6.3266	-5.1683	-8.07479	-6.20527	-4.59282	-6.11709	-6.90573	-5.47796	-6.01004	-5.00837	-4.6321	-3.7415	-4.08126	-4.50996	-4.48179	-2.54117	-3.56439	-5.37301	-5.64105	-4.88954	-4.1606	-4.69943	-3.66997	-5.55942	-4.07896	-5.40969	-4.11468	-4.01555	-4.66445	-5.30467	-6.50314	-4.65379	-5.63164	-3.56194	-3.00337	-3.38496	-4.02045	-3.57735	-2.01992	-1.72481	-1.46617	-2.92688
239	-5.05071	-3.48593	-4.57077	-6.51326	-3.31904	-4.58292	-5.37454	-4.51292	-4.44184	-4.85794	-3.66828	-4.21466	-4.84658	-4.43816	-4.37644	-6.29289	-4.57573	-5.10135	-5.16174	-4.88798	-8.40573	-4.17374	-4.52447	-6.96392	-4.35066	-3.70825	-5.43294	-5.66247	-4.94256	-4.22526	-4.90088	-5.22923	-4.67037	-5.66119	-4.57095	-4.31201	-4.67673	-5.86662	-5.10951	-4.80437	-5.28383	-4.49466	-3.96878	-4.87423	-4.88755	-4.13669	-4.65431	-3.74791	-4.22147
242	-4.73736	-3.66402	-4.05381	-3.2382	-3.34475	-3.49222	-3.79458	-3.84357	-3.87527	-4.28625	-4.14441	-4.05638	-3.99009	-4.10462	-4.42454	-3.73123	-4.10917	-3.95325	-4.19321	-4.04462	-3.89247	-4.25008	-3.33879	-3.9423	-4.16787	-3.59274	-3.97943	-3.56099	-3.69239	-3.19587	-4.07797	-3.73603	-4.25308	-3.85489	-3.24812	-3.89908	-3.85304	-3.77953	-3.41253	-4.37463	-3.35514	-3.18922	-4.36314	-4.72573	-3.85724	-3.26904	-2.97056	-2.94222	-3.63641
246	-4.5521	-6.7698	-5.54369	-8.74511	-7.99121	-3.19704	-4.56886	-6.68089	-8.8533	-4.00378	-5.9371	-4.86657	-6.2214	-5.51599	-5.84192	-5.46789	-5.42375	-4.41674	-4.36099	-6.64146	-5.50706	-6.01503	-4.80387	-4.7853	-4.2657	-4.72371	-5.38013	-8.33102	-6.32065	-5.19265	-8.32741	-5.48206	-5.34879	-4.77407	-4.87255	-6.74974	-5.91921	-8.84086	-8.35408	-5.46583	-8.72493	-8.36308	-3.04393	-6.23406	-6.51424	-2.74384	-1.94425	-2.4809	-5.78084
247	-4.1765	-3.50736	-3.99528	-3.10757	-3.27439	-3.42531	-3.69446	-3.89556	-3.68547	-4.08182	-4.04938	-3.88889	-4.06596	-3.96173	-4.40017	-3.89062	-4.14289	-4.00805	-4.07376	-3.9766	-3.76594	-4.18374	-3.21135	-3.85473	-4.12006	-3.50514	-3.93523	-3.55003	-3.73673	-3.14688	-4.12777	-3.70168	-3.97793	-3.77798	-3.10179	-3.81578	-3.70355	-3.83803	-3.33469	-4.18037	-3.31253	-3.09379	-4.16211	-4.60298	-3.70955	-3.13945	-2.76502	-2.7684	-3.50583
248	-8.65131	-8.57608	-2.67621	-8.74511	-2.67468	-2.91321	-2.50332	-1.89782	-2.71436	-1.96434	-2.17626	-2.2	-1.53124	-1.85742	-2.39919	-1.85224	-1.71308	-2.89011	-1.97801	-2.36064	-3.25562	-2.85445	-8.68208	-3.07503	-8.51079	-8.59787	-8.80566	-8.66101	-8.75554	-8.82367	-8.81065	-8.49898	-8.98629	-8.8049	-8.67822	-8.9415	-8.98875	-8.84086	-8.94317	-8.98466	-8.99517	-8.8543	-9.01517	-2.67319	-9.0272	-8.23232	-8.35226	-8.7643	-8.76381
254	-3.66829	-3.06922	-3.49555	-2.6971	-2.73009	-2.98895	-3.20787	-3.41161	-3.22778	-3.66149	-3.53435	-3.47608	-3.61214	-3.60667	-3.92691	-3.38341	-3.72074	-3.46883	-3.64878	-3.60696	-3.33008	-3.68275	-2.84914	-3.45564	-3.77641	-3.07615	-3.42303	-3.05302	-3.16704	-2.75299	-3.59056	-3.25298	-3.55665	-3.39176	-2.64264	-3.36834	-3.3127	-3.27072	-2.89503	-3.66768	-2.88233	-2.64378	-3.74474	-4.12546	-3.24648	-2.67502	-2.37107	-2.34909	-3.023
257	-4.10443	-3.80761	-4.61616	-4.43725	-3.84998	-4.1227	-4.17054	-4.48344	-4.19758	-3.71828	-3.45386	-3.87099	-3.60488	-3.22808	-4.03549	-3.92848	-3.68847	-3.83537	-4.28179	-3.59373	-3.64116	-3.77332	-3.31475	-3.59092	-4.67052	-3.74601	-3.89265	-3.86146	-3.26354	-3.56495	-3.85042	-4.20247	-4.13497	-3.33026	-3.44351	-4.15658	-3.61348	-3.34322	-3.75401	-3.95459	-4.08987	-3.39949	-3.98216	-4.01731	-3.9752	-4.21717	-3.41855	-4.09061	-3.69285
261	-4.69773	-4.37267	-4.10205	-4.33632	-4.17928	-4.18879	-4.10466	-4.00756	-4.63117	-4.10059	-4.11003	-3.84265	-3.55579	-3.46594	-3.6639	-3.52084	-3.48603	-3.68835	-3.75715	-3.95896	-3.93011	-3.89698	-4.0753	-3.80856	-4.02995	-4.0591	-4.04114	-4.07273	-4.07286	-4.06998	-4.1376	-4.24632	-4.21293	-4.24596	-4.21336	-4.26157	-4.3661	-4.33474	-4.19789	-4.2741	-4.3102	-4.38508	-4.31226	-4.21366	-4.29674	-4.39563	-4.44289	-4.44589	-4.33726
265	-3.56349	-2.43732	-2.82667	-3.91914	-3.06877	-2.45735	-3.19727	-2.52388	-3.46844	-2.15109	-2.46937	-3.10115	-2.78454	-2.72215	-4.66823	-3.29337	-1.79083	-2.81189	-2.92063	-2.03898	-3.71447	-2.18585	-2.66327	-3.18631	-2.67469	-4.31947	-3.33385	-3.17511	-3.40346	-3.49225	-3.02182	-5.08001	-3.5614	-3.09353	-5.84293	-4.25605	-3.94931	-2.49166	-3.10754	-3.29475	-8.85011	-2.67756	-3.40413	-2.95	-3.18185	-3.52799	-2.78908	-5.54352	-3.6784
270	-2.5069	-3.55564	-3.77701	-3.49715	-3.37558	-3.64203	-3.82376	-1.16919	-3.84879	-2.56633	-2.8911	-2.99832	-3.61178	-3.31939	-3.45619	-3.97363	-1.01722	-2.82581	-1.17392	-2.39308	-2.41862	-2.76829	-3.0871	-2.09364	-3.40941	-2.96968	-2.57102	-3.15468	-2.35095	-3.3373	-3.96951	-3.23745	-3.43239	-3.50551	-2.6755	-3.16465	-3.36205	-2.75888	-3.12809	-3.35309	-2.91834	-3.20036	-2.58425	-2.29243	-2.79887	-1.58203	-2.51423	-1.87417	-2.20603
272	-0.21839	-1.13757	-1.44795	-1.58773	-1.16523	-1.49399	-1.55749	-1.42218	-1.21527	-0.323681	-0.36352	-0.486501	-0.969545	-0.996041	-0.89366	-1.34333	-2.02361	-1.17771	-0.317398	-0.92282	-1.52929	-0.574781	-0.803131	0.175367	-1.00664	-1.15538	-0.212346	-1.55359	-1.00362	-1.30039	-1.38593	-0.859167	-0.801341	-1.01416	-1.35349	-0.700587	-0.834666	-0.292686	-0.896886	-0.819883	-1.70087	-0.795582	-0.434418	-0.290162	-0.363832	0.148805	-0.111437	-0.260589	-0.0368253
273	-0.561764	-1.49218	-1.58882	-1.44698	-1.15856	-1.177	-1.35789	0.954826	-2.01985	-0.321199	-1.02107	-1.08594	-1.20507	-0.855675	-1.06529	-2.19697	1.08339	-0.337472	0.974213	-0.104077	-0.315006	-0.619172	-0.696397	-0.0141714	-1.22859	-0.831748	-0.442803	-0.971575	-0.129465	-1.1883	-1.94438	-1.01139	-1.59962	-1.36832	-0.636201	-1.10956	-1.31244	-0.905477	-0.847388	-1.48339	-0.624791	-1.14661	-0.769885	-0.312177	-0.670666	0.382172	-0.580779	0.253586	-0.0735538
2971	-5.92827	-4.79724	-8.4005	-4.35788	-4.35076	-5.02789	-5.60678	-5.01938	-4.51877	-4.05752	-4.2352	-5.42937	-8.67115	-4.55261	-4.21265	-2.7655	-4.45125	-4.80933	-5.97543	-6.60348	-4.83829	-5.14384	-4.37652	-6.75014	-4.04919	-3.65087	-5.54391	-4.68437	-6.0714	-4.07259	-3.97189	-4.20391	-5.49154	-5.72702	-3.75202	-4.22587	-4.16078	-6.4264	-8.68393	-4.79568	-4.46159	-8.84208	-4.28049	-4.80217	-4.44862	-4.35812	-3.82971	-3.92834	-5.37796
301	-5.5355	-6.58505	-6.97162	-5.19957	-4.56429	-5.0985	-8.4256	-8.18564	-5.36939	-5.87347	-4.24661	-4.87292	-4.7991	-4.57784	-6.32811	-5.10775	-8.21959	-4.97874	-5.2721	-3.87271	-5.16866	-8.32307	-6.57956	-4.35478	-6.59681	-4.82877	-6.09805	-5.2077	-5.03708	-5.3756	-8.15664	-5.6321	-5.30666	-4.7827	-4.15839	-6.63626	-6.818	-8.60035	-5.8377	-8.56795	-7.26321	-5.43035	-5.43022	-6.55013	-5.28411	-8.4035	-4.28354	-5.21868	-3.44889
306	-3.33566	-4.87905	-4.02724	-4.60384	-4.1904	-3.73897	-4.66131	-2.67143	-4.44009	-3.61073	-3.84768	-4.18795	-4.1995	-3.66921	-4.26859	-4.82941	-2.73116	-4.07011	-2.769	-3.30965	-4.16771	-3.38446	-3.0939	-3.47556	-3.80165	-4.4937	-4.6366	-4.80314	-4.04286	-4.58087	-5.03639	-4.60992	-5.23078	-5.20672	-3.46515	-4.26191	-5.21957	-5.31099	-3.43999	-4.28732	-3.95539	-5.1543	-2.99763	-3.119	-3.67949	-2.84932	-3.01247	-2.87185	-3.48159
311	-4.52893	-4.81982	-6.90492	-4.73607	-3.93536	-2.64441	-6.40061	-5.85868	-5.11989	-4.90385	-3.44121	-4.56644	-5.19161	-4.29677	-6.32549	-5.61447	-5.31107	-4.30106	-7.04729	-4.40657	-5.05195	-6.54392	-3.44068	-4.64653	-5.1917	-4.82385	-5.18574	-5.12597	-5.12649	-2.50969	-4.98734	-4.43959	-3.45282	-4.95271	-0.200296	-4.46453	-4.45789	-4.07969	-4.44975	-5.94574	-4.04773	-4.49735	-3.51821	-6.08798	-5.02713	-3.99177	-3.6182	-3.32913	-3.35748
318	-2.61012	-3.07667	-4.04302	-2.5562	-3.25362	-3.72472	-3.23078	-2.83534	-3.25165	-3.01143	-3.20558	-2.79692	-2.96089	-3.06883	-3.29211	-3.43856	-2.97701	-3.00569	-3.39125	-2.56859	-3.40706	-2.76584	-2.47118	-2.55503	-3.12063	-3.187	-2.30557	-2.53243	-3.23033	-2.67499	-2.93667	-3.46595	-2.53318	-2.21271	-3.6052	-2.76756	-3.37867	-2.76971	-3.02712	-2.7214	-2.69291	-3.34386	-2.15586	-2.96888	-3.27516	-3.10328	-2.70376	-3.11983	-2.98548
319	0.31143	-0.0995261	-0.909979	0.305105	-0.197602	-0.626735	-0.182647	0.108159	-0.377764	0.0971344	-0.12874	0.210389	0.072526	-0.0016646	-0.167141	-0.311115	0.139017	0.0508935	-0.309993	0.338419	-0.400839	-0.0211559	0.366049	0.284915	-0.129865	-0.306629	0.47267	0.322573	-0.321724	0.179586	-0.0345152	-0.504828	0.245486	0.533535	-0.600275	0.00216646	-0.478401	0.0152562	-0.178119	0.129234	0.11015	-0.588504	0.564722	-0.124904	-0.353896	-0.264527	0.118368	-0.23719	-0.0573905
320	-4.73969	-4.53094	-3.12774	-5.33647	-3.9961	-3.54458	-4.18063	-4.32779	-4.21816	-3.65192	-3.49577	-4.32815	-5.42592	-3.72449	-5.40762	-3.48731	-4.14023	-4.42956	-3.92515	-4.06579	-5.14756	-5.10162	-2.456	-3.94649	-5.01538	-8.72758	-5.28604	-5.6382	-5.84793	-6.21233	-5.05999	-8.99734	-4.54949	-5.01421	-8.77524	-8.9415	-7.88832	-3.5876	-4.99047	-5.14538	-8.99517	-5.17724	-4.05037	-3.6646	-4.119	-4.90254	-3.43933	-5.05511	-3.61946
321	-1.18847	-1.27354	0.0339484	-1.83243	-0.61384	-0.174281	-0.83266	-0.869758	-0.898838	-0.435416	-0.180424	-0.971365	-1.85139	-0.302761	-1.83891	-0.25362	-0.774012	-1.06092	-0.533132	-0.668344	-1.63241	-1.55518	0.568365	-0.644461	-1.55925	-3.71026	-1.79596	-2.23577	-2.59804	-2.28334	-1.63222	-3.61171	-1.11687	-1.55479	-3.30443	-4.83434	-3.50172	-0.330066	-1.58708	-1.74901	-3.69857	-1.90785	-0.765826	-0.374713	-0.930185	-1.5615	-0.220625	-1.65094	-0.396472
328	-1.1203	-0.977568	-1.92602	-2.03126	-0.725239	-1.21387	-1.70988	-1.04815	-1.26251	0.0741529	0.136878	-1.64281	-1.38639	-1.20662	-2.11409	-1.73785	-1.59562	-1.19764	-0.664743	-1.64469	-1.07528	-0.626669	-1.05451	-1.54395	-1.58558	-1.42157	-1.78368	-1.79696	-2.0726	-2.1759	-2.05893	-1.72377	-1.98113	-1.95888	-1.22868	-1.60999	-1.61669	-1.52987	-1.5805	-1.89548	-1.51792	-1.9227	-0.617708	-1.0086	-1.07986	-0.830518	-0.635318	-0.266919	-1.79404
329	-5.56358	-4.74045	-5.23634	-4.63277	-4.81312	-4.99684	-4.65495	-5.23788	-4.73085	-4.71453	-4.85847	-4.72282	-5.66086	-4.62468	-4.88356	-4.88846	-4.93335	-4.93674	-4.78554	-4.789	-4.69065	-4.85274	-4.77455	-5.29072	-4.79669	-5.2283	-4.792	-4.76159	-4.74224	-4.65199	-4.60735	-4.86814	-5.15814	-4.80654	-4.79572	-4.86347	-4.77404	-4.83879	-4.57501	-4.52709	-4.8792	-4.57919	-4.64397	-4.69544	-4.76714	-4.67134	-4.77098	-4.8024	-4.84055
330	-3.81814	-4.44581	-4.49124	-4.40226	-3.71268	-6.34659	-5.33273	-4.09106	-4.28793	-4.77304	-4.45657	-4.2257	-4.19073	-4.27302	-4.82531	-5.63841	-8.4099	-5.94896	-3.79532	-3.99704	-3.61195	-3.49743	-3.99339	-4.13637	-5.3727	-5.5609	-4.77484	-4.34429	-5.36131	-5.43429	-6.45961	-4.70852	-4.11049	-5.10849	-4.38907	-4.39243	-4.97818	-4.29512	-4.233	-4.55349	-4.8871	-3.53227	-3.51652	-3.58357	-3.29093	-3.75485	-3.62153	-4.06082	-3.13346
331	-4.06284	-3.75728	-4.07281	-4.36081	-4.02736	-3.94997	-3.96478	-3.49982	-4.17325	-3.783	-3.62257	-4.03477	-4.08619	-3.75776	-4.33078	-4.05304	-3.91643	-4.13712	-3.86405	-4.08505	-3.70677	-3.58062	-3.53117	-3.89755	-4.0716	-4.24416	-4.31761	-4.02842	-3.93333	-3.95407	-3.87668	-4.46545	-4.00207	-4.07458	-4.18688	-4.78252	-3.96735	-4.40995	-4.23395	-4.27202	-4.29647	-4.19125	-3.12846	-3.54207	-3.22322	-3.23146	-3.27813	-3.5678	-3.67574
333	-4.82391	-4.53184	-4.62969	-4.58039	-4.46392	-4.64821	-4.88016	-4.74973	-4.98194	-4.55968	-4.79734	-4.22354	-3.99834	-3.83606	-3.87788	-3.96037	-3.7609	-3.8795	-4.38393	-4.42005	-4.47804	-4.04786	-4.16609	-4.04256	-4.0851	-4.00892	-4.14339	-4.03569	-3.9571	-4.0655	-4.02165	-4.25433	-4.2192	-4.25353	-4.33682	-4.2651	-4.32929	-4.34779	-4.33377	-4.31	-4.26487	-4.50664	-4.48734	-4.44645	-4.48201	-4.43313	-4.46096	-4.64231	-4.59505
337	-4.91444	-4.4842	-4.94602	-3.80788	-4.29188	-5.34708	-5.09153	-4.64405	-4.58425	-5.05159	-4.39716	-4.37728	-4.71683	-4.47493	-4.7914	-4.57582	-4.65094	-6.06897	-4.79907	-4.8236	-4.67159	-4.37584	-4.07279	-5.33173	-4.9998	-4.74838	-6.0045	-4.34596	-4.12219	-5.42997	-4.53524	-5.48438	-4.85049	-5.47871	-4.12595	-4.8372	-4.68822	-6.41174	-3.792	-4.54196	-3.48173	-5.02121	-3.94631	-4.64024	-4.28016	-4.35593	-4.2637	-4.63307	-4.48029
339	-1.93043	-2.18831	-2.45842	-2.53804	-2.31871	-1.30656	-3.03978	-2.79996	-2.49542	-2.27845	-2.08361	-2.21232	-2.46556	-2.03784	-2.26388	-2.84325	-2.56025	-1.92771	-2.71841	-2.26471	-1.85687	-1.85927	-0.918701	-1.81371	-2.2586	-2.29132	-2.20116	-2.25146	-1.8391	-1.4728	-2.05468	-2.54236	-2.1305	-2.00324	-1.89058	-2.29731	-1.82504	-1.8154	-2.80628	-2.28688	-2.15339	-0.609833	-1.41045	-2.39344	-2.04533	-0.747747	-1.23509	-0.675835	-2.10999
341	-6.51602	-4.94087	-5.72236	-5.93187	-6.62507	-7.38777	-8.55224	-6.72453	-4.87871	-5.40149	-4.47049	-5.80239	-6.45806	-4.71378	-5.42171	-5.26189	-8.63463	-5.43796	-8.32671	-5.8346	-4.55849	-5.06311	-4.15547	-6.69692	-4.87148	-6.0186	-4.82494	-5.18652	-4.99886	-6.37372	-4.86886	-4.54361	-5.40691	-5.19661	-8.55863	-4.08178	-5.05167	-4.62534	-4.96368	-5.91972	-5.15798	-6.04972	-5.77441	-4.84546	-8.88094	-8.61723	-6.84949	-7.51762	-5.09999
357	-3.0968	-3.38514	-4.28056	-3.44753	-3.98143	-2.92214	-2.92396	-3.71348	-3.1759	-3.10997	-3.0446	-3.56093	-2.89834	-3.17852	-2.76738	-2.96755	-3.35547	-2.8803	-2.31471	-2.60716	-3.20634	-3.86894	-3.37895	-2.19491	-2.50191	-3.29625	-2.5605	-3.28653	-3.28547	-4.28867	-3.47306	-2.59983	-2.56557	-2.88665	-3.42559	-2.68994	-2.91271	-3.02042	-3.11925	-3.81018	-3.32195	-4.18459	-3.01047	-2.6896	-3.33009	-3.39163	-2.8601	-3.24632	-1.71654
359	-0.377259	-0.607812	-1.37009	-0.60834	-1.00225	-0.13714	-0.243952	-0.84684	-0.471395	-0.307496	-0.280454	-0.744011	-0.166613	-0.388738	-0.0445703	-0.216678	-0.496704	-0.0580695	0.35118	0.178923	-0.422052	-0.94917	-0.631188	0.422392	0.0807971	-0.45665	0.0791774	-0.329284	-0.443126	-1.44075	-0.674637	0.0753281	0.139065	-0.218082	-0.525183	0.0408326	-0.166722	-0.238882	-0.352004	-1.0091	-0.50089	-1.25329	-0.430567	0.00625555	-0.614336	-0.641801	-0.181397	-0.50427	0.805973
360	-2.24149	-3.75361	-3.05168	-4.18737	-3.67906	-2.4328	-2.66811	-3.18006	-4.84989	-2.49036	-3.09528	-3.02834	-4.53936	-3.45527	-3.47197	-3.62176	-3.11399	-3.13113	-2.76664	-3.84646	-3.14367	-3.98085	-2.62941	-3.24173	-2.96016	-3.3243	-3.44754	-4.62338	-3.9159	-3.11795	-4.69767	-3.63222	-3.46323	-3.1189	-3.19232	-4.34437	-3.65635	-4.75949	-4.45189	-3.34145	-4.7981	-3.96201	-2.37464	-3.74259	-3.7152	-2.44803	-2.49865	-2.44359	-3.11111
367	-1.92105	-1.81605	-2.9985	-1.50281	-1.8265	-1.22531	-1.95825	-1.85372	-2.09953	-1.52202	-1.31119	-2.03003	-1.81664	-1.81198	-2.09202	-1.94602	-1.90869	-1.7282	-1.58863	-1.13482	-2.41392	-3.14462	-2.32371	-1.78763	-1.18654	-1.90095	-0.706651	-0.785252	-1.67732	-1.60387	-2.0155	-2.08583	-1.195	-1.13914	-2.34193	-2.53571	-1.97608	-2.1102	-1.74852	-1.79358	-2.1262	-2.55186	-1.59915	-1.35986	-2.18404	-2.66521	-1.21297	-2.92089	-1.06971
368	-3.22158	-4.5964	-4.25653	-5.33293	-4.6349	-3.31001	-3.62561	-4.19708	-6.61687	-3.41675	-4.11147	-3.97637	-4.71962	-5.0049	-4.4498	-5.62937	-4.01825	-3.95663	-3.67772	-4.73917	-4.10933	-5.08916	-4.06406	-4.09751	-3.92959	-4.38812	-4.34028	-6.48384	-5.13994	-4.02796	-5.86879	-4.85306	-4.47104	-4.03361	-4.08481	-6.06379	-4.60003	-5.75085	-8.67905	-4.35964	-8.72493	-4.93448	-3.31431	-4.83665	-4.86011	-4.04009	-5.08031	-3.36771	-4.1048
370	-8.65131	-4.35578	-5.65132	-5.35446	-5.25821	-7.21397	-4.98895	-4.27375	-4.63912	-4.01339	-4.34897	-4.91093	-4.74819	-4.09244	-3.7002	-5.17705	-4.34825	-4.32843	-4.71805	-4.38855	-8.40256	-4.67308	-4.88978	-8.4419	-4.7382	-6.03687	-4.00787	-4.60981	-4.24326	-4.66325	-3.96884	-4.97357	-6.12148	-4.53611	-4.66172	-4.34256	-4.44954	-4.96123	-5.22843	-4.26459	-5.42069	-8.7215	-8.57871	-4.17195	-8.51443	-8.62019	-6.95681	-8.41562	-6.28447
372	-4.96229	-5.36592	-7.38535	-8.60044	-6.32008	-5.4776	-5.37554	-4.65077	-4.17085	-4.70195	-5.27579	-3.43011	-4.3506	-4.2059	-4.38492	-4.62579	-4.37339	-8.69891	-3.57852	-3.93614	-6.87639	-4.28475	-4.32412	-4.5124	-4.61224	-5.05893	-7.52357	-8.79022	-6.97321	-7.74233	-5.33611	-6.7621	-5.73659	-5.24156	-8.44821	-8.45588	-6.89878	-6.3976	-5.38413	-5.73354	-8.7183	-8.7215	-5.36709	-8.3676	-5.24763	-4.63353	-8.69175	-5.1566	-7.24424
375	-6.44757	-6.79786	-8.78818	-8.34848	-4.52952	-5.6793	-6.58438	-6.66387	-6.98571	-5.92386	-6.65459	-8.76552	-4.65535	-4.71512	-5.25319	-8.46092	-4.76164	-4.90499	-6.72377	-5.14863	-5.5333	-4.52676	-4.7451	-5.80792	-5.12461	-8.33817	-5.52864	-4.71459	-5.8367	-4.00667	-8.6848	-4.69092	-5.21418	-4.84655	-5.83807	-6.64191	-5.51991	-4.91827	-6.91799	-5.48252	-6.29697	-5.20282	-6.74039	-5.15043	-4.55384	-4.90621	-5.2307	-8.75183	-4.30733
383	-2.97203	-3.4469	-3.66671	-3.7205	-3.24983	-3.53024	-3.64616	-3.30852	-3.2904	-3.25646	-3.2482	-3.98517	-3.99926	-3.79602	-4.09066	-4.14199	-4.24205	-3.78567	-3.37908	-3.72079	-3.74916	-3.35174	-3.81792	-4.01363	-4.14089	-3.9584	-3.87946	-3.98052	-4.15167	-4.49711	-4.00589	-3.70293	-3.85017	-3.68212	-3.50678	-3.51221	-3.51283	-3.54189	-3.56917	-3.60197	-3.58211	-3.5157	-3.14177	-3.27383	-3.12767	-3.0722	-3.23546	-3.13812	-3.46042
386	-4.87903	-4.33146	-5.37283	-5.71328	-4.29841	-5.14571	-5.10733	-4.77047	-4.39287	-4.28625	-5.38237	-5.39478	-8.44707	-4.89677	-6.06684	-8.46092	-6.16287	-5.42185	-4.90012	-5.40221	-5.13651	-4.48387	-5.0048	-5.091	-5.28406	-5.04055	-5.08278	-6.07207	-5.31549	-5.80597	-5.02922	-4.79331	-5.33246	-4.81302	-4.67739	-4.63147	-5.13774	-4.92674	-4.63461	-5.07635	-4.58027	-4.99783	-4.22081	-4.40402	-4.22121	-4.2175	-4.30195	-4.28082	-4.64078
387	-7.48999	-4.08806	-4.92288	-6.25519	-4.22881	-8.44286	-4.44789	-3.88055	-5.50485	-3.38356	-4.5403	-4.3205	-5.85372	-4.46257	-3.9017	-4.47972	-4.42473	-3.59164	-4.22358	-5.19908	-6.60617	-8.34153	-8.32596	-8.63194	-4.01565	-3.3167	-4.27074	-8.2772	-4.60005	-4.48029	-4.10984	-4.05245	-5.15464	-4.71794	-4.21286	-4.53143	-4.31605	-4.76383	-4.04225	-4.1199	-8.39846	-3.59744	-7.44609	-4.32012	-8.26748	-8.29187	-6.7884	-7.89048	-8.48862
389	-7.74045	-4.81032	-5.29388	-5.79999	-4.31591	-5.30775	-5.13008	-5.08031	-4.66146	-4.22568	-4.30979	-4.36625	-5.1481	-4.04307	-8.12096	-4.51917	-3.89705	-4.33092	-5.17452	-5.08131	-4.6221	-4.9343	-4.6461	-5.20892	-5.44186	-4.87845	-5.06789	-5.31134	-4.3279	-4.14229	-4.64051	-4.2861	-5.53067	-6.51094	-4.43418	-4.72189	-4.75371	-6.75728	-5.00252	-4.53454	-4.3739	-5.81055	-5.52635	-8.59529	-8.29023	-5.90763	-5.33692	-4.86008	-5.2159
390	-6.34708	-4.73812	-5.3916	-5.93711	-4.33013	-6.59031	-5.22454	-5.83484	-5.1062	-5.25248	-4.18549	-4.09173	-4.93389	-3.99696	-8.12096	-4.35129	-3.86996	-4.19997	-5.41505	-5.1129	-4.58202	-4.72869	-4.07912	-4.7399	-4.43826	-5.26467	-4.80679	-4.49636	-4.80241	-4.26357	-5.38287	-4.98027	-5.79239	-5.03842	-4.67468	-4.93756	-6.2568	-6.79954	-5.15964	-4.68141	-4.76701	-7.06593	-5.53751	-5.93219	-5.83573	-6.08053	-6.21208	-5.87103	-4.67882
392	-3.01532	-5.51597	-6.78357	-5.0405	-8.20542	-3.82812	-4.12031	-5.06968	-5.26339	-5.08659	-3.48232	-8.04539	-3.64128	-5.20402	-4.24671	-5.4199	-8.63463	-4.45711	-4.1901	-4.09669	-3.52866	-6.87429	-3.91557	-3.46239	-3.7585	-4.14458	-3.71958	-4.01016	-4.52604	-4.78971	-3.34085	-3.71789	-2.0789	-3.81372	-3.45478	-3.47185	-3.46182	-2.19967	-3.70647	-4.3699	-3.43495	-6.77113	-3.87178	-4.2971	-4.56685	-2.79493	-1.81258	-2.74481	-1.63902
393	-2.67459	-3.46062	-3.34854	-4.14117	-1.6544	-3.23403	-3.04447	-2.11146	-2.77475	-2.25338	-2.16796	-2.42214	-1.95713	-3.35999	-2.52298	-3.59121	-3.12108	-2.79557	-2.01473	-3.9243	-2.91569	-2.84224	-8.80825	-3.18719	-3.78402	-2.42535	-2.42974	-8.79022	-4.55692	-3.39258	-3.88725	-3.46417	-4.32883	-4.16238	-3.45673	-4.81676	-3.63945	-8.27226	-8.32947	-4.3278	-8.60363	-3.83566	-2.6018	-2.90595	-3.86903	-3.81016	-5.01	-3.72135	-4.70388
399	-5.68259	-4.95773	-4.454	-4.99103	-4.50166	-4.64982	-4.35615	-4.03162	-6.27396	-4.52592	-4.43811	-3.89432	-3.25081	-3.50979	-3.82625	-3.50824	-3.31852	-4.16723	-3.90388	-4.16022	-4.43275	-4.27017	-5.05125	-4.47005	-4.96224	-5.01642	-4.93409	-5.04831	-4.8784	-5.02424	-4.86095	-5.05075	-5.06458	-4.98558	-5.0847	-4.90347	-4.97883	-5.0614	-4.82298	-4.73705	-5.00649	-5.14702	-5.09961	-8.73744	-5.08735	-5.17613	-5.23472	-5.71828	-5.05045
408	-5.56469	-5.23548	-5.24565	-4.89929	-4.82129	-8.71339	-5.17051	-5.16023	-5.46457	-5.73648	-5.29306	-5.0339	-8.67115	-5.57061	-5.49275	-5.31057	-5.26434	-5.59164	-4.99395	-5.37417	-5.89501	-4.86706	-5.42377	-5.29401	-5.265	-5.05092	-5.35011	-5.5674	-5.92954	-5.23986	-6.68656	-8.85591	-6.35683	-6.84597	-5.51065	-5.52361	-6.2153	-5.5029	-6.06781	-5.61766	-5.20344	-5.87688	-5.1592	-4.85326	-4.94086	-5.05204	-5.14455	-4.84411	-5.5
410	-4.05359	-4.77918	-4.48782	-5.68246	-4.90646	-4.59123	-5.25207	-4.5533	-5.98618	-4.45055	-4.72342	-4.64244	-4.14742	-3.42882	-3.96764	-4.25563	-3.96081	-3.95832	-4.46096	-4.53483	-3.94949	-3.73248	-3.80956	-3.86716	-4.49205	-4.18523	-4.4623	-4.36431	-4.50629	-4.06843	-4.21334	-4.95646	-4.37993	-4.53784	-4.95464	-5.56949	-4.6299	-5.17406	-5.27455	-5.07568	-5.18282	-4.93587	-3.61509	-4.38082	-3.91943	-3.65755	-3.61681	-4.10027	-4.25256
414	-5.19266	-5.27449	-5.66172	-3.53391	-3.9799	-6.30741	-7.21638	-5.14533	-4.70274	-6.07337	-5.05209	-4.07673	-5.169	-4.80027	-5.77051	-4.28319	-5.13165	-6.02785	-5.64396	-5.62466	-5.39391	-4.09771	-3.64061	-5.41996	-6.1229	-6.66949	-5.90246	-3.96167	-4.34223	-5.1725	-4.54759	-6.34958	-5.80193	-6.59943	-4.19842	-4.71317	-5.24408	-8.52993	-3.07895	-4.81097	-2.73554	-8.47501	-4.74944	-5.95533	-4.95442	-5.29189	-5.38818	-5.37282	-5.79218
415	-8.23627	-4.06413	-3.82122	-4.88514	-3.65662	-6.31548	-4.42315	-4.2054	-4.78264	-3.7037	-3.53285	-4.01988	-4.39752	-3.6474	-3.70895	-4.15207	-4.47827	-3.39647	-6.04535	-4.05364	-4.99601	-5.03375	-8.36347	-8.45046	-3.94337	-3.78779	-4.19878	-8.54242	-4.67015	-4.05574	-3.88665	-4.00243	-4.0358	-3.75965	-4.35638	-4.55878	-4.52216	-3.97546	-4.67145	-4.70583	-8.46999	-4.00797	-5.62126	-3.50564	-7.11107	-8.62019	-8.35226	-8.76693	-6.60506
416	-4.18027	-4.08696	-4.36009	-4.18838	-4.28364	-4.24351	-4.91565	-4.07875	-4.86484	-4.59842	-4.21433	-3.99599	-4.25703	-3.78199	-4.24295	-3.96585	-3.89725	-4.36765	-4.24766	-4.40332	-4.02501	-3.90339	-3.73557	-4.08393	-4.28784	-4.4204	-4.39931	-4.00672	-4.08011	-4.08785	-4.02962	-4.82307	-4.4252	-4.52704	-4.3814	-4.74397	-4.35323	-5.33355	-4.0132	-4.54271	-3.86256	-4.70365	-3.71315	-4.4745	-3.85993	-3.9177	-3.78426	-4.19093	-4.28586
420	-4.60537	-2.91932	-4.10297	-2.54024	-3.73968	-3.70311	-4.94938	-4.0634	-4.0563	-3.06117	-3.00703	-3.54622	-3.68626	-3.96332	-4.55942	-3.61358	-3.49151	-3.96364	-4.09898	-4.37933	-4.12963	-3.2913	-3.40533	-4.40248	-4.01567	-3.94002	-2.12083	-2.95665	-3.99007	-2.80295	-2.33441	-4.0731	-3.03893	-2.09383	-3.21322	-3.34084	-2.83345	-4.08283	-2.09259	-2.07359	-2.75759	-3.71197	-3.78658	-4.41475	-3.73585	-4.06359	-3.49781	-4.24624	-3.81817
421	-4.47812	-8.73963	-5.70191	-8.60044	-8.71899	-3.32467	-4.73064	-8.39925	-8.8533	-4.44566	-6.10595	-5.27527	-6.7413	-6.04961	-6.28029	-5.97688	-5.19145	-4.68907	-4.61949	-8.68216	-6.42751	-6.79962	-3.42558	-4.95577	-4.39113	-4.94855	-5.80173	-7.63993	-7.01503	-4.77426	-8.64147	-6.69347	-5.91402	-5.14051	-5.43592	-8.9415	-7.10099	-8.33302	-8.36189	-5.91145	-8.99517	-7.2395	-3.39952	-6.47695	-6.31028	-2.80887	-2.35503	-2.78372	-5.57204
422	-5.46299	-5.41713	-5.29344	-5.00699	-4.76495	-5.80483	-5.96023	-6.47121	-5.2754	-6.65693	-6.37053	-7.30506	-8.67115	-4.62845	-6.28289	-6.29574	-8.63463	-8.69891	-8.56815	-8.68216	-4.6257	-6.60276	-4.42557	-6.96935	-5.22264	-5.52117	-6.458	-4.86394	-4.73833	-5.43412	-6.50238	-6.04537	-5.05853	-4.89536	-4.8765	-5.19178	-5.6266	-4.92409	-5.13905	-5.8014	-4.96818	-5.13435	-4.90293	-8.59529	-5.43914	-5.69116	-4.52214	-5.69628	-4.67365
424	-4.72976	-4.62881	-4.85466	-4.17376	-4.38387	-4.97124	-4.86535	-4.82263	-4.56997	-5.17103	-4.99032	-5.01385	-5.52752	-5.38734	-6.12405	-5.22427	-5.46349	-5.3006	-5.13391	-6.43073	-4.70218	-6.41869	-4.23244	-5.75956	-4.50184	-4.63992	-4.5597	-4.12722	-4.25291	-4.35657	-4.99018	-4.51487	-4.59373	-4.33484	-4.56574	-4.57854	-4.81842	-4.74502	-4.47927	-4.45015	-4.29675	-4.18742	-4.72068	-6.08423	-4.46156	-4.44621	-4.28478	-4.2471	-4.52022
425	-4.30011	-6.62831	-5.05273	-6.21769	-6.51992	-3.64974	-4.57247	-5.30276	-8.70848	-4.29008	-5.15353	-5.00337	-5.45213	-8.68609	-5.9091	-5.1437	-4.67815	-4.66542	-4.50976	-6.72764	-4.99679	-6.26214	-3.94124	-5.45938	-4.56122	-4.89864	-5.28325	-7.00816	-6.25634	-4.75224	-6.86145	-5.81709	-5.6895	-5.18095	-5.08415	-6.57829	-6.02506	-8.84086	-8.80242	-5.33341	-8.85011	-6.34889	-4.04548	-6.45123	-6.65951	-3.79646	-3.56744	-3.69141	-5.11435
426	-8.09034	-6.56822	-4.77237	-8.74511	-4.11492	-3.10855	-3.8362	-5.49786	-5.48264	-8.70293	-7.15186	-4.45989	-8.67115	-8.68609	-8.71515	-8.67693	-6.1039	-4.95252	-3.66464	-3.7751	-5.90349	-3.62426	-3.4852	-3.27897	-8.79432	-8.72758	-3.85873	-5.62388	-8.62604	-5.79767	-6.8749	-4.83318	-5.11339	-7.18405	-5.97907	-8.9415	-8.98875	-8.84086	-5.99149	-8.71481	-5.57633	-4.18489	-8.72336	-3.6276	-8.62656	-4.61184	-2.44045	-4.3968	-4.73403
430	-2.81472	-4.29216	-3.69507	-4.50636	-4.33608	-2.30426	-3.12538	-3.79839	-6.04036	-2.84884	-4.64581	-3.50903	-4.15135	-3.74539	-3.80302	-3.78049	-3.3166	-3.30813	-3.0081	-4.28645	-3.67427	-4.38423	-2.57703	-3.50758	-3.1705	-3.50015	-3.70217	-5.00609	-4.31801	-3.39874	-5.11244	-4.39321	-4.10122	-3.59108	-3.92202	-5.17144	-4.38399	-5.57505	-5.35844	-3.96369	-5.82371	-4.76971	-2.69379	-4.66693	-4.56059	-2.49827	-2.29638	-2.48567	-3.91501
434	-3.31989	-4.73189	-4.12372	-4.87305	-4.9265	-3.00166	-3.60939	-4.28147	-6.86904	-3.36456	-4.21909	-4.11375	-4.71987	-5.04456	-5.01611	-4.48432	-3.97935	-3.97374	-4.04979	-5.18061	-4.21224	-5.66553	-3.83069	-4.113	-3.83357	-4.79933	-4.36164	-5.55014	-4.98966	-4.02363	-8.81065	-4.8688	-4.71535	-4.40653	-4.34268	-5.67819	-4.70662	-8.84086	-5.94774	-5.21064	-5.90791	-5.16218	-3.18444	-4.9329	-4.92266	-4.73425	-3.65459	-3.09927	-4.33331
440	-3.91919	-5.55566	-4.72204	-5.48685	-5.24845	-3.4368	-4.19689	-4.7935	-7.60677	-3.93897	-4.8017	-4.57458	-5.90867	-4.9744	-4.91408	-5.00577	-4.51632	-4.52112	-4.17504	-5.74017	-4.7055	-5.56457	-3.84534	-4.79131	-4.40024	-4.87682	-5.08255	-8.37056	-5.43532	-4.45056	-6.81811	-5.66872	-5.30295	-4.72252	-4.88536	-6.9338	-5.40121	-8.84086	-6.68883	-4.96458	-7.28832	-5.94293	-3.82103	-5.61935	-5.66507	-3.659	-3.45635	-3.56837	-4.82948
446	-6.33429	-5.41259	-4.2438	-4.38695	-4.68192	-4.41909	-5.35898	-4.94698	-4.57598	-4.38651	-3.66498	-4.50174	-4.52841	-4.49198	-4.69762	-4.64991	-6.14564	-4.9559	-4.63607	-4.0909	-5.63457	-6.79385	-4.05243	-4.78083	-5.97154	-8.72758	-8.67889	-6.39215	-6.00154	-7.13288	-6.98436	-5.90509	-5.19651	-4.70863	-8.80438	-8.9415	-6.80746	-4.5141	-5.88466	-5.50697	-8.55702	-4.83543	-4.54531	-4.38358	-4.8594	-6.92254	-4.41467	-5.51066	-4.47063
450	-3.93512	-3.5712	-4.26162	-4.70327	-3.36284	-3.77463	-3.98486	-3.39477	-3.72499	-3.6312	-3.91547	-4.34718	-4.12548	-3.7862	-4.65959	-4.44264	-4.27296	-3.75987	-3.43155	-4.20405	-3.84963	-3.27614	-3.66124	-3.90986	-4.09194	-4.01651	-4.15853	-4.4288	-4.59817	-4.46483	-4.69788	-4.06863	-4.62974	-4.35501	-3.38992	-3.91426	-3.78954	-4.05068	-3.81305	-4.54413	-3.63721	-3.97965	-3.06969	-3.14243	-3.39479	-3.25515	-3.00251	-3.03403	-4.11937
453	-4.60757	-5.50244	-6.64165	-4.1579	-5.98439	-5.18338	-5.36751	-6.2683	-4.87173	-5.36564	-6.43018	-5.06264	-6.01753	-4.72317	-8.12096	-4.88524	-5.60521	-8.46138	-6.66595	-6.61222	-4.91658	-4.37998	-3.42987	-4.39996	-4.96303	-5.3996	-4.41917	-4.27581	-4.77735	-5.01811	-5.04009	-4.99105	-8.4875	-4.8167	-4.43112	-4.83562	-5.3132	-4.83121	-4.86657	-4.41474	-4.00139	-5.77072	-3.70493	-5.20659	-4.04529	-4.08028	-4.05178	-4.09072	-4.71144
454	-8.23031	-5.32529	-6.19338	-4.75122	-4.68738	-5.85791	-6.14059	-4.34809	-8.57094	-4.18706	-4.29854	-4.00112	-4.46053	-8.45473	-8.12096	-4.54892	-5.74612	-5.54924	-8.11995	-8.40127	-8.16266	-8.30424	-5.2233	-6.73563	-4.74198	-5.12796	-6.47447	-5.03518	-8.50721	-8.22023	-4.47768	-5.94439	-8.4875	-4.88136	-4.09124	-4.80988	-6.43643	-6.65892	-4.34907	-8.71851	-3.49648	-4.62386	-4.39027	-5.18712	-4.67289	-4.70257	-4.85999	-4.61919	-6.6015
4591	-3.32504	-2.81799	-3.34572	-3.42394	-2.79411	-2.97228	-3.21233	-2.78461	-2.97297	-2.91532	-2.93422	-3.32008	-3.14165	-2.98726	-3.53345	-3.40828	-3.31715	-3.15852	-2.84175	-3.26373	-3.07629	-2.80813	-3.08121	-3.26599	-3.36857	-3.18739	-3.2765	-3.291	-3.62164	-3.5439	-3.49533	-3.16323	-3.42644	-3.3402	-2.93678	-3.13464	-3.13135	-2.96454	-3.02879	-3.21546	-3.02128	-3.26154	-2.61432	-2.7929	-2.76885	-2.72774	-2.57459	-2.60452	-3.17687
467	-8.23031	-8.58969	-8.28163	-8.12379	-7.97291	-7.91463	-8.30424	-7.81288	-8.5573	-8.42526	-8.26917	-8.23012	-8.67115	-8.68609	-8.5047	-8.67693	-8.41457	-8.69891	-8.00936	-8.0617	-8.53324	-8.34153	-7.87573	-8.66193	-8.66357	-8.72758	-8.80566	-8.66101	-8.62604	-8.69538	-8.49007	-8.72637	-8.71003	-8.41643	-4.23011	-8.63738	-8.68993	-8.56471	-8.76376	-8.3641	-8.69939	-8.71957	-8.36942	-8.61679	-8.74815	-8.10669	-8.69764	-8.53243	-8.89863
469	-8.23031	-8.58969	-8.28163	-8.12379	-7.97291	-7.91463	-8.30424	-7.81288	-8.5573	-8.42526	-8.26917	-8.23012	-8.67115	-8.68609	-8.5047	-8.67693	-8.41457	-8.69891	-8.00936	-8.0617	-8.53324	-8.34153	-7.87573	-8.66193	-8.66357	-8.72758	-8.80566	-8.66101	-8.62604	-8.69538	-8.49007	-8.72637	-8.71003	-8.41643	-0.688799	-8.63738	-8.68993	-8.56471	-8.76376	-8.3641	-8.69939	-8.71957	-8.36942	-8.61679	-8.74815	-8.10669	-8.69764	-8.53243	-8.89863
479	-5.39062	-4.90939	-5.79629	-6.39077	-4.93929	-5.378	-6.87631	-5.24214	-5.62394	-4.92902	-5.16555	-5.76275	-5.30077	-5.34755	-5.6871	-6.18145	-6.25228	-5.46789	-5.70735	-8.16626	-6.00986	-4.99108	-5.47069	-5.66163	-6.57115	-6.30668	-5.74602	-6.72477	-6.71422	-5.76326	-8.56904	-5.33527	-6.24449	-6.74685	-5.53854	-5.2937	-5.25464	-6.68652	-5.48411	-5.77782	-5.08175	-6.72511	-5.29812	-4.99116	-4.94989	-4.84961	-5.36451	-4.84573	-6.62947
480	-6.59015	-4.02753	-5.02541	-4.71302	-3.6825	-6.29733	-8.71153	-5.21333	-5.42687	-4.77312	-4.65308	-4.86036	-4.64092	-4.21719	-4.72588	-4.99221	-8.63463	-4.81653	-4.46736	-4.95397	-8.53934	-7.13084	-4.53224	-6.97301	-8.79432	-6.33225	-5.59068	-6.4072	-5.26876	-4.73548	-4.27685	-4.77194	-5.24787	-5.69459	-3.06859	-5.75253	-5.00055	-8.36331	-5.52447	-4.66128	-5.11764	-6.43775	-4.86419	-4.48988	-5.83411	-4.98413	-4.61541	-5.5059	-6.31464
483	-5.30778	-5.44288	-6.57022	-6.5933	-4.8274	-5.31658	-5.62764	-4.87574	-5.04714	-5.52921	-5.00428	-5.6624	-5.12683	-5.86701	-5.70077	-6.18145	-6.03612	-5.98582	-6.15945	-6.86019	-5.42496	-4.90699	-5.34874	-5.48974	-5.39847	-6.13935	-5.58612	-6.47491	-5.62964	-5.7159	-5.59268	-5.7279	-6.58867	-6.78967	-5.0584	-5.69057	-5.13805	-5.68252	-5.11451	-5.59576	-6.345	-5.8007	-4.94693	-4.78303	-5.24023	-4.83836	-4.79214	-4.72504	-5.70088
493	-5.26861	-5.5329	-5.43272	-5.04364	-4.70966	-6.22622	-5.54804	-4.75492	-5.08296	-4.68431	-5.38536	-5.62418	-5.34922	-5.10112	-5.30794	-6.05526	-5.54748	-5.08228	-4.69939	-5.3767	-5.00363	-4.76811	-5.3813	-5.30201	-5.56167	-5.15802	-5.45045	-5.2279	-6.39595	-6.14695	-8.81065	-5.21635	-6.02657	-6.64735	-4.90455	-5.14594	-5.03174	-4.96062	-5.09872	-5.17437	-4.98635	-5.23224	-4.63126	-4.77547	-4.76814	-4.49125	-4.72206	-4.56049	-5.24587
501	-6.19473	-6.29565	-4.61296	-4.14198	-3.91881	-4.08308	-5.68431	-4.41071	-5.0165	-5.07478	-3.38673	-3.88157	-3.41093	-4.54788	-5.13018	-4.83666	-6.20638	-4.23099	-4.40322	-3.60707	-5.06057	-5.52801	-4.55455	-4.83329	-8.66357	-4.28087	-4.57751	-5.5302	-4.1954	-4.19758	-5.85944	-5.04381	-5.23	-4.99756	-4.81477	-8.9415	-8.59986	-8.42583	-6.63835	-6.73735	-4.8572	-6.29746	-5.21656	-4.91218	-4.8951	-5.44512	-4.18156	-6.23756	-3.94071
502	-3.99136	-3.32197	-2.21695	-6.18663	-1.69836	-8.01851	-8.41718	-3.24603	-3.31841	-2.90337	-2.68965	-2.91632	-1.85958	-8.10813	-2.92607	-3.35426	-3.69549	-3.54041	-3.5068	-3.53423	-5.49269	-8.64105	-4.84852	-8.18866	-8.49294	-2.69597	-8.67889	-8.21253	-8.27225	-2.38335	-3.01589	-2.801	-4.74294	-4.6086	-1.39481	-5.20429	-6.46001	-6.6785	-3.19507	-3.68739	-2.79298	-8.5999	-2.99468	-2.6393	-7.19027	-2.76884	-1.72775	-2.40516	-5.8861
503	-4.19362	-5.26894	-5.98994	-5.76372	-5.15342	-5.11181	-5.37139	-5.07352	-5.47365	-4.04349	-4.02633	-4.31165	-5.41394	-4.68478	-4.62605	-5.77367	-8.04423	-8.28387	-4.35564	-8.0515	-5.10658	-4.35101	-5.03723	-3.58409	-4.62154	-4.77671	-3.77768	-4.98237	-8.27225	-5.34945	-5.28173	-4.6742	-4.43416	-4.55685	-5.5761	-4.46832	-4.60759	-4.01482	-4.59618	-4.40349	-8.58014	-4.60315	-4.26695	-4.02726	-4.14616	-3.72793	-3.90494	-5.66553	-3.73144
505	-4.86369	-4.01686	-6.36679	-3.64128	-4.09863	-3.79583	-4.52303	-4.22145	-4.25991	-4.06596	-3.70497	-4.46349	-4.76505	-4.59006	-4.82313	-4.64809	-4.57573	-4.60255	-4.49456	-3.7641	-5.4694	-6.72385	-6.04242	-4.6349	-3.80718	-4.50473	-3.31159	-3.2058	-4.12731	-3.77421	-4.41686	-4.84076	-3.79332	-3.66368	-4.97515	-5.10652	-4.55312	-4.4267	-4.16736	-3.97231	-4.53532	-4.69949	-4.00101	-3.80056	-4.6928	-5.03744	-3.7703	-6.40287	-3.98502
507	-7.45223	-3.57266	-4.63428	-4.05596	-2.56278	-3.09367	-3.90887	-3.25187	-3.4738	-5.60832	-4.08756	-2.8638	-3.21733	-8.09415	-3.4935	-4.34118	-2.97561	-3.6225	-3.3579	-3.06164	-3.08858	-2.56955	-1.25999	-2.51275	-4.47643	-4.00713	-1.91792	-2.64106	-3.29754	-3.32268	-3.71986	-3.37876	-2.82945	-3.72887	-3.77228	-3.7496	-3.25372	-4.92654	-3.32443	-4.30956	-2.99284	-2.94837	-8.48661	-2.06531	-8.5011	-2.40546	-1.45863	-3.17441	-1.99248
514	-1.17261	-0.855594	-0.849762	-1.83959	0.233551	-1.02685	-2.13302	-1.6831	-1.79568	-1.47887	-0.744843	-0.962395	-1.19808	-0.936535	-1.20418	-2.0028	-1.71567	-1.27802	-1.7232	-0.374022	-2.19492	-0.720018	-1.27297	-2.36421	-1.52063	-0.594206	-2.25054	-2.066	-1.56822	-0.726233	-2.3908	-2.19394	-1.01633	-2.71455	-0.706897	-1.71271	-1.89015	-2.5316	-2.29476	-2.7319	-1.39755	-0.221235	-0.791295	-1.07623	-1.47328	-1.2549	-1.12935	-0.699873	-1.44177
515	-0.364652	-8.32459	-5.88735	-6.27729	-5.77252	-7.97643	-7.98926	-8.26511	-6.90374	-8.09275	-7.88487	-8.46608	-6.03681	-5.02312	-8.5047	-8.67693	-7.63463	-8.69891	-7.89565	-8.05886	0.119735	-5.90727	-8.53258	-0.105463	-8.28012	-5.40916	-6.30811	-8.30606	-8.48042	-5.45692	-6.42378	-5.51789	-8.39224	-8.13998	-5.42396	-6.6574	-6.36039	-8.18657	-8.1698	-6.78468	-5.60157	-4.38801	-0.339115	-7.80097	-0.119218	-0.355613	-0.351914	-0.266477	-5.30059
518	-3.51933	-2.90108	-7.71991	-2.34004	-2.6896	-3.55443	-3.80351	-2.99803	-2.74266	-2.44245	-2.34124	-3.19097	-3.42972	-4.55023	-3.24035	-3.23108	-3.17433	-3.54866	-3.82772	-3.03005	-2.60622	-5.20328	-1.95991	-4.52282	-2.84632	-2.0387	-2.75288	-1.71643	-2.42392	-2.85113	-2.66628	-3.18091	-4.21232	-3.91004	-1.5523	-3.60975	-1.81775	-3.29799	-2.87285	-2.52781	-2.29617	-3.85869	-2.27581	-3.49191	-3.23325	-3.34344	-2.71386	-3.5486	-3.14181
519	-7.42214	-7.72812	-7.83324	-7.50927	-6.36644	2.45153	-7.61957	-7.81525	-7.49391	-5.56795	-7.53271	-7.82497	-7.82655	-7.8829	-8.09326	-7.8496	-8.2583	-8.17676	-7.65871	-7.82031	-7.53691	-7.92135	-6.41995	-6.59349	-8.12091	-6.28849	-6.48106	-7.7935	-6.74259	-6.9323	-7.87876	-7.62714	-6.56871	-7.09146	-6.90279	-7.45628	-6.86838	-8.02844	-8.05256	-7.92945	-7.61858	-6.70202	-7.63494	-6.17675	-7.13655	-6.24448	-5.78202	-6.73837	-5.6841
526	-2.47869	-2.99534	-3.33889	-3.62708	-3.12517	-3.19534	-3.44197	-2.94893	-3.41164	-2.92078	-2.85195	-3.3961	-3.54265	-3.02727	-3.58019	-3.48175	-3.27654	-3.6373	-3.2937	-3.34056	-2.91405	-3.00563	-2.67074	-3.14917	-3.37566	-3.53673	-3.59012	-3.12745	-3.27096	-3.17703	-3.29333	-3.66679	-3.3217	-3.34491	-3.55845	-4.07649	-3.20519	-3.84079	-3.43432	-3.67065	-3.45411	-3.55134	-1.97304	-2.9881	-2.26408	-2.21887	-2.02966	-2.65738	-2.57709
527	-7.31015	-7.13117	-7.47614	-3.19169	-7.99483	-5.12244	-7.56445	-6.19823	-6.4452	-7.81421	-7.63422	-7.95817	-8.45044	-8.10813	-8.13946	-8.67693	-7.76164	-8.31073	-7.31084	-8.04699	-7.60789	-8.11177	-8.10191	-8.27221	-7.91846	-8.41327	-7.71951	-6.36095	-8.39743	-8.10086	-7.74772	-8.55685	-7.89303	-8.07332	-4.44835	-8.44455	-7.93256	-7.84239	-4.479	-4.74855	-3.66785	-8.69738	-7.29506	-7.74773	-7.8896	-8.39001	-7.97733	-7.89877	-8.18689
535	-3.34934	-2.57529	0.339424	-3.55218	1.21142	1.31581	0.783233	1.29578	1.04054	1.08292	1.23111	1.17127	0.741365	1.36181	1.55243	-8.10691	0.511955	1.22833	0.713316	0.790175	0.786345	1.01724	0.674041	1.26917	-4.05213	0.0399248	-4.39783	-3.93802	-4.06897	-7.9468	-3.35582	-3.72409	-3.33771	-3.4067	-3.31928	-3.94396	-3.28673	-3.88644	0.736302	-3.76886	-3.33006	-3.10095	-1.56299	0.536548	-1.81976	-1.89345	-1.60091	-2.20098	-2.72602
538	-4.48656	-4.60077	-1.0769	-4.58573	0.293454	0.485774	-0.389726	0.47788	0.113669	0.0799301	0.402146	0.280474	-0.650587	0.500755	0.935501	-5.94293	-1.05648	0.228962	-0.610595	-0.51938	-0.51135	0.0550335	-0.55838	0.4474	-5.38958	-1.60058	-6.17465	-4.63021	-5.17222	-6.02788	-4.88835	-5.23076	-5.93994	-6.20301	-5.13943	-5.33678	-4.67222	-8.00339	-0.268366	-5.83034	-4.29128	-6.36258	-3.60801	-0.619654	-4.00979	-3.86749	-3.764	-4.69352	-4.25148
542	-3.73532	-4.23876	-7.30923	-4.59955	-7.45073	-7.79854	-7.70591	-7.39619	-8.1321	-7.78871	-7.3109	-7.43937	-8.0875	-8.45473	-7.72909	-4.17574	-4.5181	-8.28387	-7.63956	-7.95468	-7.75559	-7.95567	-7.66093	-7.9399	-4.16098	-7.53714	-4.78729	-3.88485	-4.09172	-3.9926	-3.87182	-4.46829	-4.00664	-4.1881	-4.37468	-4.66585	-3.94367	-5.76937	-8.23594	-4.31948	-3.69877	-4.20888	-2.71706	-8.40451	-2.94902	-3.06932	-2.77522	-3.35263	-3.36097
543	-4.31508	-5.70139	-5.79714	-5.72656	-5.78556	-6.28423	-7.70591	-7.39619	-4.56706	-3.89633	-4.55853	-4.19433	-5.75511	-8.45473	-5.48483	-8.26189	-8.4099	-8.28387	-7.63956	-7.95468	-5.38513	-4.35141	-6.00017	-3.69914	-4.72761	-4.89075	-4.03972	-5.88281	-6.06112	-6.31909	-8.21072	-4.59974	-5.24712	-5.34677	-8.02198	-4.43017	-4.59449	-3.99184	-8.23594	-4.30545	-8.46999	-4.3791	-4.07978	-3.8961	-3.99566	-3.97856	-4.37217	-4.41553	-3.78235
554	-3.57875	-4.1332	-3.55473	-2.91776	-3.31947	-3.39359	-5.64163	-4.14481	-7.94038	-3.612	-2.9493	-3.1743	-3.62795	-4.30577	-8.71515	-4.59883	-4.39898	-2.30394	-4.02725	-2.89568	-5.01339	-2.36461	-4.75185	-4.10717	-8.1443	-1.97812	-3.66515	-4.07484	-3.94369	-1.68291	-3.553	-5.74022	-4.78584	-6.55886	-1.66539	-6.4029	-4.2403	-4.40206	-4.79707	-8.20754	-3.63641	-0.943363	-3.61947	-3.57223	-3.99921	-1.03883	-1.42177	-1.32309	-1.89037
555	-3.67821	-7.7514	-3.7669	-7.60757	-3.47994	-4.76997	-8.29931	-3.82786	-7.94038	-4.17353	-3.58009	-3.5624	-3.52875	-5.83447	-8.71515	-4.86745	-5.47848	-2.30321	-4.20345	-3.48821	-8.54283	-3.50118	-6.48949	-6.7047	-8.1443	-2.77968	-4.0154	-4.86379	-4.54359	-2.37266	-8.27351	-6.96519	-6.75477	-8.67266	-2.8961	-8.35234	-8.18492	-5.52143	-6.95735	-8.20754	-4.31634	-2.42642	-3.99197	-4.61176	-4.37336	-1.69118	-2.25148	-2.00729	-2.35684
561	-0.945317	-3.19738	-2.49519	-3.63833	-3.42451	-0.855925	-1.83771	-2.83608	-4.68575	-1.49927	-3.38232	-2.51593	-3.60853	-3.06281	-3.23764	-3.17159	-2.65432	-2.69826	-1.85813	-3.58125	-2.65373	-4.0756	-1.25826	-2.71989	-2.51619	-2.77224	-3.27061	-4.80838	-3.96004	-2.48638	-4.75413	-3.45627	-3.19832	-4.26249	-2.81188	-4.19255	-3.42628	-5.0263	-4.75872	-3.38502	-4.78518	-3.74139	-1.58437	-3.58564	-3.44642	-0.715512	-0.351	-0.598525	-2.7189
563	-3.14376	-8.73963	-5.42999	-4.57401	-3.95996	-3.54608	-3.14487	-3.44599	-4.9669	-3.00931	-3.78915	-3.27262	-3.06148	-3.52547	-3.62768	-3.68096	-2.44406	-2.78965	-2.75623	-4.21368	-2.98373	-4.00688	-3.41409	-2.93801	-4.8215	-4.14174	-2.62826	-3.44537	-3.81118	-3.8729	-4.15741	-5.83678	-5.63563	-4.07234	-5.88884	-4.30221	-4.50631	-5.73143	-3.62881	-3.65437	-6.33572	-6.10683	-1.03027	-4.50482	-3.32596	-2.66893	-2.49123	-2.69629	-3.12011
565	-4.63819	-5.38232	-8.64706	-6.13313	-5.03121	-7.72397	-5.76211	-4.89897	-5.74268	-5.11813	-4.78897	-6.14305	-7.67115	-7.80591	-8.13946	-4.57496	-5.95882	-4.7961	-4.4871	-6.63685	-8.05241	-8.16152	-3.83435	-4.25675	-6.1418	-4.6423	-4.80074	-6.58596	-4.68981	-8.29499	-5.5388	-5.12379	-5.65501	-6.55418	-4.08438	-4.40153	-5.80667	-8.21194	-5.60611	-6.76846	-3.90634	-7.35249	-3.6229	-6.93029	-3.37868	-3.27361	-3.50499	-3.03404	-3.87549
567	-3.38439	-2.88301	-4.21591	-2.93618	-1.87343	-2.53217	-3.47408	-1.76079	-2.53975	-1.97485	-2.07153	-2.30242	-2.11726	-3.23483	-2.61099	-2.18656	-1.709	-2.50704	-2.70088	-2.67141	-3.02671	-3.56663	-2.86349	-3.14111	-2.98796	-1.88316	-1.86133	-0.51813	-1.46114	-1.36423	-2.39979	-3.78004	-3.32138	-2.69218	-0.137825	-2.98464	-1.83713	-4.26152	-2.82849	-2.09584	-2.17037	-3.52394	-2.33865	-2.74505	-2.87393	-2.93156	-2.30825	-2.83055	-1.97685
568	-7.98862	-8.57608	-8.62082	-8.46896	-8.40972	1.34758	-8.17282	-8.16385	-8.56502	-8.29685	-8.45611	-8.12582	-7.79561	-7.94912	-7.83313	-8.67693	-8.22368	-8.28387	-8.2909	-8.26384	-7.96224	-8.03265	-7.89965	-8.04899	-8.25267	-8.34275	-8.15047	-8.11489	-7.99942	-8.40863	-7.79158	-8.58264	-8.46136	-8.49481	-8.12289	-8.64384	-8.60006	-8.10207	-8.29403	-8.65307	-8.82228	-9.00292	-8.38793	-8.61679	-8.39798	-8.21739	-7.83722	-8.14314	-8.42913
574	-5.16205	-6.50048	-4.53854	-8.46896	-5.26437	-4.67198	-5.48331	-5.4361	-8.57094	-5.18175	-5.32669	-5.6828	-6.40506	-4.69788	-6.54113	-4.47406	-5.30998	-5.08098	-5.2914	-5.43773	-6.88357	-6.76856	-3.85616	-4.62183	-5.74851	-7.06596	-5.87929	-8.34946	-6.28069	-8.82367	-6.04502	-8.47495	-6.69353	-6.96249	-8.32437	-7.31497	-8.60006	-4.84984	-7.21212	-7.37404	-6.21651	-7.06887	-4.61193	-4.75774	-4.46075	-4.45906	-3.993	-4.51208	-4.33405
576	-4.26505	-8.2959	-3.90072	-8.33658	-8.44441	-5.19623	-4.52727	-4.44599	-8.56319	-4.09966	-5.1129	-6.14051	-3.75698	-4.59986	-5.97266	-4.49821	-5.92126	-8.69891	-8.07638	-4.42432	-8.15593	-3.45327	-3.47618	-3.24442	-3.42792	-4.22345	-4.30554	-4.09826	-4.66041	-6.56618	-6.21608	-3.63227	-4.66323	-2.94256	-8.23139	-3.57647	-4.5679	-2.08289	-6.64564	-4.11702	-4.86972	-4.56524	-4.20685	-6.70495	-5.95878	-7.05883	-4.54208	-8.42652	-6.51155
577	-5.45083	-5.01138	-5.61931	-5.97342	-4.46721	-5.27156	-5.56855	-4.9376	-4.60756	-4.13649	-4.16996	-6.72034	-8.25317	-5.55146	-8.12096	-8.08702	-8.21959	-5.40204	-5.31829	-5.82277	-5.26757	-4.65711	-5.36199	-5.98089	-6.44971	-5.78871	-6.27794	-5.82822	-6.57716	-6.19686	-5.61304	-6.27971	-8.3635	-5.30572	-5.44979	-5.33336	-5.45018	-5.5263	-5.26587	-5.70123	-5.40859	-5.48143	-4.31368	-4.52878	-4.55987	-4.20658	-4.50233	-4.15841	-5.24678
581	-7.88421	-8.08048	-8.48886	-5.22316	-3.93541	-6.9417	-8.42869	-4.98317	-8.31677	-6.33201	-6.80757	-5.4094	-8.67115	-8.68609	-8.12096	-8.08702	-8.21959	-8.4918	-5.16138	-8.14261	-8.27034	-6.14646	-8.20787	-5.62183	-6.03159	-4.55091	-5.66856	-5.56901	-6.27482	-5.94796	-4.47111	-8.49898	-8.3635	-8.64525	-7.32362	-5.32679	-8.68993	-8.56219	-6.08137	-5.40836	-4.05411	-3.50415	-4.11292	-5.95692	-3.78686	-3.97039	-4.42825	-4.14884	-8.40146
585	-3.85928	-3.92737	-4.64317	-3.4371	-4.02979	-4.6789	-3.9277	-3.58311	-4.06043	-3.68923	-3.81189	-3.68102	-3.79641	-3.76533	-3.95087	-3.89422	-3.72683	-3.57934	-4.20311	-3.47411	-4.17224	-3.80954	-3.47723	-3.43154	-4.01343	-4.02391	-3.3993	-3.39235	-4.03993	-3.57407	-3.80613	-4.38824	-3.53083	-3.36413	-5.78993	-3.81829	-4.36515	-3.76998	-3.992	-3.6374	-3.78453	-4.46543	-3.46904	-3.88451	-4.22947	-4.1668	-3.8123	-4.19308	-3.98551
586	-7.79123	-8.18417	-8.47086	-8.31833	-8.31997	0.474361	-8.4256	-8.28511	-8.5573	-8.43512	-8.76808	-8.14948	-8.45044	-8.68609	-8.30011	-8.44818	-8.21551	-8.31073	-8.30538	-8.14742	-8.40016	-8.40132	-8.29756	-8.35131	-8.51079	-8.09613	-8.36119	-8.6242	-8.47203	-8.50452	-7.74449	-8.6082	-8.57125	-8.8049	-3.1185	-8.80574	-7.2244	-7.18947	-8.80774	-8.71666	-7.24469	-8.59812	-8.5067	-7.33237	-8.61216	-8.29305	-8.69764	-8.42652	-6.5981
587	-7.79123	-8.18417	-8.47086	-8.31833	-8.31997	-2.89973	-8.4256	-8.28511	-8.5573	-8.43512	-8.76808	-8.14948	-8.45044	-8.68609	-8.30011	-8.44818	-8.21551	-8.31073	-8.30538	-8.14742	-8.40016	-8.40132	-8.29756	-8.35131	-8.51079	-8.09613	-8.36119	-8.6242	-8.47203	-8.50452	-8.81065	-8.6082	-8.57125	-8.8049	-2.77917	-8.80574	-8.68993	-8.29705	-8.80774	-8.71666	-8.55702	-8.59812	-8.5067	-8.73744	-8.61216	-8.29305	-8.69764	-8.42652	-8.63089
590	-4.3944	-4.37102	-3.32079	-5.32808	-3.8066	-3.45422	-4.143	-4.06033	-4.01435	-3.79049	-3.61582	-4.22202	-4.9904	-3.64487	-5.81631	-3.42405	-4.08038	-4.147	-3.88021	-3.94974	-5.17014	-4.64166	-3.16518	-3.8868	-4.60533	-8.09613	-4.77936	-5.23726	-8.58787	-5.80694	-4.67953	-8.6082	-4.39918	-4.86642	-6.16148	-8.67504	-8.84731	-3.63653	-4.86431	-4.98215	-6.76837	-5.60641	-4.00132	-3.77147	-4.0612	-4.69549	-3.60601	-4.62659	-3.7538
600	-4.3774	-4.5281	-6.01962	-3.95709	-4.87984	-2.24692	-4.80409	-4.36296	-4.48781	-4.58942	-4.44923	-4.19736	-4.31312	-4.53957	-4.37347	-4.51501	-4.17495	-4.38637	-5.01045	-3.97736	-4.98561	-4.32434	-3.9617	-4.00818	-4.43761	-5.18231	-3.92664	-3.94857	-4.64523	-4.09168	-4.29924	-4.92331	-4.14691	-3.9326	-4.45994	-4.3117	-4.78427	-4.27788	-4.47092	-4.14765	-4.23682	-4.86768	-3.94036	-4.50911	-4.72952	-4.67815	-4.42886	-4.61374	-4.66081
604	-3.71638	-3.35907	-4.257	-4.7038	-3.10285	-3.71408	-4.00136	-3.23643	-3.40453	-3.14299	-3.22795	-4.39028	-4.19985	-3.7516	-4.7914	-4.60383	-4.40903	-3.87651	-3.30518	-4.05757	-3.58125	-3.167	-3.63711	-3.8584	-4.04471	-3.92662	-4.20989	-4.42866	-4.61074	-4.47775	-4.55686	-3.90969	-4.50829	-4.17718	-3.34539	-3.81048	-3.78753	-3.78125	-3.64634	-4.04791	-3.56291	-3.9177	-2.75054	-2.99218	-3.11059	-2.8838	-2.8238	-2.69465	-3.89145
608	-7.99459	-2.40656	-3.56862	-4.18461	-3.45421	-1.48863	-4.52964	-4.48807	-4.09069	-4.61072	-3.69459	-3.71449	-2.95218	-5.41975	-2.37097	-4.17246	-5.39772	-3.70477	-5.05013	-4.85569	-6.68141	-2.8533	-2.33986	-8.63194	-4.95648	-2.45232	-3.26085	-6.35628	-1.83348	-6.39865	-3.70125	-3.44863	-4.72562	-7.94591	-3.04174	-3.29919	-3.21766	-2.64792	-3.75144	-4.36268	-8.09007	-4.71919	-4.37858	-3.74647	-8.51443	-8.40605	-8.26206	-8.13417	-3.97801
609	-7.99459	-3.58219	-6.09577	-5.00888	-3.61441	-4.99665	-6.39643	-4.42233	-4.20509	-5.04918	-4.71776	-5.12324	-3.97086	-3.54313	-3.75633	-3.56733	-5.84816	-4.40846	-6.24294	-4.60333	-3.82237	-4.96852	-3.79833	-6.8922	-8.3018	-4.75623	-5.59462	-3.98975	-3.16654	-4.96533	-3.91842	-4.60341	-4.4513	-4.58986	-3.56892	-4.41641	-4.576	-4.41858	-3.77545	-4.30498	-4.01902	-6.72841	-4.1902	-4.06336	-6.66404	-6.70269	-6.29133	-6.33806	-4.89423
611	-3.34688	-3.49003	-4.03636	-4.3959	-3.336	-4.06007	-4.03681	-3.48587	-3.48484	-3.11721	-3.05811	-4.69833	-4.41031	-4.12663	-4.9761	-5.38963	-4.64681	-4.32607	-3.47868	-4.10262	-3.81463	-3.40374	-4.10929	-4.23031	-4.39174	-4.31246	-4.48224	-4.45149	-4.7913	-4.54533	-4.63826	-4.03896	-4.60009	-4.33638	-3.79987	-3.99765	-3.92256	-3.91755	-3.99804	-4.3365	-3.84294	-4.05548	-3.12259	-3.33329	-3.35053	-3.12713	-3.16218	-2.929	-3.93976
619	-4.87283	-5.27706	-6.18855	-4.77272	-5.05935	-6.43922	-8.30424	-8.20137	-5.02552	-5.12418	-5.93199	-5.09114	-6.1763	-8.10813	-5.81011	-6.52754	-6.23189	-6.45724	-5.80566	-5.88808	-5.50378	-5.28312	-5.08905	-5.86803	-6.32091	-5.54711	-6.22379	-6.27596	-5.84691	-6.14002	-5.85683	-6.35272	-7.02196	-6.27026	-5.67208	-5.89524	-5.70145	-5.68766	-5.52742	-5.92201	-5.36187	-5.61096	-5.1012	-4.64012	-4.90506	-5.39435	-5.27991	-5.05791	-4.96592
623	-5.80045	-8.32459	-4.02943	-8.46183	-4.35136	-3.6787	-8.30424	-8.20137	-6.68667	-4.82169	-3.49812	-5.1113	-4.58322	-3.7834	-6.10344	-6.22609	-3.98043	-4.64214	-3.77086	-3.63168	-8.40256	-6.29227	-5.15237	-4.37807	-8.79432	-6.62572	-8.4238	-8.50849	-6.52534	-6.22607	-8.81065	-8.49898	-8.2907	-8.55153	-8.53226	-8.5613	-8.71829	-8.84086	-8.67418	-8.71666	-8.72493	-5.68314	-4.21661	-4.45212	-4.6367	-4.42204	-3.98509	-3.51202	-3.73281
630	-5.86489	-6.5512	-4.87067	-4.28577	-5.50541	-4.85294	-8.42869	-5.34416	-5.7089	-5.28902	-3.62785	-4.54968	-4.47583	-4.84625	-6.50972	-5.13643	-6.11969	-4.87073	-4.41119	-3.9453	-5.61129	-3.52807	-4.91617	-5.44991	-8.51809	-5.13183	-7.17669	-8.37518	-8.3648	-5.78002	-8.81065	-7.52261	-8.4875	-6.85105	-8.55863	-8.9415	-7.13931	-6.08481	-8.94317	-8.43619	-6.58059	-4.35741	-4.93831	-4.74354	-4.52718	-4.58833	-4.02256	-5.07035	-3.30927
634	0.271856	-0.34139	-0.321967	-0.468371	-0.29807	-0.20603	-0.474218	-0.713435	-0.185396	-0.787218	-0.669593	-0.379222	-0.227566	0.155813	-0.271273	0.0343521	-1.18564	-0.814734	-0.488959	-0.411695	0.205922	0.245124	-0.213519	0.556793	-0.0685635	-0.431141	0.188703	-0.224542	0.0929131	-0.0940925	-0.543	-0.0972688	-1.1994	-0.144856	0.0733626	-0.288016	-0.348494	-0.289065	-0.229025	-0.297567	-0.17964	0.192415	0.514115	0.311818	0.553143	0.295953	0.347879	0.469573	0.106441
637	-4.6568	-7.83334	-7.89541	-6.36353	-5.49136	-6.38196	-4.35563	-3.87214	-8.22148	-4.25647	-4.21694	-4.47332	-4.4375	-8.47271	-8.30011	-8.09693	-3.56829	-4.45524	-3.83397	-6.45841	-5.41871	-8.09497	-6.21819	-4.95237	-8.10017	-6.80947	-5.06748	-8.07416	-5.44204	-7.74197	-8.24274	-8.3524	-8.32001	-7.87151	-7.78973	-6.71421	-7.02055	-8.07675	-6.5439	-4.81909	-8.11109	-8.46722	-2.51201	-6.54962	-4.80788	-3.81612	-4.73053	-4.00835	-4.4739
638	-3.15531	-3.70015	-4.54411	-3.23692	-3.78788	-4.71657	-3.64099	-3.55477	-3.65851	-3.55213	-3.6945	-3.50209	-3.88107	-4.00753	-4.09516	-4.16679	-3.71108	-3.79675	-4.02159	-3.37283	-4.00955	-3.69793	-3.4458	-3.54957	-4.02141	-4.56666	-3.38508	-3.37	-4.00023	-3.70969	-3.67032	-4.31648	-3.51734	-3.22275	-4.26357	-3.61292	-3.98141	-3.66893	-3.75355	-3.39786	-3.48411	-4.13368	-3.09337	-3.78985	-4.0224	-3.86885	-3.66666	-3.86618	-3.74355
640	-4.80072	-4.56465	-3.62652	-5.00947	-4.15209	-3.98683	-4.28432	-4.25686	-4.13973	-4.07904	-3.75252	-4.4561	-5.42426	-4.18544	-8.48091	-4.04602	-4.64887	-4.80628	-4.1441	-4.26494	-5.40223	-5.78768	-3.3854	-4.26421	-5.28062	-8.4181	-5.21448	-7.8562	-6.76897	-6.90864	-5.53237	-8.55652	-4.73624	-5.38414	-8.55685	-8.42347	-8.84731	-3.78738	-4.96908	-5.10882	-8.39318	-6.2999	-4.1354	-3.83202	-4.31129	-5.40106	-3.86528	-5.54403	-3.96803
650	-5.57804	-6.0633	-8.14747	-4.24956	-6.2306	-5.66137	-5.27116	-5.12328	-5.22313	-6.02943	-4.99564	-4.46413	-8.25906	-5.83156	-5.94325	-8.67693	-8.21551	-7.98339	-7.98583	-4.47376	-8.05867	-4.74885	-4.76719	-5.11653	-5.46025	-5.51258	-4.49741	-4.50534	-6.10742	-5.77321	-5.94481	-5.63145	-4.4939	-4.23416	-7.72591	-4.68175	-5.44725	-5.2157	-5.20816	-4.38729	-4.45464	-5.20828	-4.12829	-4.74326	-5.04778	-5.54589	-4.60428	-5.24722	-4.7965
657	-4.15164	-5.13376	-5.438	-6.21242	-6.19487	-7.71789	-6.40345	-8.05915	-5.70997	-4.07858	-4.17018	-4.27605	-5.33903	-5.65524	-4.70277	-8.67693	-8.4099	-7.98339	-5.2187	-8.16014	-4.92301	-4.58392	-5.06935	-3.36277	-5.31393	-4.77841	-3.77371	-6.23083	-8.19107	-8.31136	-6.61692	-4.65502	-4.66704	-4.79034	-8.14404	-4.56296	-5.22289	-4.17646	-4.7819	-4.70975	-8.23495	-4.61463	-4.2224	-3.95734	-4.20547	-3.46937	-3.77703	-4.01463	-3.70644
658	-5.36227	-6.39835	-6.47487	-6.16438	-5.36866	-5.95327	-5.51401	-2.30266	-8.32987	-4.00576	-8.21084	-6.62171	-8.25611	-4.78199	-8.5047	-8.67693	-2.04651	-3.95965	-2.26075	-3.72087	-4.16125	-4.92462	-4.42408	-3.51324	-8.37265	-5.03974	-5.35734	-5.12425	-3.63137	-4.75073	-8.6848	-8.35297	-8.84749	-8.42278	-4.18597	-8.67504	-6.41136	-6.35069	-4.63993	-8.59843	-4.36648	-9.00292	-4.81032	-4.55972	-5.91897	-3.14357	-5.64471	-3.35488	-3.55012
668	-7.52524	-8.44824	-8.28651	-8.33658	-8.43947	-7.15781	-8.07691	-8.39925	-8.32987	-7.98985	-8.35962	-8.22416	-8.25611	-8.10813	-8.30011	-8.27308	-8.4099	-7.96194	-8.07638	-8.05886	-7.95119	-8.42148	-8.52827	-8.02931	-8.37265	-7.99061	-8.15047	-8.51357	-8.26499	-8.65529	-8.43206	-8.35297	-8.71544	-8.45273	-7.75406	-8.67504	-8.32191	-8.29705	-8.35408	-8.59843	-8.60363	-8.58788	-8.39341	-8.27336	-8.62656	-8.74129	-8.83722	-8.41562	-8.20677
670	-4.18084	-4.17901	-5.20242	-4.48738	-5.19535	-3.85202	-3.93361	-4.45681	-4.01651	-3.98637	-3.94672	-4.87597	-3.88943	-4.09071	-3.73831	-4.01455	-4.10077	-3.74388	-3.43629	-3.60026	-4.1542	-5.05481	-4.40636	-3.36357	-3.6147	-4.27259	-3.57006	-3.8653	-3.98318	-8.65529	-4.26629	-3.65944	-3.62126	-3.79519	-4.16188	-3.66724	-3.92092	-4.04936	-4.05322	-4.62429	-4.23419	-5.06359	-4.19421	-3.78041	-4.39644	-4.49742	-3.89505	-4.49285	-2.98279
671	-7.60214	-8.44824	-8.16632	-8.10802	-8.43947	0.454286	-8.28599	-8.39925	-8.57094	-8.31782	-8.2515	-8.23745	-8.45044	-8.47271	-8.27944	-8.27308	-8.21551	-8.31073	-8.42646	-8.05433	-8.27254	-8.52709	-8.52827	-8.27221	-8.62785	-8.59787	-8.52926	-8.51357	-8.47203	-8.65529	-8.43206	-8.37504	-8.4875	-8.45273	-4.76427	-8.67504	-8.57372	-8.42354	-8.35408	-8.59843	-8.7183	-8.4656	-6.70212	-8.48682	-8.74815	-8.60159	-6.58197	-8.31767	-8.40514
672	-5.67211	-5.22759	-8.26603	-7.05914	-8.43947	-4.58001	-4.99584	-4.13299	-5.5641	-5.79016	-6.95737	-8.23745	-6.05658	-5.51849	-5.46284	-5.28674	-6.11874	-4.95855	-5.81643	-5.45325	-5.72425	-4.18629	-6.06212	-5.66637	-5.17075	-6.78205	-5.6921	-5.77902	-5.74465	-5.72131	-3.91855	-5.07546	-5.1809	-4.44768	-5.00677	-4.1159	-4.50773	-4.95443	-5.81853	-5.02683	-4.47875	-8.58788	-5.73955	-7.32893	-7.13232	-6.00352	-8.45846	-6.60638	-6.98833
675	-4.85214	-4.02995	-8.26603	-4.94178	-6.49233	-7.41942	-6.74387	-4.99725	-6.55508	-8.43512	-8.35962	-8.21823	-8.67115	-3.80593	-5.02327	-5.64991	-5.70887	-4.56053	-7.96374	-7.85504	-3.60195	-4.95658	-4.02681	-8.63194	-5.1607	-6.20297	-5.06576	-4.97452	-5.39315	-4.70377	-3.70889	-4.53854	-4.18943	-5.1895	-4.52476	-5.80994	-5.16932	-6.54473	-8.67905	-4.88562	-4.14857	-4.65651	-8.60014	-8.86661	-3.91004	-3.88589	-3.96338	-4.25046	-4.08459
679	-4.4163	-6.39998	-6.63507	-5.60608	-5.51024	-6.28658	-6.60067	-8.56132	-5.57899	-4.90542	-4.32114	-5.13192	-8.67115	-8.45473	-5.87706	-8.67693	-8.04785	-8.69891	-5.7004	-7.85504	-8.16803	-4.85331	-6.33999	-3.93937	-5.48094	-4.195	-4.25173	-8.66101	-8.58787	-8.31136	-6.74357	-4.84346	-5.521	-8.13998	-5.19712	-4.69782	-4.95722	-4.90611	-4.88275	-4.79527	-8.58615	-3.90854	-4.34927	-4.24391	-4.36725	-3.78518	-4.09566	-5.44811	-4.64197
684	-4.4726	-4.37056	-5.37009	-4.24821	-5.24017	-7.62875	-4.15536	-4.4099	-4.70623	-4.10619	-3.9484	-5.08698	-4.29042	-4.51616	-4.10327	-4.44369	-4.38785	-4.21575	-3.64743	-3.8079	-4.37824	-4.93659	-5.14787	-3.85718	-3.83078	-5.55448	-3.69386	-3.92315	-4.27046	-5.40327	-4.37692	-4.00928	-3.74493	-3.93618	-2.65966	-4.09687	-4.03018	-4.18068	-4.21914	-4.52228	-4.69035	-4.76923	-3.95029	-3.8809	-4.45829	-4.30739	-3.98859	-4.26618	-3.35919
697	-2.24445	-1.85723	-1.70368	-2.89444	-0.529492	-1.86966	-3.06556	-2.63416	-2.9826	-2.44403	-1.60112	-1.97177	-2.06136	-1.82918	-2.09469	-2.89449	-2.49519	-2.14896	-2.75191	-1.23938	-3.23236	-1.61112	-2.22146	-3.35289	-2.53384	-1.55208	-3.38654	-3.10665	-2.58496	-1.69165	-3.47994	-3.42465	-2.10869	-3.85016	-1.82169	-2.96361	-3.06862	-3.75161	-3.67105	-4.15375	-2.57967	-1.2366	-1.83741	-2.11413	-2.69135	-2.3874	-2.23352	-1.77086	-2.54664
706	-5.4998	-8.4607	-6.64478	-8.01761	-8.31997	-5.5432	-8.30708	-5.26376	-8.70197	-4.96908	-6.63593	-5.10613	-8.67115	-5.25742	-6.65402	-5.80043	-5.33722	-4.74752	-6.44252	-4.86291	-4.03095	-6.68597	-5.07196	-6.13732	-7.19771	-7.10951	-8.56237	-8.06263	-5.50841	-8.69538	-5.33576	-5.22924	-8.28667	-4.74587	-8.25421	-6.37399	-7.47318	-4.80462	-5.97109	-8.60013	-6.55671	-5.72468	-4.88076	-5.55635	-3.888	-4.6378	-3.57726	-5.13414	-4.10414
711	-4.00806	-4.529	-3.88719	-5.15955	-3.46264	-2.72842	-4.42686	-6.44731	-5.45525	-5.88347	-4.4661	-4.19239	-5.92419	-6.11531	-8.48091	-5.8724	-4.58974	-4.04374	-3.31899	-3.74565	-4.01228	-4.12588	-2.48399	-3.15103	-5.16083	-4.76135	-4.78718	-4.15147	-4.65849	-3.55514	-5.02484	-3.90676	-4.71769	-3.71418	-3.88362	-4.46659	-4.63025	-4.54692	-4.43662	-5.0929	-3.55044	-2.9502	-3.26795	-3.8172	-3.34453	-2.31963	-1.99669	-1.99859	-2.86657
723	-1.66476	-1.99754	-2.42632	-2.64062	-1.69703	-2.27062	-2.34513	-1.86304	-1.86296	-1.46395	-1.43554	-2.83427	-2.84259	-2.58274	-3.27444	-3.17662	-3.08394	-2.69195	-1.81638	-2.3886	-2.09508	-1.85758	-2.45027	-2.67791	-2.85206	-2.49449	-2.74136	-2.82566	-3.08138	-3.04706	-3.1104	-2.51386	-2.86873	-2.6889	-2.17852	-2.35964	-2.38682	-2.42114	-2.40698	-2.65194	-2.32351	-2.44767	-1.55763	-1.79347	-1.87037	-1.53767	-1.62397	-1.45261	-2.41304
727	-2.33136	-2.50151	-3.42732	-2.86246	-1.7663	-4.04062	-2.75058	-1.95096	-3.29279	-2.00406	-1.54971	-1.37522	-1.66926	-2.59463	-2.49648	-1.88408	-1.19199	-2.2408	-0.975539	-3.15638	-2.80114	-2.35342	-3.33746	-2.91194	-2.34148	-2.49229	-3.26808	-3.90411	-3.73163	-3.8043	-2.99821	-3.80447	-3.39157	-3.12239	-3.53839	-2.82271	-3.45021	-3.27487	-1.77937	-2.55073	-4.4061	-5.51664	-1.31446	-3.20651	-2.63828	-2.87337	-2.52092	-1.95055	-2.97658
731	-4.10209	-3.84723	-4.81586	-3.79045	-4.29201	-3.62982	-3.58716	-4.23018	-3.51958	-3.81451	-3.65018	-4.05951	-3.97961	-4.14356	-3.67244	-3.91617	-4.31324	-3.67351	-3.10285	-3.30344	-3.97901	-4.52557	-4.25862	-3.17602	-3.40269	-4.08224	-3.4019	-3.69322	-3.9029	-4.77084	-4.11768	-3.40244	-3.22206	-3.61095	-3.85926	-3.32448	-3.47699	-3.64822	-3.67724	-4.26036	-3.79179	-5.07814	-3.67582	-3.3848	-3.82817	-4.03499	-3.54665	-3.85922	-2.57977
733	-4.35753	-8.57608	-4.63798	-8.74511	-8.40972	-3.90712	-5.60439	-4.1583	-5.04566	-3.89057	-3.34442	-5.08175	-3.90673	-6.37242	-8.48091	-6.64385	-5.99739	-5.10216	-3.83803	-3.72937	-4.17098	-5.05137	-4.22141	-5.56993	-8.40251	-8.30805	-8.63938	-8.54242	-7.07559	-8.54922	-8.27351	-8.30899	-8.71544	-6.78205	-8.10205	-8.64384	-8.68971	-6.22131	-8.94317	-8.84344	-5.21883	-5.24869	-4.41818	-3.9732	-3.66262	-3.88534	-2.99147	-6.18578	-2.43269
735	-7.87953	-3.59891	-2.70658	-2.87335	-2.72828	-2.90283	-3.47532	-3.29033	-3.84702	-3.2063	-3.40681	-3.14424	-3.4292	-3.14759	-3.09591	-3.37773	-3.20697	-3.15155	-2.77675	-2.97484	-3.22215	-8.57071	-2.62418	-8.54773	-3.20895	-3.18268	-3.55491	-2.67855	-3.43927	-2.51347	-3.77966	-3.21921	-3.69272	-2.89563	-3.20071	-3.34686	-3.45016	-3.37337	-3.25013	-2.89748	-3.24494	-2.72082	-8.48661	-2.92135	-8.5011	-9.01517	-8.466	-8.42756	-2.56494
737	-5.14533	-5.14532	-6.90639	-4.44303	-4.91273	-5.30089	-5.91146	-6.47456	-5.17016	-6.61612	-5.46718	-8.03375	-5.12548	-8.10813	-6.19644	-6.64385	-8.21959	-5.00943	-5.35959	-4.92394	-6.02259	-8.68831	-8.49565	-5.10998	-4.89581	-4.47847	-4.59357	-4.38687	-5.09629	-4.69046	-6.51152	-4.30447	-3.74931	-5.08861	-3.19217	-5.26795	-4.04094	-4.5106	-4.73494	-5.36065	-4.90976	-5.27707	-4.70412	-4.75169	-5.11642	-5.52426	-4.1085	-5.13247	-3.50419
740	-3.87895	-8.32976	-7.66354	-7.74945	-4.22586	-5.14811	-4.42594	-5.5113	-8.5573	-3.85079	-3.96344	-3.79206	-3.54232	-5.72836	-4.4851	-4.1938	-3.76642	-4.39762	-3.61699	-7.85999	-4.45028	-8.42082	-4.90458	-4.39243	-8.54368	-8.59787	-6.32318	-7.97084	-8.75554	-6.65681	-8.6848	-8.45131	-8.72088	-6.61063	-7.96364	-8.41792	-8.57392	-8.39421	-5.52077	-4.40948	-8.57415	-8.17364	-1.86329	-8.13419	-4.33339	-4.27853	-4.2029	-3.23544	-4.64265
744	-4.9657	-5.38916	-7.66354	-6.0304	-6.12738	-5.9234	-5.07346	-8.29692	-4.51314	-5.88303	-5.05596	-6.50472	-5.69326	-6.31873	-4.84827	-8.09693	-6.1039	-8.10216	-4.30457	-4.43751	-5.47138	-8.42082	-7.99129	-4.17963	-4.59508	-5.36362	-4.58396	-4.73017	-5.65116	-5.40879	-5.58527	-4.28387	-4.06535	-4.64941	-3.72746	-4.33015	-4.26763	-5.19853	-4.6336	-5.20554	-4.79889	-6.59586	-4.67875	-4.79613	-5.40443	-5.12692	-4.43377	-6.23756	-3.48661
752	-4.65925	-3.0824	-6.78126	-3.83678	-3.73069	-5.17917	-3.34922	-3.1605	-3.90761	-2.93198	-3.04251	-4.55643	-8.44707	-4.67178	-4.17798	-4.39343	-3.29938	-4.17184	-3.29841	-4.98536	-4.96065	-5.97476	-4.04263	-6.66264	-2.55005	-2.6209	-3.60869	-3.096	-2.31911	-3.87975	-3.51526	-3.38609	-3.70375	-3.68486	-2.85877	-3.3844	-3.0201	-5.67236	-2.96449	-3.52784	-1.92291	-8.37336	-3.59092	-4.0506	-4.23846	-7.88204	-4.07403	-3.8199	-4.00272
756	-4.60562	-2.34872	-4.96878	-3.91282	-2.81015	-1.65534	-3.64676	-3.18614	-3.42059	-2.19591	-2.40733	-3.19164	-2.08606	-4.08295	-3.10441	-1.81506	-2.61942	-3.67025	-3.1238	-3.34469	-5.98924	-3.52335	-8.56606	-8.66193	-3.46214	-2.36506	-4.04116	-3.22059	-2.88943	-2.89229	-3.57916	-3.49014	-4.48072	-3.70237	-2.4097	-3.92979	-3.20926	-6.46177	-3.0844	-2.61016	-2.55829	-6.30236	-3.45425	-3.22097	-8.48789	-7.88204	-3.94298	-6.22874	-4.75953
766	-6.15979	-4.37547	-3.00036	-7.36245	-3.39721	-3.48975	-2.11036	-2.72718	-3.39464	-1.36915	-3.18063	-3.77185	-1.91672	-1.6532	-2.20558	-3.88595	-1.64719	-1.59464	-3.02433	-2.62164	-2.37219	-3.02809	-3.23514	-2.69048	-2.87005	-4.05614	-3.09783	-4.38844	-4.28128	-2.39794	-3.87261	-3.20615	-4.36033	-3.58336	-2.94633	-5.18614	-4.46976	-3.9402	-5.29327	-4.83989	-4.43748	-3.35119	-5.58909	-4.06264	-3.12676	-3.94973	-4.38714	-4.71822	-2.20871
767	-6.0475	-4.52683	-4.68186	-3.57978	-3.74202	-3.81911	-4.76557	-5.24778	-4.45597	-8.2009	-5.20344	-5.31011	-4.64237	-4.90285	-5.24525	-4.44527	-5.62041	-4.71452	-5.19138	-5.56641	-4.62483	-6.33643	-3.48867	-5.18313	-6.08732	-4.03943	-4.83972	-4.1409	-4.34492	-3.37306	-5.01313	-4.36828	-8.4875	-4.71013	-3.45792	-4.67185	-4.53518	-4.56095	-3.859	-5.79072	-3.7425	-3.55817	-6.23959	-8.50675	-4.60313	-3.47115	-2.85133	-2.8246	-4.23907
781	-3.56612	-3.81818	-4.79197	-3.44233	-3.93689	-5.27297	-3.88967	-3.44251	-4.26521	-3.58922	-3.88424	-3.43006	-3.54813	-3.59677	-3.81119	-4.02437	-3.32967	-3.49768	-4.14857	-3.12807	-4.07812	-3.49618	-3.06148	-3.11988	-3.79325	-3.8753	-3.03553	-3.20464	-4.1348	-3.30164	-3.70752	-4.30262	-3.27134	-2.85042	-4.37185	-3.6723	-4.18438	-3.67205	-3.98908	-3.4581	-3.41498	-4.19009	-2.89321	-3.69571	-4.15204	-3.9378	-3.5644	-3.94929	-3.75027
782	-4.47954	-4.54805	-2.93551	-6.23772	-3.82652	-3.28933	-4.00016	-4.34294	-4.20121	-3.56008	-3.40269	-4.25001	-5.27939	-3.24338	-6.07128	-3.24928	-4.02731	-4.16834	-3.81867	-3.8866	-5.00023	-4.7965	-2.33899	-3.58835	-5.28595	-7.5044	-5.19365	-6.6289	-7.13931	-6.89691	-5.35637	-8.37475	-4.40719	-4.86405	-8.55685	-8.42347	-8.46636	-3.42242	-5.85616	-5.14154	-8.60363	-6.28618	-3.91679	-3.41906	-4.23704	-5.14698	-3.40009	-5	-3.58815
786	-4.24829	-4.94618	-8.78818	-3.92187	-5.03732	-6.07013	-4.49355	-4.54496	-4.57512	-4.2577	-4.53207	-4.61862	-4.41114	-5.44607	-5.42594	-5.84151	-4.34881	-4.47599	-6.24611	-3.96438	-5.44193	-4.25562	-3.92475	-4.01743	-5.67594	-4.63527	-3.85789	-3.9942	-5.96547	-4.17636	-4.33417	-4.72495	-3.95471	-3.6536	-5.30741	-4.25551	-4.79494	-4.80389	-4.35944	-4.05608	-4.18108	-5.35648	-3.59036	-4.24185	-4.75511	-5.11278	-4.15607	-4.99388	-4.43522
789	-4.77957	-8.58969	-1.23882	-8.74511	-6.48736	-1.88688	-6.75217	-6.59919	-3.90381	-8.43512	-6.20677	-2.36214	-1.28177	-8.45473	-3.71327	-4.03307	-8.4099	-8.31073	-0.973447	-2.29343	-8.69047	-4.4705	-4.45012	-5.46093	-8.40928	-1.23846	-5.64353	-6.68477	-8.75554	-8.54922	-8.81065	-5.99483	-8.71544	-6.08904	-8.21034	-8.4502	-8.71851	-8.67431	-6.91799	-7.02879	-6.72615	-5.69115	-8.37593	-2.57711	-3.66915	-1.11939	-5.472	-1.52741	-4.1363
795	-3.41881	-3.9074	-5.40601	-3.53804	-4.08403	-4.61012	-4.02197	-3.78224	-4.15726	-3.77266	-4.00497	-3.76964	-4.83607	-4.21719	-4.33766	-4.41524	-3.9066	-4.07402	-4.3076	-3.55621	-4.45121	-4.02588	-3.52681	-3.69325	-4.21397	-4.1875	-3.5266	-3.61025	-4.41374	-3.78843	-3.99614	-4.36453	-3.64944	-3.36603	-5.17389	-3.962	-4.33	-3.93938	-3.9806	-3.64837	-3.71444	-4.41241	-3.22356	-3.92169	-4.26803	-4.03139	-3.79135	-3.76437	-3.93561
797	-4.2776	-4.47283	-3.07163	-4.80471	-3.89885	-3.51898	-3.97296	-4.21449	-4.11696	-3.58726	-3.37986	-4.39587	-5.44918	-3.57485	-5.46284	-3.65662	-4.18405	-4.3654	-3.86242	-4.16206	-5.59346	-4.82409	-2.80099	-3.89209	-4.97604	-7.97398	-5.12653	-5.65108	-4.5202	-6.29568	-5.04905	-6.52798	-4.37109	-4.76471	-8.53402	-8.4502	-7.35036	-3.48876	-4.8977	-5.12598	-8.7183	-4.87201	-4.05514	-3.55834	-4.1953	-5.25723	-3.45104	-4.97783	-3.42005
799	-6.43589	-5.9695	-4.88216	-5.6761	-4.04296	-4.92681	-6.46517	-8.03918	-4.5093	-5.60004	-4.34057	-5.00161	-5.90693	-4.17531	-5.12787	-6.25446	-5.62243	-4.18661	-4.64413	-4.23224	-4.90647	-8.07888	-4.30769	-5.11377	-8.40928	-6.52522	-8.52589	-6.92855	-5.68226	-5.71672	-8.56904	-6.09041	-8.68488	-5.89157	-6.69379	-6.69672	-8.71829	-8.42812	-8.45588	-7.53997	-8.7183	-4.91199	-5.25615	-4.65988	-5.70347	-4.22255	-3.96761	-4.13255	-3.71208
801	-3.87596	-4.35498	-3.50561	-6.52082	-2.71457	-2.93544	-4.78181	-4.47435	-4.18895	-3.19979	-1.96854	-3.02477	-4.41052	-4.06924	-3.80826	-8.67693	-3.67867	-3.02509	-3.1418	-4.23549	-2.98877	-3.87399	-2.99153	-4.38325	-4.31149	-4.3129	-6.43734	-5.05573	-4.17359	-3.90363	-5.70239	-5.51048	-4.08527	-3.91078	-6.75823	-2.96108	-4.83181	-5.20826	-5.39864	-5.94069	-5.50682	-4.20565	-3.26377	-2.84877	-2.72168	-2.84475	-2.07917	-3.00817	-2.25553
808	-5.09614	-5.27919	-6.49447	-4.47387	-6.24065	-7.97643	-5.99643	-5.19087	-5.02318	-4.84083	-5.42909	-6.198	-8.0875	-8.68609	-8.48091	-8.67693	-6.03702	-5.74443	-6.48676	-4.61796	-8.54283	-5.36414	-5.98299	-5.33716	-4.95963	-5.99966	-5.09395	-5.83475	-6.50561	-5.38065	-5.0048	-5.47091	-4.57218	-4.39942	-8.67628	-5.23426	-5.17004	-5.3729	-4.79691	-4.55311	-4.88371	-5.02008	-4.24917	-4.81383	-5.92972	-5.14614	-5.30954	-5.49082	-5.52199
810	-5.51097	-8.4607	-4.79948	-8.46183	-5.55858	-3.27109	-6.04186	-4.12051	-5.49256	-4.41859	-3.25469	-4.45299	-4.06677	-6.2208	-8.48091	-8.67693	-4.95174	-4.94198	-4.15657	-3.71825	-5.53354	-5.49568	-3.78219	-6.40212	-8.43301	-7.37921	-8.52926	-8.15889	-7.1985	-8.43433	-8.6848	-7.43123	-8.46136	-6.92672	-8.55863	-7.6889	-8.49041	-8.7156	-8.67418	-8.84546	-5.59681	-4.23427	-4.62165	-4.33654	-4.22874	-3.61236	-2.7477	-3.64904	-2.10957
811	-4.2428	-3.84988	-3.91852	-4.65508	-3.00499	-4.19862	-5.60722	-4.60758	-4.54166	-4.5165	-3.7762	-4.02021	-4.55477	-4.3098	-4.71862	-6.47272	-4.9708	-4.71452	-4.80493	-3.51891	-5.21942	-3.96389	-4.45817	-5.72799	-4.75199	-3.79715	-6.49042	-6.21668	-4.76026	-3.99089	-6.5121	-5.15679	-4.04707	-8.66511	-3.74497	-4.75845	-5.21449	-5.52601	-5.58076	-5.88849	-4.3574	-3.16368	-3.74913	-4.08073	-4.39336	-4.16384	-4.08777	-3.63087	-4.16379
816	-2.49281	-1.64876	-1.30151	-2.73282	-1.53668	-1.2568	-1.247	-2.02888	-0.629371	-0.440757	-0.814372	-2.17837	-1.97738	-1.27438	-2.38297	-2.12683	-1.88871	-1.17352	-1.47653	-1.84973	-1.60206	-0.877096	-1.46767	-1.59649	-2.21155	-2.28291	-2.67629	-2.3747	-2.66016	-3.1274	-1.6774	-1.6473	-1.91501	-1.69932	-1.58375	-1.48745	-1.35	-1.69367	-1.41787	-3.09636	-1.12362	-2.4319	-2.04662	-0.360262	-2.47356	-2.47213	-0.426578	-1.96696	-1.82858
818	-4.80604	-5.0889	-2.96611	-6.38964	-7.98923	-1.24005	-5.25453	-7.96554	-5.27128	-3.24003	-4.87942	-7.667	-7.79775	-1.84788	-3.94154	-4.12013	-2.18858	-3.99673	-6.24138	-2.63445	-1.6444	-6.34947	-7.70298	-1.28283	-3.83287	-8.45063	-3.19139	-8.30166	-8.09037	-5.99599	-4.02262	-3.15686	-6.01441	-2.84423	-7.62923	-2.6623	-3.28551	0.684624	-6.12876	-6.19567	-6.41314	-4.56508	-3.84935	-0.834074	-4.15534	-8.17554	-7.70654	-4.9175	-8.2936
820	-7.13234	-3.70139	-3.90324	-8.33658	-3.26293	-3.3307	-2.9726	-3.98131	-3.32514	-2.56821	-2.42701	-3.61155	-3.64164	-3.08551	-4.78166	-3.99048	-2.51549	-3.04566	-2.84212	-3.98605	-5.86842	-4.06899	-3.35167	-4.40937	-4.79772	-8.45063	-4.71346	-8.30166	-8.09037	-4.82794	-8.15055	-3.8268	-6.0942	-3.61908	-3.26396	-3.78698	-3.4145	-3.34799	-4.91445	-5.02514	-4.20719	-8.45626	-4.78005	-4.15366	-4.42548	-8.17554	-3.71008	-4.49695	-8.2936
829	-4.54616	-4.07215	-8.26603	-3.25185	-4.00462	-5.39207	-8.2965	-5.22177	-5.2996	-5.48135	-5.22463	-5.10893	-4.02855	-5.17975	-4.74375	-8.67693	-4.32326	-3.66699	-4.50291	-3.08288	-4.93553	-8.34153	-6.24723	-4.68474	-3.68038	-2.84909	-3.28547	-2.32665	-3.14016	-3.11156	-4.78386	-3.723	-3.14234	-3.5323	-2.70158	-4.46363	-3.75904	-4.99448	-4.19977	-4.42758	-3.9428	-4.28583	-3.91922	-3.93342	-4.21572	-5.72713	-3.11979	-6.5118	-2.65899
830	-1.0813	-0.865483	-2.35913	0.254186	-0.441574	-1.38548	-2.70614	-1.58421	-1.45361	-2.15364	-1.55469	-1.49981	-0.648676	-1.24278	-1.44413	-1.95491	-1.24523	-0.581313	-1.00591	0.0350968	-1.55374	-5.23407	-1.50774	-1.24226	-0.653839	0.0856295	-0.095844	0.816442	-0.260039	0.0488388	-1.34207	-0.526972	0.0787403	-0.527373	0.658312	-1.14488	-0.378674	-1.36406	-0.835099	-1.13443	-0.64943	-0.910652	-0.923103	-0.784791	-1.06464	-1.75829	0.168442	-1.85191	0.663627
840	-7.81499	-8.34229	-3.07741	-8.34191	-2.15421	-2.36969	-2.47239	-2.08255	-2.13022	-2.34448	-2.24224	-2.18436	-2.90782	-2.18405	-2.00359	-8.67693	-3.16956	-2.34743	-2.79494	-2.7582	-2.59247	-2.54604	-3.00826	-2.22352	-8.66357	-3.46597	-7.78131	-8.01781	-8.62604	-8.14103	-8.46189	-8.37446	-8.00504	-7.98915	-8.12421	-8.25079	-8.16527	-8.4605	-2.53928	-8.49231	-8.60974	-8.5999	-8.137	-2.8285	-8.38568	-8.37289	-8.07379	-8.42756	-7.82964
842	-5.05095	-3.49524	-4.37156	-4.44249	-3.16735	-4.86749	-6.42644	-4.80648	-4.66094	-4.28166	-4.44908	-4.40862	-4.08717	-4.03473	-4.54856	-4.53818	-4.95301	-4.60255	-4.21973	-4.04423	-5.93673	-4.78972	-4.02314	-5.99423	-6.47782	-4.36498	-5.56619	-5.24283	-5.03667	-4.25017	-4.16533	-4.26468	-4.68352	-5.39943	-2.63716	-5.65297	-4.63977	-8.4605	-5.97129	-5.15829	-5.39838	-4.51747	-4.09323	-4.07116	-4.44538	-4.15577	-4.03464	-4.26164	-5.12045
847	-5.14827	-5.2795	-2.54721	-2.99916	-4.07777	-7.24849	-4.53724	-8.07648	-8.11202	-4.62044	-4.8737	-3.53355	-4.00818	-5.61208	-4.26987	-4.31974	-8.04785	-5.75187	-7.72971	-3.7478	-3.55136	-7.82933	-3.44579	-6.54761	-8.54368	-3.05787	-3.37921	-5.34633	-3.21712	-3.87764	-8.00234	-2.29843	-5.35404	-8.35418	-2.43357	-4.84752	-4.53882	-5.51717	-5.05771	-3.19255	-8.37285	-3.27045	-5.08012	-4.60668	-8.5011	-8.02851	-6.33436	-8.51959	-5.30508
853	-4.15198	-4.5595	-5.35494	-4.60523	-4.78754	-3.62242	-3.86544	-4.70352	-4.15115	-3.9536	-3.87132	-4.56315	-3.95159	-4.04391	-3.53345	-3.97592	-4.13165	-3.63441	-3.02963	-3.29431	-4.0859	-5.14419	-4.26908	-2.92009	-3.36302	-4.01276	-3.1972	-3.90879	-4.1164	-5.47826	-4.46908	-3.42219	-3.2322	-3.58053	-4.00369	-3.63611	-3.71024	-3.97567	-3.98215	-5.34205	-4.13919	-5.414	-4.07425	-3.38831	-4.30907	-4.25971	-3.68779	-4.2312	-2.33807
854	-7.97859	-3.80321	-5.93574	-3.76509	-3.49348	-8.12239	-8.08843	-8.05626	-4.81108	-8.04947	-8.23405	-6.13065	-3.59083	-8.28687	-2.81676	-8.08702	-8.63463	-8.28387	-8.17904	-7.86542	-4.34602	-8.68831	-3.72226	-8.66193	-8.21357	-4.12925	-3.33379	-8.4803	-3.08548	-8.31136	-4.07736	-3.37775	-8.10083	-7.90363	-3.54191	-4.05639	-3.44261	-4.03254	-6.39006	-3.61654	-8.19624	-4.24231	-7.80517	-6.0375	-7.8896	-8.10773	-7.6397	-8.76693	-8.53095
858	-4.31353	-4.11083	-5.27707	-3.97354	-4.31582	-3.45815	-4.01509	-4.28986	-4.19572	-3.82208	-3.65724	-4.47987	-3.96082	-4.06245	-3.82812	-4.13707	-4.18455	-3.63547	-3.26803	-3.26281	-4.32972	-5.35548	-4.2427	-3.13722	-3.23055	-3.88898	-2.95821	-3.35627	-3.97852	-4.38827	-4.43225	-3.59203	-3.22207	-3.35328	-4.30026	-3.88095	-3.72647	-3.87982	-4.02457	-4.39072	-4.29171	-4.90256	-3.9287	-3.30749	-4.25387	-4.58844	-3.51676	-5.01073	-2.53911
867	-6.04047	-7.81287	-8.64706	-4.67327	-6.32031	-5.09651	-5.3017	-5.39936	-5.53035	-5.09289	-4.48973	-6.6399	-6.01753	-8.47271	-5.01684	-6.14071	-6.06334	-4.68786	-4.39205	-4.22174	-8.40573	-8.54838	-6.80251	-4.38983	-4.1993	-6.14035	-3.88885	-4.09943	-5.39958	-8.43433	-6.42485	-4.85767	-4.23849	-4.27657	-6.57296	-5.52543	-4.86553	-6.28834	-4.95665	-5.58026	-5.76132	-7.00496	-4.75226	-4.30482	-6.39541	-8.40477	-4.42748	-6.79962	-3.71253
8711	-4.86369	-5.2957	-8.64706	-4.23632	-5.97702	-4.56381	-4.50969	-5.14355	-4.61757	-4.3905	-4.05217	-5.41359	-5.49121	-4.91811	-4.78957	-4.82048	-4.81039	-4.61562	-4.10312	-3.99628	-6.33065	-8.54838	-6.37882	-4.36821	-4.07718	-6.14035	-3.7506	-3.90396	-4.56622	-5.15529	-5.42149	-4.46288	-3.97305	-3.9662	-5.07071	-4.61397	-4.52797	-4.66421	-4.49152	-5.30512	-5.0103	-5.487	-4.52144	-4.02286	-4.80373	-4.97658	-4.07092	-5.62227	-3.51983
874	-4.57933	-4.78114	-4.55386	-4.90664	-3.42557	-5.19877	-4.16336	-3.98743	-4.75538	-3.49524	-3.33571	-3.23603	-3.90644	-3.85133	-3.8369	-3.33947	-3.52555	-3.75013	-3.43862	-4.48113	-4.97087	-6.3543	-6.17381	-4.93253	-4.0883	-4.12202	-6.56332	-6.37501	-5.33949	-4.98597	-4.64403	-5.01632	-5.54016	-5.20624	-5.80723	-4.16095	-5.36419	-5.75203	-3.81039	-3.93548	-6.50006	-7.03727	-3.75208	-5.33952	-4.21704	-4.61993	-4.54308	-4.00368	-4.8051
878	-3.26755	-1.86223	-5.25153	-5.0142	-4.07299	-3.50477	-2.79431	-2.28908	-2.51266	-4.13463	-3.79046	-8.04539	-5.5369	-3.17852	-3.0993	-2.22122	-2.2139	-2.78252	-2.51239	-3.12484	-3.24544	-2.95239	-3.44829	-3.06217	-1.94862	-2.87855	-6.34783	-3.80787	-3.41535	-4.87674	-2.49196	-2.84166	-3.05731	-6.02958	-2.80337	-2.32861	-2.73508	-2.76218	-2.88389	-5.20466	-4.33913	-5.63131	-2.47112	-2.86787	-3.68854	-2.49431	-3.59711	-2.46515	-4.27106
881	-3.37049	-2.41468	-3.29452	-4.30693	-2.86723	-3.76708	-3.25189	-2.86344	-3.62832	-2.15851	-2.18335	-2.67142	-2.95717	-2.49082	-2.89964	-2.25049	-2.21774	-2.82339	-2.81063	-3.26442	-3.52237	-3.58444	-2.70263	-3.12389	-2.72232	-2.89822	-4.63353	-4.39554	-4.26407	-3.34682	-3.18326	-3.4518	-3.87713	-3.41725	-3.3859	-2.90308	-3.12774	-1.89693	-3.01709	-3.27164	-5.09428	-4.34924	-2.20902	-2.68472	-3.00123	-2.86907	-2.58886	-2.49051	-3.8617
882	-3.77647	-1.52431	-2.34582	-4.10316	-3.12718	-3.03857	-3.90168	-3.12372	-3.94511	-3.15721	-3.71152	-3.0481	-3.89914	-2.65441	-2.97334	-2.30577	-2.55608	-3.04758	-3.58676	-2.98761	-2.96006	-3.77726	-2.58402	-2.43404	-2.80626	-4.78883	-3.81265	-3.54326	-3.53662	-2.63886	-2.90166	-3.09975	-2.92151	-3.0795	-3.02291	-2.79456	-2.0236	-0.201658	-3.34453	-3.63672	-2.96014	-3.38625	-3.59857	-1.30434	-3.45144	-2.78921	-2.80771	-2.60067	-3.2363
884	1.71689	1.66753	1.46265	1.38793	2.09211	1.46545	1.73309	1.79517	1.2428	2.07533	2.09661	2.10952	1.98583	1.93445	1.95483	2.16354	2.1804	1.96288	2.14748	1.62004	1.5878	0.971113	1.27309	1.51628	1.7793	1.80024	0.893447	1.30937	1.40861	1.50162	1.49434	1.25446	1.18551	1.32849	1.4993	1.55074	1.26848	0.939081	1.73153	1.67562	0.915388	-0.00615471	1.75157	1.22919	1.51593	1.38579	1.43858	1.65229	1.18282
890	-5.68489	-4.80888	-5.49961	-8.22626	-5.89408	-7.59652	-5.89479	-4.76642	-6.68352	-3.80477	-3.97371	-4.39577	-7.44876	-5.21891	-5.49129	-4.13388	-4.09983	-5.42159	-4.49225	-7.85751	-7.96635	-8.21271	-7.80825	-5.54287	-4.51929	-5.75732	-7.89441	-8.40609	-8.37258	-5.5975	-5.98866	-5.6906	-8.3635	-5.65943	-7.69633	-4.99058	-5.33757	-3.54615	-5.1154	-5.44731	-8.15201	-6.79015	-3.98682	-4.38555	-4.64773	-8.19045	-4.68165	-8.32883	-8.05089
897	-3.2163	-4.11368	-4.23647	-3.91658	-3.13478	-3.31559	-7.9684	-5.23726	-4.35534	-5.46595	-3.66587	-4.08362	-3.22762	-2.68838	-8.30011	-5.1718	-5.25228	-3.58987	-3.51144	-3.52068	-4.76141	-6.54615	-2.87276	-3.2112	-5.46621	-5.42206	-4.9645	-3.63863	-4.12491	-3.80659	-6.14462	-4.81841	-3.57249	-5.07041	-1.78263	-4.46617	-3.71188	-3.82838	-4.33184	-5.34119	-3.83194	-5.28511	-2.62784	-2.67364	-2.97666	-2.72747	-0.93619	-2.09341	-0.841965
900	-5.5238	-3.68843	-5.99903	-5.65478	-3.53003	-7.50394	-3.81692	-3.07137	-5.03056	-3.1611	-3.48419	-6.24098	-5.43868	-7.94912	-3.45897	-3.26189	-3.35463	-5.15186	-5.4833	-4.58166	-6.11187	-8.40068	-5.58427	-8.08504	-5.89641	-4.30675	-8.11961	-4.03134	-3.35957	-3.39036	-8.07946	-6.47349	-8.4875	-8.39344	-5.17168	-6.49497	-5.06292	-6.67297	-6.34246	-3.67904	-3.62101	-8.72343	-4.35595	-8.18543	-6.50831	-6.3191	-5.8781	-5.30767	-6.17326
907	-7.80609	-3.37668	-6.16566	-8.10802	-2.30874	-8.12239	-8.4256	-4.94385	-4.69233	-5.14914	-4.83315	-7.86661	-3.38595	-2.78059	-3.91591	-3.45453	-8.63463	-4.08347	-5.16719	-4.30093	-3.68036	-8.57071	-8.27332	-8.54773	-8.66357	-8.47886	-8.17239	-6.35628	-5.78828	-4.59571	-3.39309	-4.11598	-4.39975	-4.66091	-1.83445	-5.26682	-5.55647	-8.49363	-4.79884	-4.54402	-6.22818	-5.60933	-5.00035	-3.80771	-8.39798	-8.39001	-8.56769	-8.50686	-8.52203
920	-3.09101	-3.2783	-3.20285	-3.32934	-3.23832	-2.90079	-3.31185	-3.73822	-2.94041	-3.71528	-4.15613	-3.35403	-3.39772	-3.00508	-3.33166	-3.09073	-4.36133	-3.96194	-3.4043	-3.4954	-2.81045	-3.20219	-3.41383	-2.48	-3.05826	-3.59887	-2.82669	-3.22388	-2.88914	-3.24468	-3.6571	-3.02824	-3.87123	-2.98572	-2.99865	-3.19078	-3.32584	-3.29051	-3.04926	-3.17074	-3.10311	-2.59875	-2.41149	-2.61889	-2.35117	-2.581	-2.75999	-2.52414	-2.65664
922	-3.30408	-4.16207	-4.29825	-4.15043	-3.19311	-4.04842	-4.17275	-4.81905	-5.20031	-3.27952	-2.38661	-3.43732	-3.61907	-1.57378	-3.91475	-2.90461	-2.66086	-3.07749	-3.26783	-2.32527	-3.28402	-2.73143	-3.80566	-3.39696	-4.8666	-8.14854	-8.32554	-4.04068	-2.97663	-4.04405	-8.3343	-4.69099	-3.8235	-3.52095	-7.75304	-5.82237	-6.6036	-8.30335	-6.64607	-7.32414	-5.87921	-2.87714	-3.24103	-3.3613	-2.18385	-2.71535	-3.47262	-2.58114	-2.02746
923	-7.47869	-6.5202	-4.80084	-8.2312	-6.05277	-5.39304	-3.99121	-4.43491	-5.37192	-3.06523	-4.7197	-5.28103	-3.35332	-3.19895	-3.90631	-5.90614	-3.16541	-3.10262	-4.73561	-4.52358	-4.0228	-4.73207	-4.90993	-4.35153	-4.52707	-7.0136	-4.79961	-6.10976	-8.1294	-4.0071	-5.46738	-5.28443	-8.58949	-6.29341	-5.0319	-7.24887	-8.46617	-6.63877	-8.45171	-8.48915	-8.27697	-6.59329	-8.19242	-6.8878	-4.83608	-8.20441	-7.98814	-8.40581	-3.92326
925	-5.39694	-6.07174	-6.04465	-6.00798	-6.04035	-4.2978	-6.3082	-7.90708	-4.68882	-8.05706	-8.49717	-6.60248	-8.45044	-5.51168	-8.71515	-4.82048	-8.21959	-8.31073	-6.38155	-8.04136	-5.1025	-5.26701	-8.09234	-4.21358	-4.79026	-8.36893	-4.51868	-5.55919	-5.08072	-5.47422	-6.31269	-5.07346	-8.58949	-5.16875	-6.00409	-6.08548	-5.40897	-4.84794	-4.76652	-5.34818	-5.13979	-4.30932	-4.14671	-4.47964	-4.04348	-4.20542	-4.60966	-4.27796	-4.24794
934	-3.84801	-6.70604	-6.09577	-8.2312	-5.57627	-4.57442	-4.5708	-5.14736	-5.29554	-3.92581	-3.8131	-5.4429	-4.28854	-4.11341	-4.42738	-6.34412	-4.24516	-4.17184	-6.39934	-4.59832	-4.73482	-5.40795	-3.66123	-3.86404	-4.85555	-5.11475	-5.96214	-8.66101	-5.56523	-3.9602	-5.70876	-4.46074	-4.69512	-4.80315	-6.09128	-4.26011	-5.05926	-3.75808	-5.64014	-6.62608	-4.98905	-6.55618	-2.90844	-6.4094	-4.32378	-4.21025	-3.80581	-4.66833	-3.96067
936	-1.1415	-3.50435	-3.23627	-2.48185	-1.80869	-2.12376	-2.70437	-3.53655	-3.44618	-2.23134	-1.11215	-2.61527	-1.90246	-2.68641	-3.47687	-3.43632	-2.37735	-2.69402	-3.6597	-1.45006	-2.82493	-1.25491	-1.48636	-2.19715	-2.31977	-1.94003	-4.43064	-4.20418	-3.64242	-1.33489	-3.39029	-2.44463	-2.36643	-2.35727	-1.76208	-2.82908	-2.14783	-1.75983	-3.49794	-4.08412	-2.87702	-1.00155	0.043491	-1.65072	-1.19918	-0.704485	-0.875141	-0.155573	-1.02209
937	-4.07158	-4.88729	-4.87543	-4.33147	-4.81518	-8.12239	-4.30182	-5.75077	-4.14829	-8.06469	-8.48994	-4.77243	-8.25317	-5.35186	-5.16015	-4.12329	-8.63463	-8.31073	-5.84877	-5.70428	-3.86865	-4.6435	-4.84437	-3.59642	-4.1822	-5.22343	-3.83227	-4.84358	-3.99727	-4.39821	-5.14843	-4.5002	-8.71003	-4.08345	-5.30512	-4.73168	-4.32293	-8.13344	-4.58621	-4.25433	-4.1264	-3.70278	-3.44656	-3.71689	-3.44022	-3.78146	-3.85432	-3.54482	-4.43137
945	-4.02119	-4.98564	-4.76913	-5.21842	-5.19952	-6.12644	-4.49667	-4.63386	-6.64439	-4.45243	-4.99034	-4.73072	-6.1784	-5.12923	-5.21796	-6.49002	-4.87712	-5.80307	-8.21963	-5.82748	-4.69853	-8.57071	-5.29564	-6.17391	-4.73222	-6.27572	-5.23594	-6.9429	-5.85459	-6.0541	-6.80681	-5.46523	-5.58408	-4.81976	-6.52349	-6.19139	-6.29725	-8.42812	-6.95331	-4.99622	-8.59754	-6.13135	-5.70906	-5.88478	-5.10608	-4.80737	-5.07333	-5.13323	-4.61811
952	-3.24459	-4.37541	-4.11633	-4.63469	-4.54882	-7.45783	-3.71956	-4.41745	-7.8533	-3.77353	-4.15197	-4.2189	-5.97951	-4.75704	-5.09328	-4.87881	-4.69603	-4.647	-4.36591	-5.05163	-4.28212	-5.56415	-5.94669	-5.14871	-4.97945	-4.86932	-5.96378	-7.55707	-5.6894	-5.20656	-8.42469	-5.90353	-5.51745	-6.18307	-5.99478	-8.53245	-5.55248	-8.30335	-6.19559	-4.4354	-7.30741	-6.44727	-3.78663	-5.41601	-4.54246	-4.58844	-5.19664	-8.20792	-4.15995
960	-4.15316	-3.92433	-3.79344	-2.95925	-2.74173	-3.04559	-4.27077	-8.19349	-3.97237	-3.86569	-3.26057	-3.74285	-3.61296	-3.61781	-4.99738	-3.92793	-3.70928	-3.07298	-3.187	-2.92271	-4.05997	-8.68831	-3.94336	-3.93198	-8.54368	-5.13007	-6.19675	-4.24413	-4.66906	-4.02043	-8.42469	-7.48204	-4.12027	-4.62859	-3.31328	-8.35234	-8.12117	-6.54591	-6.61916	-8.38905	-4.60741	-2.97597	-3.0739	-3.14531	-3.29019	-2.26206	-2.01848	-2.06097	-1.99582
965	-4.12929	-4.96472	-4.80556	-5.20398	-5.0702	-5.32316	-4.37766	-5.24876	-8.02771	-6.69301	-5.01434	-4.68106	-8.25317	-6.17606	-6.11255	-8.67693	-5.36217	-5.31941	-4.60301	-7.95732	-5.19011	-6.73564	-8.32596	-5.23431	-5.50347	-6.29144	-5.87578	-7.17043	-8.26499	-5.63414	-8.42469	-5.34695	-6.87195	-5.70504	-4.9168	-7.39881	-5.69657	-8.15979	-8.29776	-4.9782	-8.03479	-8.09061	-5.39334	-5.4132	-5.09596	-7.8589	-7.47229	-7.83757	-4.75044
967	-5.31112	-4.05362	-6.58216	-3.2279	-8.56977	-8.20029	-4.65033	-8.19349	-4.4412	-5.17861	-4.59555	-5.63765	-3.62699	-5.44607	-4.98897	-4.17705	-4.60388	-3.61231	-3.70998	-3.99698	-4.77159	-4.52119	-6.56537	-3.78749	-4.29008	-3.90663	-4.00797	-3.61462	-3.86451	-3.03175	-3.71707	-4.3095	-3.99782	-3.91318	-3.81363	-3.21867	-4.09585	-4.46651	-3.31163	-2.90441	-3.69531	-6.92108	-7.03947	-6.41025	-8.74815	-4.95601	-6.44785	-3.85205	-6.21764
970	-5.56298	-6.29031	-8.16632	-4.73358	-4.06348	-4.50515	-6.59742	-8.19349	-5.74467	-6.50031	-4.76536	-5.22566	-5.92595	-8.68609	-6.08245	-6.09611	-5.26276	-5.61281	-5.33097	-4.52177	-6.69805	-5.5941	-6.41994	-6.94149	-6.72052	-5.46587	-8.49359	-8.79022	-6.39595	-4.90886	-6.50238	-5.38354	-4.94382	-7.2904	-4.49623	-5.90347	-8.60027	-8.4605	-8.76376	-8.71851	-5.21168	-4.40996	-4.6181	-4.69073	-5.43438	-3.851	-3.59324	-3.58465	-3.55537
976	-4.40558	-4.31003	-3.89046	-4.48121	-2.86958	-4.20693	-4.83656	-4.82447	-5.40404	-5.74839	-4.45167	-3.99906	-4.14707	-4.03223	-4.19038	-4.73736	-4.63429	-4.22895	-5.03527	-3.46535	-5.61255	-3.79549	-4.44348	-5.7044	-4.61355	-3.55646	-5.68463	-5.54617	-4.48821	-3.71643	-5.48031	-5.33788	-3.94634	-6.62876	-3.66425	-5.98508	-4.75359	-5.7801	-4.97988	-5.53956	-4.3792	-3.35889	-3.95872	-4.3519	-6.19042	-4.32193	-4.44552	-3.81401	-4.53796
978	-3.91091	-2.76228	-2.62275	-4.14237	-2.69291	-2.34412	-2.44714	-3.16587	-2.01174	-1.55461	-1.84578	-3.25288	-2.89798	-2.39722	-3.5219	-3.22292	-2.89531	-2.19045	-2.63281	-3.11055	-2.7222	-1.99946	-2.54384	-2.85333	-3.32973	-3.57099	-3.76288	-3.43127	-3.81551	-4.13397	-2.96361	-2.99279	-3.16032	-3.01728	-2.81658	-2.82306	-2.70417	-2.89695	-2.76742	-4.23812	-2.42118	-3.78876	-3.22977	-1.7138	-3.78319	-3.71316	-1.69288	-3.15432	-3.23804
983	-3.55233	-2.60971	-2.9064	-3.02939	-2.25584	-3.85398	-5.22363	-3.90212	-6.29777	-3.3762	-3.64707	-3.17234	-3.98963	-4.32802	-4.37347	-4.45533	-5.84055	-3.06541	-8.39656	-3.03436	-4.82163	-1.72673	-3.63904	-8.66193	-8.23426	-0.0883072	-1.81309	-4.31119	-1.80951	-3.00449	-2.30554	-3.19985	-8.59448	-8.55153	0.371891	-2.64235	-2.2618	-1.91727	-3.41001	-2.99137	-8.28674	-1.34998	-4.05177	-2.26211	-8.30174	-4.17969	-3.73936	-3.96285	-2.96605
984	-3.3647	-3.69116	-3.30195	-5.1711	-2.70882	-5.33201	-4.7293	-2.913	-6.46228	-2.59613	-3.2348	-3.27266	-3.21661	-5.82867	-4.45848	-4.34413	-4.64853	-2.5419	-6.68975	-3.54879	-8.28054	-2.16862	-4.17004	-8.66193	-8.23426	-1.05106	-2.63298	-4.36604	-1.8837	-2.81974	-3.62183	-3.78273	-8.59448	-6.87549	-1.32869	-2.71036	-3.76928	-2.59969	-4.05461	-3.51927	-8.28674	-2.9092	-4.95111	-3.26023	-8.30174	-4.3416	-5.08389	-3.77302	-3.278
986	-5.49096	-4.93159	-5.99093	-8.22626	-7.88545	-5.87893	-5.22237	-3.59216	-5.50093	-4.77437	-3.90467	-4.61342	-5.56523	-4.35989	-4.72093	-5.34267	-4.69106	-4.65247	-4.4975	-4.99061	-6.14964	-6.68009	-6.90486	-4.60355	-4.66252	-7.74461	-4.38391	-8.15889	-4.77744	-5.98391	-5.26747	-5.33476	-5.12516	-4.21391	-5.90225	-5.08884	-6.12303	-5.81115	-6.92087	-5.31896	-8.28674	-5.14679	-4.7536	-5.61842	-4.91411	-5.91111	-4.44198	-4.67633	-4.94033
987	-4.97562	-4.77122	-4.31198	-5.05526	-3.46841	-5.45728	-7.9785	-6.16334	-6.58484	-6.07337	-5.17046	-4.98065	-4.62711	-5.56837	-4.70449	-6.54212	-6.03702	-5.06867	-5.63941	-4.02356	-7.07102	-4.44022	-6.21184	-7.93761	-5.12813	-4.20362	-6.71992	-6.15435	-5.46174	-4.27175	-8.6848	-6.96029	-4.70993	-8.68025	-4.18606	-5.65099	-5.6862	-7.19331	-6.98718	-8.27069	-5.00716	-3.85543	-5.10138	-5.12896	-6.46129	-6.34661	-4.81982	-4.51352	-6.26267
988	-4.90603	-4.80084	-4.32703	-4.86353	-3.85539	-4.3241	-4.84556	-6.2243	-4.5168	-4.92779	-3.77311	-4.10868	-3.91539	-3.71981	-4.01133	-4.92149	-4.53356	-3.58548	-3.12465	-3.38304	-4.71824	-5.06691	-3.80729	-4.06704	-4.77336	-4.45524	-5.5022	-4.5693	-4.73127	-6.24447	-5.84243	-4.31785	-5.08578	-4.98685	-4.08534	-4.4596	-6.88557	-5.16691	-5.61576	-8.27069	-4.38031	-4.17914	-5.05723	-3.78161	-4.51704	-4.34465	-3.01811	-4.28757	-3.65037
989	-4.91747	-8.12575	-4.17516	-8.45474	-4.03815	-5.15985	-4.42665	-7.64218	-3.89064	-4.19666	-3.1564	-3.9522	-4.04618	-3.2458	-3.80164	-3.73736	-5.03567	-3.09259	-3.17695	-3.3235	-4.31879	-8.19581	-5.53718	-7.75456	-5.26709	-6.13935	-7.03238	-8.54242	-4.27323	-8.31872	-6.40896	-6.66726	-5.12905	-8.8049	-8.34718	-6.22058	-8.71806	-8.13344	-8.36189	-8.27069	-6.73136	-8.0834	-3.94651	-3.57888	-4.62666	-5.07538	-3.63103	-5.36549	-3.89617
997	-8.48934	-4.49941	-4.58446	-5.25388	-3.90304	-4.35103	-4.43823	-6.55456	-4.16849	-4.39584	-3.14009	-3.95765	-3.78964	-3.51791	-4.22144	-4.42067	-3.85277	-3.96061	-4.10571	-4.16762	-4.34293	-8.68831	-8.07128	-3.99104	-4.15026	-6.56744	-6.7467	-4.12719	-3.96762	-4.59721	-6.7819	-4.18976	-3.92253	-3.56784	-8.16415	-4.26923	-4.05666	-5.13228	-4.44178	-6.26766	-4.88232	-2.96345	-6.95462	-8.08746	-8.30174	-8.61871	-5.8291	-8.39303	-4.25662
998	-5.50036	-4.70725	-4.99966	-6.79168	-3.74543	-5.10903	-5.99635	-6.17782	-5.5704	-5.19155	-4.31445	-5.12218	-6.20423	-5.76687	-4.81196	-6.97153	-5.19647	-8.12582	-6.58833	-5.08793	-6.63979	-4.77139	-6.32372	-6.76724	-4.95963	-4.31129	-7.06946	-6.67884	-6.60417	-4.91028	-6.03784	-6.59632	-6.31011	-5.95664	-5.36839	-5.06391	-5.83603	-7.17784	-6.75429	-8.27205	-5.81805	-4.35711	-4.7778	-6.31502	-8.30174	-5.78428	-5.62135	-5.27262	-5.50907
999	-1.48658	-0.0571643	-1.2627	-1.94057	0.166025	-1.25126	-1.46865	-1.10241	-0.98049	-0.928918	-0.25447	-0.791927	-1.25527	-0.874267	-0.847374	-2.01025	-1.07309	-1.49364	-1.27457	-0.851906	-2.18595	-0.802587	-0.908497	-2.19821	-0.972279	-0.400512	-1.80108	-1.60381	-1.51659	-1.00317	-1.45739	-1.44832	-1.42643	-1.64836	-1.08738	-0.97466	-1.43627	-1.886	-1.71971	-1.55477	-1.30792	-0.819091	-0.792163	-1.24423	-1.26577	-1.23732	-1.08791	-0.995807	-1.0304
1002	-4.52403	-4.86403	-5.52165	-5.44628	-4.94487	-6.03543	-5.19772	-5.59557	-4.59285	-4.56801	-4.63387	-5.34248	-6.2214	-5.25547	-5.54522	-6.18145	-6.62243	-5.73688	-5.41556	-5.96219	-5.53176	-4.84527	-5.30638	-5.32478	-6.67588	-5.94932	-5.4804	-6.72841	-5.90024	-6.14695	-6.22837	-5.91664	-5.29671	-5.08489	-5.00021	-4.99599	-5.22287	-5.00811	-4.95375	-5.81521	-4.81386	-4.95996	-4.80572	-4.50463	-5.3613	-4.90116	-4.53794	-4.89854	-5.50947
1009	-5.45305	-4.82206	-4.99264	-5.71222	-5.16201	-5.12266	-5.57131	-4.96062	-4.62794	-4.6218	-5.20659	-6.15246	-6.40752	-5.43265	-6.38307	-8.67693	-6.37462	-6.00914	-5.2091	-5.59923	-5.17799	-5.42883	-5.57973	-5.70427	-5.7224	-5.4123	-5.35214	-5.59787	-5.62669	-5.73646	-6.56658	-5.47064	-6.51702	-5.51336	-5.49502	-5.15372	-4.99049	-5.02335	-5.02338	-5.58851	-5.24921	-5.4194	-4.78806	-4.91886	-4.84553	-4.78087	-4.69987	-4.82249	-5.04465
1016	-2.50991	-3.53553	-2.4184	-2.41541	-1.43553	-2.36563	-2.56165	-3.02978	-2.32213	-0.831301	-0.495296	-2.67966	-1.38827	-1.88607	-2.5992	-2.89449	-2.24062	-2.39183	-1.91546	-1.33957	-3.18699	-1.10243	-1.2928	-2.80162	-2.55859	-2.28811	-4.29106	-3.33765	-3.06025	-2.85819	-4.36974	-3.36296	-3.33615	-2.5155	-2.96226	-2.80375	-3.75342	-3.88854	-3.26851	-3.73408	-2.78259	-2.57555	-1.83704	-1.35983	-1.90632	-2.08476	-2.61833	-1.67889	-1.97459
1024	-4.82808	-3.92379	-4.12239	-5.21069	-2.75682	-4.13787	-6.12822	-3.47949	-4.09516	-4.48631	-3.56392	-3.85891	-3.03742	-4.16073	-4.0344	-3.7536	-4.15301	-3.13391	-2.88834	-3.29962	-5.18717	-4.57687	-4.05762	-4.39182	-4.17806	-3.64362	-4.74122	-4.75505	-8.50721	-4.93149	-3.6932	-4.41249	-4.74424	-5.07326	-3.09331	-4.93863	-4.30958	-5.43638	-4.53713	-4.51517	-3.84464	-3.50995	-4.45175	-3.87933	-3.70477	-3.08158	-2.38316	-2.51825	-3.16817
1025	-5.22161	-3.22734	-6.52471	-4.09755	-5.82366	-6.67338	-6.66702	-4.96635	-5.17947	-7.48565	-6.13831	-6.61926	-7.66722	-5.58774	-4.98897	-4.48053	-3.62637	-6.08048	-6.73041	-6.52382	-3.73195	-4.19337	-4.84641	-6.87192	-3.17665	-4.22152	-3.78398	-3.77571	-3.68085	-3.04848	-2.57095	-2.84545	-2.59739	-3.11328	-3.07091	-2.7069	-3.14198	-2.21451	-4.37706	-3.67041	-3.81001	-5.67788	-4.56702	-5.69073	-4.04835	-4.8486	-5.69065	-6.29177	-6.37568
1026	-7.62224	-4.13004	-5.82226	-6.54249	-7.64814	-5.26477	-4.83962	-3.31796	-4.11433	-3.03142	-4.24625	-7.77518	-7.66722	-7.35997	-7.60609	-7.80652	-3.56862	-7.81479	-5.79679	-5.78042	-2.74822	-7.81679	-3.26302	-7.93389	-3.83534	-3.45209	-7.65473	-7.67691	-7.72532	-7.711	-5.42669	-7.36367	-6.1341	-5.96705	-4.53318	-5.19728	-7.60006	-7.65414	-4.42006	-4.7568	-4.41425	-4.71129	-4.9001	-4.64313	-5.80651	-7.6877	-7.46096	-4.92135	-8.048
1028	-3.91706	-2.18093	-2.76046	-4.92789	-5.46921	-4.92339	-5.28227	-6.96218	-7.78358	-4.1678	-4.48759	-7.77518	-7.66722	-7.35997	-7.60609	-2.8881	-7.21959	-7.81479	-7.70593	-4.93969	-7.33078	-2.54371	-7.31355	-7.7385	-2.81193	-4.71824	-7.65473	-7.67691	-3.41139	-7.711	-3.54411	-3.93678	-4.4454	-4.45334	-4.74714	-4.37701	-3.10005	-5.45195	-4.76	-4.89749	-3.1498	-3.52136	-3.90803	-2.0635	-3.56028	-3.33723	-4.47859	-3.77785	-3.37694
1029	-1.16574	0.636338	-0.201814	-1.26758	-1.20915	-0.863215	-1.5811	-0.617229	-1.45389	-0.749816	-1.10826	-0.864091	-0.492669	-0.93013	-1.02901	0.188397	-0.695731	-1.47892	-1.22761	-0.670629	-1.36386	0.393496	-0.614911	-1.54173	0.620533	-0.237898	-1.26209	-0.817204	0.223635	-1.25829	0.215941	-0.283306	-0.447325	-0.603844	-0.0354502	-0.26926	0.396875	-0.852141	-0.636924	-1.07359	0.00524327	-0.671458	-0.587792	0.774507	-0.482596	-0.146163	-0.28895	-0.817915	-0.396109
1031	0.705066	0.255183	0.3324	1.38835	1.21876	0.664155	0.91874	0.668279	0.643839	1.65938	1.40243	0.877646	1.3941	0.915254	0.742009	1.32786	1.54366	1.10122	0.987145	0.802969	1.52054	0.523098	0.907162	0.466932	1.41005	1.26326	1.05424	0.760297	1.23644	1.40606	0.939396	0.742326	0.335005	0.806155	0.924649	0.967469	0.538752	-0.370851	1.38904	1.24785	0.905793	-0.0998779	1.24135	0.646844	1.05756	0.397876	0.494144	1.10123	0.601184
1032	-2.18206	-3.5851	-3.2434	-1.75572	-1.20648	-3.41364	-1.61617	-2.75223	-2.7918	-1.07406	-1.32524	-1.67859	-0.175392	-1.67782	-2.06453	-1.30253	-1.23304	-0.761859	-1.71375	-1.90526	-7.94887	-2.17205	-7.87509	-3.32464	-8.01797	-2.11545	-2.49247	-7.82524	-2.23336	-0.199101	-7.97519	-2.28774	-2.9915	-2.33377	-2.43887	-2.38671	-7.9163	-3.98565	-1.87574	-0.942064	-8.25821	-3.20505	-1.75081	-2.46813	-2.17297	-2.71628	-2.79831	-1.01303	-1.97754
1035	-5.57325	-4.81704	-4.82077	-5.84696	-4.77837	-5.33902	-4.80437	-5.42422	-4.25629	-3.36398	-3.55287	-5.87993	-5.12548	-4.59251	-6.35851	-6.13815	-5.17421	-4.40104	-4.75705	-5.78218	-5.10038	-4.13194	-4.73905	-4.97915	-5.33098	-5.63962	-6.18348	-6.82896	-6.34409	-6.51764	-5.05657	-5.06844	-5.54823	-6.31846	-4.77316	-4.75582	-4.78955	-4.94619	-4.65796	-6.34052	-4.56766	-5.86448	-5.09121	-3.86683	-5.67304	-5.12535	-3.78741	-4.8596	-6.23556
1037	-3.82069	-3.94363	-2.42021	-4.3286	-2.96707	-1.93837	-3.4623	-4.47132	-2.9273	-3.32668	-1.82004	-2.8745	-2.70928	-3.02478	-3.36245	-3.69517	-3.25367	-2.13808	-2.08131	-2.2452	-4.09547	-4.37391	-2.16378	-2.93043	-4.68407	-4.36636	-6.0598	-4.29787	-4.77705	-4.1948	-5.62955	-4.22881	-3.84025	-4.53165	-4.14748	-5.61795	-6.93803	-5.79447	-4.62496	-5.96605	-4.67194	-4.76542	-3.45432	-2.6098	-4.4003	-3.86031	-3.42099	-3.63648	-2.26863
1042	-4.8386	-6.02285	-5.27189	-4.00262	-4.02292	-5.7347	-4.51954	-4.98429	-5.20297	-3.72062	-3.93761	-4.80777	-4.20039	-4.66665	-4.68342	-4.11781	-4.10077	-4.40615	-4.25102	-4.60354	-4.36228	-6.10511	-5.67742	-6.19627	-4.09439	-4.82605	-4.57658	-5.22382	-4.73896	-4.50528	-5.02475	-4.6596	-5.65713	-5.2705	-4.86216	-4.5019	-4.98258	-8.7156	-3.96912	-4.115	-4.57736	-8.59635	-4.10051	-4.81442	-4.45262	-4.90011	-5.49812	-4.18719	-5.28796
1045	-0.429322	-0.498484	-0.763974	-0.911794	0.417773	-0.769208	-0.378451	-0.267199	-1.19063	0.27759	0.4698	0.505646	0.110412	0.0362079	0.121763	0.644079	0.47537	0.13573	0.506385	-0.596618	-0.648298	-1.49841	-1.03635	-0.66955	-0.212882	-0.261641	-1.60157	-1.02135	-0.89786	-0.69096	-0.730049	-1.09984	-1.19331	-1.00812	-0.789859	-0.682968	-1.15715	-1.67041	-0.202778	-0.335268	-1.62481	-2.88301	-0.0443478	-1.1968	-0.680008	-0.945297	-0.824266	-0.347431	-1.17569
10561	-5.86365	-5.29647	-6.33995	-8.22023	-5.53762	-5.8431	-5.74135	-7.12801	-5.87083	-5.07656	-5.51442	-6.78906	-6.20565	-5.65762	-8.01187	-5.73639	-6.27226	-6.18672	-5.51771	-7.69137	-6.47374	-5.47086	-5.84699	-6.18713	-5.86234	-6.61647	-6.6389	-6.95287	-6.9242	-5.84855	-6.10805	-7.2567	-8.16445	-6.59974	-5.55357	-5.93846	-5.40777	-5.39535	-5.41789	-5.63752	-5.62498	-5.64946	-5.0649	-4.999	-5.22387	-5.40068	-5.40109	-5.44577	-5.80663
1058	-3.24132	-6.55697	-7.77709	-8.22023	-7.79666	-8.09085	-6.16809	-3.72972	-5.56527	-2.85875	-3.70293	-5.70139	-4.85428	-4.124	-8.01187	-8.08702	-7.62648	-7.9408	-7.98055	-3.99758	-3.98906	-3.20185	-4.35359	-6.06424	-6.27334	-1.65893	-2.44486	-3.24876	-3.00561	-2.72329	-1.81332	-4.43579	-6.17083	-4.05646	-4.56634	-5.29892	-4.40855	-2.9499	-8.2663	-3.69643	-3.05768	-4.21997	-4.09698	-3.36173	-4.85086	-3.43608	-4.21067	-3.89983	-4.26185
1059	-1.94209	-6.55697	-7.77709	-8.22023	-7.79666	-8.09085	-5.17426	-3.17948	-5.82023	-2.38597	-3.16411	-7.667	-3.77118	-4.86701	-8.01187	-8.08702	-7.62648	-4.15071	-7.98055	-4.01861	-3.74937	-2.62926	-7.99426	-7.77285	-8.06268	-2.53404	-2.81257	-3.80529	-2.61304	-2.82438	-3.39026	-4.71664	-6.23722	-5.47316	-5.79495	-5.59781	-4.78328	-3.19137	-6.15748	-3.90425	-3.80629	-4.87485	-3.57048	-4.18582	-5.20356	-3.24215	-5.79274	-3.57482	-3.88503
1062	-5.23594	-4.46582	-5.58307	-5.82479	-3.76486	-7.07822	-4.92628	-4.34971	-5.40186	-3.84203	-4.08729	-3.70095	-4.17903	-4.18544	-3.993	-3.81144	-3.88816	-4.1318	-3.72496	-7.76787	-6.00849	-8.04874	-7.99426	-6.15879	-4.37177	-4.91572	-8.4903	-6.29465	-7.85903	-6.0523	-6.44278	-5.3785	-6.23314	-5.54196	-7.36156	-4.51928	-6.48806	-8.07859	-4.3094	-4.2668	-6.76228	-8.27556	-3.99661	-7.93712	-4.6067	-5.20889	-5.94672	-4.09454	-3.902
1071	-7.7171	-5.35215	-4.82798	-5.68809	-5.73038	-4.73266	-4.83685	-5.71679	-4.07717	-4.50885	-5.77631	-5.95719	-5.32518	-4.90437	-6.48188	-6.38809	-5.35992	-4.93008	-5.83014	-5.39946	-5.15008	-4.80803	-5.18729	-5.26392	-5.65318	-6.09398	-8.63938	-5.41876	-6.05047	-6.15819	-5.53176	-4.996	-5.20181	-4.85603	-5.22886	-4.83911	-4.85772	-4.86504	-4.79098	-6.86604	-4.49412	-5.41786	-5.26418	-3.92377	-6.78403	-6.05471	-4.05025	-5.83678	-5.0472
1082	-5.47152	-4.19486	-5.69082	-2.93542	-3.62283	-7.86541	-8.71153	-6.51453	-4.44801	-8.43512	-4.95562	-5.88479	-4.27846	-5.80327	-6.16215	-8.44818	-8.63463	-5.52464	-6.01929	-3.5956	-5.37064	-8.42148	-6.1952	-5.47164	-4.12126	-3.44524	-3.75836	-2.67574	-3.91354	-3.50496	-5.67665	-3.99141	-3.24878	-3.91061	-2.92936	-4.30526	-3.81258	-4.51606	-4.06565	-4.2662	-3.93131	-4.14386	-4.24357	-4.15767	-4.40271	-6.62284	-3.32917	-8.53131	-2.85706
1091	-5.38453	-4.73812	-6.11568	-3.57348	-4.68508	-7.52881	-6.14486	-4.74535	-4.90895	-6.64495	-5.07998	-5.30686	-5.56523	-6.15454	-4.73289	-4.39343	-5.39772	-4.5434	-5.30776	-4.26822	-4.83723	-8.68831	-8.45868	-6.61569	-4.43668	-4.27083	-4.30193	-3.65265	-4.87629	-4.1127	-5.40771	-4.61389	-4.07268	-4.24495	-3.62929	-5.34428	-4.30117	-8.56471	-4.50544	-5.16014	-5.01896	-5.00565	-3.9545	-4.65151	-4.9061	-4.80326	-3.93642	-8.4286	-3.71988
1096	-1.3227	-2.99092	-2.37952	-1.32537	-1.76769	-2.74014	-1.75594	-1.57669	-3.33484	-2.09632	-1.91958	-1.46143	-2.32259	-2.42012	-1.23464	-0.71416	-1.37723	-1.98003	-1.43736	-2.01017	-1.68205	-2.63139	-3.37694	-3.40514	-1.58102	-2.36954	-2.13517	-2.49286	-1.77764	-1.71967	-2.16935	-2.74832	-2.33439	-1.71032	-1.76143	-2.58546	-2.65044	-4.19094	-2.25575	-2.19601	-2.76178	-4.22785	-1.05693	-2.35032	-2.79965	-1.47183	-1.92132	-1.86127	-3.49224
1097	-0.0891249	-0.91198	-1.10498	-0.280798	-0.550313	-0.691733	0.0227148	0.350595	-1.22498	-0.229412	-0.030748	0.0402359	-0.772593	-0.643747	0.195025	0.736882	0.379696	-0.475965	-0.258835	-0.53946	0.0232665	-1.01226	-1.38966	-1.83234	0.327535	-0.871562	-0.715431	-0.783539	0.0699351	-0.346348	0.00905095	-1.06712	-0.692335	-0.0604161	1.29912	-0.460559	-0.539994	-2.26622	-0.443921	-0.558736	-1.11537	-2.82957	0.706455	-0.990042	-1.46381	-0.0592402	0.0681221	-0.813581	-2.19107
1098	0.868441	-0.141622	-0.170483	0.643959	0.503074	-0.180367	0.863478	1.0391	-0.81644	0.690841	0.735846	0.870467	0.273515	0.28721	1.18242	1.53313	1.13858	0.561941	0.770729	0.437792	0.876072	0.0090049	-0.719363	-0.833146	0.91126	-0.0823402	0.270745	-0.0698288	0.622954	0.567676	0.451502	-0.259801	0.121611	0.663796	0.423621	0.0122444	-0.0619252	-1.5801	0.262367	0.029064	-0.265837	-2.07091	1.35242	0.118775	-0.410153	0.799729	0.599031	0.319546	-1.08231
1107	-4.56825	-3.76017	-6.14532	-4.01907	-4.45804	-7.27598	-4.49991	-3.81205	-5.02034	-8.4124	-4.45351	-3.91139	-7.79561	-8.10813	-5.09891	-3.56188	-8.04785	-6.04973	-4.95879	-6.10433	-5.10319	-4.68952	-7.89687	-8.25389	-5.76511	-7.91139	-8.52926	-5.56095	-4.15168	-5.77996	-8.01887	-8.60889	-3.33699	-5.08946	-2.10632	-6.26318	-6.15417	-8.4605	-6.25311	-5.01393	-8.04669	-8.58788	-4.1268	-8.10303	-5.69585	-4.3925	-5.82872	-6.02873	-8.22765
1112	-4.23808	-8.33601	-8.39522	-5.69682	-4.68519	-5.27322	-6.56622	-6.85091	-8.44538	-5.16175	-4.08265	-6.12366	-5.85428	-5.46594	-6.85715	-6.27028	-5.19797	-5.72826	-7.98055	-4.51029	-6.64259	-4.2916	-4.5025	-5.81995	-5.4237	-5.14494	-8.64303	-8.62971	-8.3166	-4.46764	-7.17446	-6.05796	-5.87439	-5.43057	-4.94051	-7.13915	-7.14097	-5.23971	-8.5654	-8.84546	-5.73433	-4.18531	-2.9926	-4.57292	-4.53575	-3.89262	-4.07908	-3.33469	-4.23241
1116	-4.35151	-5.57615	-5.564	-5.00712	-5.72327	-4.8194	-4.05781	-3.90521	-8.70848	-4.74714	-4.66207	-5.40848	-8.45044	-8.45473	-4.03838	-3.85828	-4.14217	-8.69891	-4.87823	-4.5523	-4.29077	-6.40876	-8.06815	-6.55926	-4.20258	-8.72758	-4.91571	-8.79022	-5.73451	-5.66906	-5.06412	-4.99019	-5.28627	-4.35755	-5.34728	-6.2785	-6.20595	-8.42583	-4.95335	-5.08864	-5.56524	-8.7215	-3.64889	-4.68787	-5.79009	-4.07769	-4.94449	-4.23682	-8.87686
1126	-5.70343	-5.68886	-6.04384	-4.39779	-3.58886	-7.56773	-6.09305	-6.42113	-5.61007	-4.99066	-3.71313	-5.05936	-4.361	-4.43705	-8.71515	-4.66152	-4.19747	-4.10616	-3.93654	-3.55735	-5.12464	-5.63219	-8.56606	-4.65643	-8.54368	-8.28736	-8.67889	-8.79022	-5.31202	-5.23257	-6.33616	-4.76766	-4.31739	-5.59756	-8.04045	-5.66097	-5.43751	-8.56219	-6.62333	-7.10799	-4.82841	-8.71957	-4.61753	-6.5018	-4.27798	-4.09339	-4.18001	-4.0961	-4.19934
1128	-5.47469	-5.66296	-6.49416	-8.45604	-5.73363	-5.54215	-5.99035	-6.24868	-5.19522	-4.73753	-4.85097	-6.01219	-5.76295	-5.6602	-6.72325	-6.58452	-6.34871	-5.5358	-5.25394	-7.10535	-6.25359	-4.97976	-5.59399	-6.31755	-6.47691	-6.28889	-6.11097	-6.41708	-6.93354	-6.64289	-7.09746	-6.19604	-6.38671	-6.70687	-6.15643	-6.42577	-5.48043	-5.39228	-5.37633	-6.6474	-5.72425	-5.99032	-4.95484	-4.89189	-5.12406	-5.38874	-4.79095	-4.9225	-6.50736
1135	-5.22998	-4.99946	-6.51546	-8.45604	-4.86457	-6.05623	-6.56136	-5.15976	-5.53221	-5.2567	-4.73975	-5.86659	-6.78919	-5.37046	-6.78865	-6.47919	-6.39946	-5.46307	-5.36994	-7.00224	-5.64587	-5.12723	-5.56053	-5.67656	-6.12363	-5.57333	-6.44584	-6.77435	-6.97784	-6.46674	-8.6848	-5.92208	-6.24263	-8.67266	-6.0447	-5.47978	-5.79209	-6.18754	-5.23466	-5.79954	-5.21246	-5.86828	-4.82255	-4.9442	-4.80988	-4.74031	-4.89791	-4.7325	-6.78405
1136	-1.46695	-2.20642	-2.42293	-1.94341	-0.629491	-0.201367	-2.7531	-3.58263	-1.22727	-1.84841	-0.188771	-1.06501	-1.16757	-1.12982	-2.22175	-2.03625	-3.02898	-0.801366	-1.77086	-0.542445	-2.45317	-4.61016	-0.60871	-0.475261	-2.80643	-2.83914	-2.98175	-2.67106	-3.13261	-0.40654	-3.22851	-1.28943	-0.0247966	-2.42868	1.08466	-1.70551	-2.48863	-0.930855	-1.89023	-3.83471	-2.05139	-1.65492	-1.28379	-2.95244	-2.57233	-1.57551	-0.835529	-0.752884	0.526925
1137	-1.96934	-2.43053	-2.61031	-2.18671	-0.880232	-0.379827	-3.03291	-3.886	-1.52496	-2.1577	-0.442346	-1.33854	-1.37218	-1.36782	-2.52071	-2.39751	-3.30487	-1.02776	-2.03028	-0.743156	-2.76153	-6.09367	-0.79364	-0.704913	-3.214	-3.22084	-3.34113	-3.0826	-3.48341	-0.620144	-3.45492	-1.57958	-0.225721	-2.68268	0.892995	-2.03983	-2.82929	-1.21788	-2.18968	-4.41164	-2.29465	-1.86328	-1.48194	-3.21839	-2.92815	-1.819	-1.05203	-0.942055	0.333279
1138	-6.90815	-7.69747	-4.86942	-7.89804	-3.29068	-3.92311	-3.78563	-3.07458	-3.37331	-3.39661	-3.3296	-3.4358	-4.90867	-3.38151	-3.08094	-7.36395	-5.09857	-3.51862	-3.96152	-3.99771	-3.91387	-3.80024	-4.70485	-3.38284	-7.84116	-7.43427	-7.84797	-7.49432	-7.68448	-7.65996	-7.6848	-7.98032	-8.06449	-7.59763	-6.83128	-8.12608	-7.75152	-7.79889	-4.23502	-8.05847	-7.60058	-8.09061	-7.75058	-4.58028	-8.0272	-7.62957	-7.45846	-7.71034	-7.90703
11391	-2.5514	-2.73882	-3.02888	-3.12665	-2.39234	-3.81514	-2.70298	-2.67618	-3.06122	-2.65744	-2.43133	-2.38645	-3.00263	-2.90322	-2.86044	-2.7289	-2.78084	-2.92726	-2.41947	-3.09613	-3.16651	-3.78413	-3.54041	-3.18833	-2.81678	-2.81098	-3.84517	-3.33151	-3.33771	-3.27165	-3.06897	-3.17296	-3.31155	-3.16921	-2.8759	-2.78307	-3.08452	-3.60915	-2.4452	-2.49701	-3.47851	-4.58393	-2.34995	-3.17157	-2.70738	-2.92403	-2.91012	-2.46468	-3.217
1145	-5.43057	-5.20802	-5.86857	-6.00976	-5.33687	-5.56027	-8.18253	-5.8435	-5.17832	-4.8282	-5.38693	-7.05267	-6.49556	-5.64492	-7.97818	-6.53089	-6.45686	-5.62192	-5.51963	-6.07715	-5.62645	-5.62595	-5.69643	-5.90937	-6.53027	-5.63237	-6.07041	-6.12304	-7.0123	-5.98707	-6.10908	-6.14701	-7.13185	-6.10786	-5.73066	-6.94111	-6.04051	-5.47785	-5.80054	-6.0141	-5.36475	-6.15512	-5.26566	-4.93079	-4.93855	-4.72389	-4.89622	-4.82794	-5.3857
1151	-8.5122	-7.91163	-3.6628	-8.21533	-2.60829	-2.89578	-3.0739	-2.38168	-2.70096	-2.70275	-2.64487	-2.66888	-3.3136	-2.34597	-2.05081	-8.27308	-3.56878	-2.60727	-3.25636	-3.20782	-3.15297	-2.93697	-3.55381	-2.43495	-8.34989	-5.51003	-8.80566	-8.54242	-8.75554	-8.46866	-8.81065	-8.49898	-8.16816	-8.8049	-7.75304	-8.5613	-8.2725	-8.56219	-3.19961	-8.60013	-7.78616	-9.00292	-8.20298	-3.47452	-8.74815	-8.21962	-8.17101	-8.3196	-8.3081
1153	-8.48934	-3.10707	-7.93226	0.448112	-0.481042	-5.44024	-7.54596	-2.4677	-0.795026	-4.2014	-2.33102	-0.454899	-7.66919	-7.27105	-8.13946	-1.84113	-8.04785	-8.28387	-7.62627	-7.4538	-7.95582	-1.06153	-0.0100392	-7.67095	-8.47862	-8.24238	-8.80566	-0.0459805	-0.608629	-8.69538	-0.693485	-8.99734	-8.59948	-8.8049	0.000855292	-0.907734	-2.56805	-4.12534	1.21636	-0.441507	1.53707	-9.00292	-8.51386	-8.11828	-9.0272	-8.38749	-8.36394	-8.53131	-8.31926
1158	-2.42675	-1.02351	-2.23229	-3.17628	-0.788836	-1.96284	-2.53926	-2.15371	-2.17933	-1.9199	-1.15142	-1.93393	-2.21537	-1.8913	-1.86304	-3.18177	-2.01892	-2.53617	-2.32533	-1.8891	-3.28994	-1.7	-1.84599	-3.32826	-2.03094	-1.34927	-2.90118	-2.65031	-2.58871	-2.02893	-2.65805	-2.62023	-2.58657	-2.72488	-2.41177	-2.18932	-2.69199	-3.13488	-3.13283	-2.90431	-2.60916	-1.87575	-1.84018	-2.26125	-2.36742	-2.2365	-2.06787	-1.95137	-2.15723
1165	-7.77812	-7.90697	-3.25243	-7.43686	-2.20594	-2.50688	-2.76767	-2.08365	-2.31774	-2.42807	-2.28097	-2.34142	-3.2176	-2.24844	-1.9415	-8.08702	-3.42488	-2.4957	-2.9837	-2.88115	-2.87178	-2.69498	-3.77677	-2.26655	-8.37928	-4.47358	-8.32554	-7.16689	-7.06975	-8.11361	-7.67167	-8.26064	-8.34789	-8.23008	-6.5653	-7.70632	-8.84707	-8.60035	-2.87551	-7.68361	-4.13784	-9.00292	-7.95221	-3.13212	-8.62656	-8.05356	-8.06614	-8.22686	-7.82717
1167	-1.79401	-3.7069	-3.08827	-1.45467	-3.18404	-0.869653	-1.83619	0.234925	-3.27513	-0.528137	0.0472397	0.212607	-0.937985	-8.09415	-2.34491	-1.88846	-0.928448	-5.43732	-0.680224	-2.61327	-1.70849	-3.61168	-7.60086	-5.94949	-0.39939	-1.74265	-1.62043	-1.52053	-1.34877	-2.81845	-2.34693	-4.26174	-3.29646	-1.81926	-2.12473	-2.31618	-6.29515	-4.91287	-1.82947	-2.75244	-1.78626	-5.81107	0.147756	-2.82443	-8.62656	-1.77309	-1.82166	-2.4714	-4.29636
1168	-2.80003	-5.85084	-4.06354	-1.99821	-8.08343	-7.49485	-3.96779	-7.95884	-8.44538	-8.05466	-2.58098	-1.02867	-1.63788	-8.09415	-4.30252	-2.76657	-1.83544	-8.69891	-1.64643	-8.25863	-3.19089	-7.98661	-7.60086	-8.21343	-1.39099	-2.35091	-2.41427	-2.78004	-2.33697	-8.22714	-5.15852	-8.26064	-5.57597	-2.80631	-6.89969	-4.11454	-8.98875	-8.60035	-2.85159	-4.33448	-2.70697	-9.00292	-1.61046	-5.43055	-8.62656	-2.71407	-3.75695	-3.15674	-8.1188
1179	-4.20421	-6.27473	-5.65506	-4.94813	-6.55324	-3.52309	-6.4249	-8.19349	-6.02385	-8.56282	-6.52834	-8.33612	-8.67115	-8.68609	-5.36935	-8.67693	-8.63463	-8.2575	-6.06492	-7.68786	-4.94763	-6.28512	-3.54562	-5.37396	-5.98873	-4.19354	-6.28613	-8.40609	-5.19927	-3.99714	-6.58637	-5.73116	-4.54674	-4.13419	-3.78325	-6.57177	-5.58119	-6.29751	-7.02974	-6.29526	-5.43607	-4.02048	-3.9013	-5.12195	-4.61296	-3.27842	-2.86149	-3.07871	-4.16866
1183	-3.98559	-2.37925	-3.41728	-4.98379	-7.88209	-3.87749	-5.81486	-3.95617	-5.04596	-3.90981	-5.28464	-5.14871	-3.56847	-3.88847	-4.02005	-2.83105	-3.91436	-7.83415	-5.59469	-3.84696	-8.04558	-2.63916	-4.26516	-5.60431	-2.4671	-3.50379	-8.29452	-4.51971	-2.96368	-7.71585	-2.99929	-3.48549	-3.73472	-4.26905	-3.27774	-3.58002	-2.80657	-4.54814	-4.06833	-5.78166	-3.28563	-4.628	-3.84102	-2.37108	-3.76717	-3.36198	-3.38685	-4.63128	-4.04945
1185	-2.08198	-2.52595	-2.21762	-0.995121	-1.23809	-1.79414	-1.57329	-1.87437	-2.01871	-0.66042	-0.982585	-1.69343	-0.956923	-1.53678	-1.72443	-1.03146	-0.746335	-1.3031	-1.5207	-1.78411	-0.808097	-2.1228	-1.62833	-2.11704	-1.01137	-1.2104	-1.48351	-1.84441	-1.27151	-0.984429	-1.61361	-1.94584	-2.41563	-1.82837	-1.86261	-1.71688	-2.2643	-3.23913	-1.10636	-1.31753	-1.71932	-3.13395	-1.33811	-2.07439	-1.57423	-2.37524	-2.24535	-1.50663	-2.08433
1195	-4.90364	-4.21912	-4.23749	-6.20876	-2.9855	-4.39374	-6.16152	-4.95463	-5.72325	-4.90928	-3.98595	-4.43449	-4.93389	-4.6679	-5.3158	-6.6994	-5.36161	-5.10429	-5.67264	-3.94526	-6.97618	-4.24865	-4.74325	-6.7915	-5.09738	-4.23953	-8.17323	-7.85944	-5.1996	-4.25858	-8.43206	-6.20537	-4.46887	-7.99256	-4.28711	-4.98699	-6.20254	-5.85698	-5.8466	-8.11774	-4.81275	-3.49342	-4.01655	-4.46391	-4.96252	-4.57169	-4.56095	-3.99992	-4.78333
1196	-4.99472	-5.7211	-8.22592	-6.69932	-5.44592	-5.61079	-6.55273	-6.22102	-8.45082	-5.98949	-4.48396	-7.22281	-8.08488	-6.72866	-8.71515	-8.07717	-8.04785	-7.02727	-8.32671	-5.79286	-7.19437	-4.81898	-5.65346	-6.11082	-6.05038	-5.27606	-8.17323	-7.85944	-7.09578	-4.96159	-8.43206	-5.74942	-5.47512	-6.9456	-5.80951	-5.96863	-5.66872	-5.0081	-6.94502	-8.11774	-6.2633	-4.32154	-3.3467	-4.64184	-4.40421	-4.03397	-4.17447	-3.66939	-4.57375
1197	-5.33252	-5.43009	-6.84703	-3.74936	-3.95423	-6.39738	-4.56863	-5.42967	-4.72286	-3.40965	-3.79375	-5.73701	-3.7089	-5.32719	-5.29062	-3.80398	-3.547	-4.05608	-4.27854	-5.05818	-3.60886	-8.68831	-5.69106	-8.0825	-3.81126	-4.09783	-4.22533	-5.00522	-4.08915	-3.77555	-4.45401	-4.48883	-5.53956	-4.50068	-7.64233	-4.53681	-6.05886	-8.15214	-3.78087	-4.00659	-4.31758	-8.58788	-4.04977	-5.33399	-4.24895	-8.60159	-8.25117	-4.54943	-5.17098
1212	-8.09034	-8.46754	-2.1165	-3.43706	-8.56977	-3.62717	-2.87291	-8.19349	-3.61816	-4.21398	-2.7645	-2.55525	-8.67115	-5.32923	-3.81011	-2.50054	-8.63463	-8.69891	-8.56815	-2.07593	-4.30267	-8.68831	-3.31724	-2.42291	-8.66357	-4.88394	-8.42067	-3.4613	-4.2124	-2.78005	-8.6848	-3.53619	-4.01763	-1.58528	-7.73891	-8.79851	-8.59986	-8.42812	-8.68393	-8.71481	-3.40493	-1.78801	-8.35757	-2.66786	-3.28049	-4.46321	-8.70654	-4.57545	-8.74396
1216	-3.81057	-3.65174	-3.66292	-4.47982	-2.4649	-3.38398	-4.61486	-4.33545	-3.92327	-3.8345	-2.75584	-3.65532	-3.65571	-3.32653	-4.27242	-4.649	-4.26618	-3.58445	-3.95231	-2.87457	-5.13335	-3.71139	-3.28804	-4.23466	-4.45264	-3.79431	-5.00411	-4.71353	-4.64628	-3.70818	-5.94908	-4.56104	-3.71043	-5.13385	-3.38653	-4.46965	-4.95013	-4.91665	-4.68222	-5.96552	-4.21033	-3.03503	-3.35104	-3.84296	-4.02956	-4.08288	-3.49676	-3.48283	-2.87302
1217	-2.09032	-2.13811	-1.9429	-2.4925	-1.0912	-0.890757	-2.77328	-1.92122	-1.18682	-1.73705	-0.0846271	-1.57955	-1.0588	-0.553076	-2.09267	-2.04627	-2.01583	-0.777951	-1.27471	-0.763736	-2.11625	-2.53596	-0.352948	-1.2056	-2.8467	-3.05005	-2.88066	-2.50658	-3.00276	-1.98072	-3.67125	-2.25398	-1.45411	-2.8006	-1.1892	-2.42972	-3.53267	-2.78724	-2.30321	-3.6942	-2.55239	-2.61954	-1.51354	-2.14138	-1.98482	-2.0925	-0.980699	-1.73036	0.235141
1238	-3.90194	-3.27418	-3.25726	-4.63314	-2.0329	-3.53798	-4.61613	-4.19264	-4.19652	-3.90205	-2.97614	-3.53783	-3.90673	-3.76602	-4.02542	-4.89385	-4.38928	-4.04758	-4.25562	-2.85206	-6.13832	-3.28092	-3.87064	-5.30022	-4.16801	-3.26586	-5.30357	-4.73427	-4.1988	-3.25413	-5.43777	-4.70251	-3.45666	-5.39449	-3.15566	-4.24606	-4.31928	-5.64782	-5.19481	-5.08439	-3.9249	-2.53164	-3.1209	-3.36422	-3.91334	-3.69158	-3.46977	-3.04839	-3.8416
1247	-7.20815	-8.97186	-7.28248	-6.86921	-7.62868	-0.318296	-7.90577	-8.07328	-7.80923	-7.38105	-7.66329	-8.354	-7.71807	-9.24729	-7.22642	-8.68097	-8.17306	-9.16111	-7.80567	-7.73622	-7.96982	-7.55229	-7.96687	-9.07869	-7.41838	-7.95609	-7.91839	-7.5808	-6.66963	-7.71323	-7.45815	-8.77213	-7.98829	-7.64087	-4.56606	-8.02422	-9.05059	-9.28317	-6.19785	-8.52665	-4.71096	-9.07065	-7.01422	-7.13119	-7.91274	-7.37824	-7.03862	-7.26364	-7.51498
1253	-4.20583	-6.96791	-6.53112	-4.53544	-7.81285	-1.54006	-4.86691	-2.86031	-8.0196	-3.48754	-4.07797	-3.3015	-5.49164	-8.68609	-7.83313	-3.24744	-3.88816	-8.46138	-3.70325	-8.0515	-3.5873	-7.98661	-4.69113	-8.4419	-3.78273	-8.09613	-8.56237	-4.55501	-2.65865	-8.16954	-3.48484	-8.72675	-8.59948	-5.47564	-1.57816	-3.08631	-8.205	-8.56471	-5.70576	-3.89888	-7.39725	-7.03667	-2.16323	-4.54355	-8.05615	-3.96327	-4.25442	-5.81561	-7.90964
1255	-2.15924	-5.0631	-3.68741	-4.94474	-7.51624	-2.52333	-3.70612	-1.07063	-4.01476	-3.0001	-4.16178	-1.39398	-3.86696	-7.03371	-4.07459	-1.63491	-2.15073	-5.02066	-1.83955	-3.87037	-1.73601	-3.72387	-3.92757	-5.0395	-2.15095	-4.5563	-4.01171	-3.35365	-1.36627	-7.8825	-2.50605	-6.83323	-5.92183	-4.18316	-1.63353	-2.01114	-7.8149	-7.03558	-2.46924	-2.76062	-7.98005	-5.65321	-0.298225	-3.32702	-5.87143	-3.43347	-3.39181	-3.27267	-5.52201
1258	-7.45984	-8.31839	-8.62082	-8.19854	-7.99121	-7.3535	-7.62924	-7.61449	-8.11903	-7.91181	-8.23933	-8.23745	-8.45044	-8.68609	-7.84827	-8.44818	-8.4099	-8.46138	-7.82492	-8.27898	-8.40573	-7.98661	-8.09871	-8.54773	-8.43301	-8.09613	-8.56237	-7.72417	-8.00736	-7.90339	-8.32741	-8.72675	-8.71544	-8.15923	-3.53752	-7.98814	-8.29401	-8.56471	-8.5654	-8.10027	-8.27697	-8.48611	-8.30072	-8.18646	-8.22242	-7.88204	-7.717	-7.99402	-8.22042
1260	-6.80405	-5.45232	-8.39522	-7.2937	-8.31997	-5.33641	-4.81178	-7.89166	-4.29163	-5.34384	-5.8057	-6.35549	-6.24656	-5.01657	-6.37757	-5.44976	-5.24101	-5.00791	-5.43633	-6.30602	-6.57776	-4.71695	-5.39848	-5.22409	-5.65423	-5.77026	-8.42067	-6.9189	-6.30959	-6.62668	-5.18506	-5.73737	-6.56824	-6.69947	-5.80825	-5.11392	-4.90642	-5.19263	-4.97156	-8.38905	-4.75391	-8.27414	-6.12118	-4.35869	-6.60541	-8.09364	-4.3466	-6.99983	-5.79174
1279	-4.59955	-3.17251	-4.35661	-5.53492	-2.95092	-4.62753	-5.04888	-4.27416	-3.99063	-4.21183	-3.38019	-4.01703	-4.79588	-4.51155	-4.2151	-6.2986	-4.55992	-5.22575	-4.66651	-4.11689	-6.44109	-4.26215	-4.28747	-6.7047	-4.20201	-3.72752	-5.46249	-4.92513	-5.18418	-4.25762	-4.69206	-4.65674	-4.72227	-5.30722	-4.34099	-4.1522	-4.53216	-5.61974	-5.11643	-4.56108	-4.30308	-3.9328	-3.9901	-4.39112	-4.38794	-4.46884	-4.36731	-4.23154	-4.22562
1289	-5.87046	-4.22721	-8.18543	-6.87916	-3.98462	-6.48082	-8.18708	-5.58216	-5.40012	-6.23468	-4.71328	-5.55163	-6.92595	-6.23636	-5.25824	-6.97153	-5.43853	-6.66774	-6.8191	-6.36615	-8.53934	-5.19108	-8.32971	-8.54773	-5.14128	-4.76759	-8.56237	-6.25211	-6.14526	-6.47544	-5.96244	-5.46282	-5.31137	-6.57227	-5.35658	-5.7974	-5.94711	-6.27168	-6.85638	-5.49014	-6.02097	-4.98101	-4.87327	-6.60093	-5.42622	-5.82745	-6.64541	-6.50545	-5.18532
13011	-4.12053	-8.34229	-8.28163	-4.27958	-8.57518	-7.93725	-5.25721	-8.42493	-8.57688	-5.71583	-5.60541	-8.37816	-5.74284	-8.68609	-8.71515	-8.67693	-8.63463	-8.69891	-8.21963	-8.39408	-8.27254	-2.30857	-8.52827	-4.79946	-8.54368	-2.7162	-6.16808	-8.54242	-8.62604	-2.16257	-4.10126	-8.58196	-5.97449	-4.77005	-3.47325	-5.98793	-3.04567	-2.42406	-8.67905	-8.98466	-4.50202	-1.70345	-3.47318	-5.91386	-3.55341	-1.85437	-2.52297	-2.0057	-3.24627
1310	-5.59948	-6.10996	-5.01752	-3.42263	-5.89701	-7.14862	-4.46731	-4.90554	-3.94674	-3.81533	-3.92	-5.61088	-5.11608	-8.68609	-5.64797	-5.19959	-4.94934	-8.69891	-5.47053	-5.50257	-3.63911	-5.54302	-5.19457	-4.97938	-3.72756	-3.93526	-4.27628	-5.23257	-3.78385	-4.05548	-4.55604	-4.10569	-5.00436	-3.99929	-5.06513	-3.89182	-4.2443	-8.1039	-3.50735	-3.56634	-3.77738	-4.42776	-3.5295	-4.64205	-3.63804	-4.16586	-5.25308	-3.66084	-4.04356
1315	-2.64318	-2.85809	-3.07742	-2.02859	-2.73813	-1.75713	-2.4423	-2.88995	-3.7484	-4.71757	-2.96245	-3.25916	-3.04762	-1.95266	-2.77874	-2.8709	-2.62629	-2.7889	-2.4303	-2.25187	-2.38008	-2.09748	-1.35004	-2.62806	-3.33489	-3.23679	-5.00001	-3.3639	-2.52415	-2.87173	-3.26105	-3.34674	-3.34671	-2.07063	-4.74444	-2.73246	-2.31276	-3.49721	-3.19952	-3.81308	-2.45418	-1.63645	-1.57625	-2.41502	-1.58764	-2.23275	-1.52719	-2.05005	-2.20953
1316	-3.25102	-3.4047	-2.28415	-2.33729	-2.78218	-2.01987	-2.00647	-2.30889	-2.57385	-2.17083	-1.76182	-1.96115	-1.49129	-1.99777	-2.25445	-2.1496	-2.77599	-2.59553	-2.44272	-2.02716	-2.22303	-2.12615	-1.31911	-2.11038	-2.35365	-1.81297	-2.43817	-2.24417	-1.12739	-2.20579	-2.4278	-2.19245	-2.54099	-1.1359	-8.56042	-2.67606	-2.5898	-2.24735	-2.9396	-2.58127	-1.95659	-2.45314	-2.20478	-2.23634	-1.96263	-3.68204	-2.44289	-8.22867	-2.6769
1323	-5.31293	-4.21949	-8.36796	-3.63613	-5.6953	-3.29633	-4.45909	-4.63958	-8.8533	-8.70293	-8.62627	-5.22151	-8.67115	-8.68609	-5.42027	-5.49494	-4.26487	-8.69891	-4.53547	-4.51656	-4.59058	-3.63852	-3.00164	-5.81337	-6.15469	-6.03687	-8.80566	-6.248	-4.64698	-4.59002	-5.34312	-6.17421	-8.71544	-4.32729	-8.55863	-4.24732	-3.72681	-5.09145	-4.40625	-5.51593	-4.4923	-3.23532	-3.13388	-4.0482	-3.24089	-3.89806	-3.16486	-3.62606	-8.40146
1324	-3.64542	-3.27434	-2.70008	-2.96675	-2.71324	-2.62913	-2.75495	-2.74317	-2.47392	-2.87447	-1.93115	-2.75662	-1.90358	-1.86591	-2.93379	-2.47298	-3.1632	-2.23918	-2.38569	-2.15157	-2.3877	-3.16857	-2.09095	-2.40776	-3.04231	-3.06911	-3.24205	-2.8328	-2.60477	-2.86854	-3.4746	-2.57039	-2.33946	-2.18213	-2.64594	-2.76679	-3.13373	-2.86133	-3.10605	-3.63444	-2.28087	-3.10294	-3.12118	-3.05924	-2.72508	-3.42023	-2.3933	-4.13377	-1.45315
1332	-3.62332	-3.60742	-3.61664	-3.7027	-2.74422	-5.13532	-3.42762	-3.25011	-4.05341	-3.00495	-2.98999	-2.74677	-2.99857	-2.99572	-2.97238	-2.57344	-2.76763	-2.88649	-2.78343	-3.70229	-3.5042	-4.20246	-3.99174	-3.63807	-3.10484	-3.07874	-4.86167	-3.80212	-3.76623	-3.51207	-3.61129	-4.03981	-3.98747	-3.82212	-3.6583	-3.42827	-3.9889	-5.10099	-2.96179	-3.10222	-4.82933	-8.5999	-3.02039	-3.95323	-3.41992	-3.62949	-3.83509	-3.15273	-4.19166
1333	-4.798	-8.09541	-5.28091	-8.34191	-2.71453	-4.16909	-4.29255	-4.97877	-4.93331	-4.11807	-2.73947	-3.47035	-3.36692	-3.30426	-4.53575	-4.37849	-3.74422	-3.12793	-3.14711	-4.28577	-3.63982	-4.1639	-8.01723	-4.42017	-8.06268	-7.83308	-6.8851	-8.33102	-7.95785	-8.05977	-8.81065	-8.15415	-8.2639	-5.24412	-7.75406	-8.03458	-8.34417	-7.95649	-8.45588	-8.43771	-8.85736	-4.34673	-5.35074	-4.25121	-5.82151	-5.16501	-7.63828	-4.38878	-4.86375
1336	-6.55565	-6.08794	-5.03107	-5.85579	-4.82062	-6.03351	-4.78686	-4.71392	-4.82022	-4.72323	-4.34789	-5.63303	-4.65583	-4.21813	-5.09742	-5.23884	-5.08891	-4.65774	-4.75494	-4.52176	-4.8164	-4.63272	-4.6634	-5.18972	-5.8514	-5.63588	-6.26764	-5.86126	-5.02323	-6.11139	-6.09529	-4.99366	-4.74002	-4.96963	-5.26388	-4.91262	-5.70405	-4.2339	-5.59401	-8.12469	-4.72149	-8.71035	-5.62783	-5.11265	-4.7023	-5.70173	-4.91392	-6.32303	-4.43052
1337	-7.48158	-4.75956	-4.12824	-8.59263	-4.1686	-6.93378	-4.39607	-4.05682	-6.34928	-3.73293	-5.83124	-6.29411	-4.86408	-4.10725	-5.47599	-5.13388	-4.26487	-4.01256	-4.33284	-4.71062	-5.98571	-3.79694	-8.68208	-4.29959	-7.99504	-8.12604	-8.67889	-8.79022	-6.68752	-8.57757	-4.76134	-4.33203	-5.07184	-8.44624	-4.89492	-4.9338	-4.56735	-3.36494	-7.82786	-8.12469	-5.8776	-4.9468	-7.66773	-8.68963	-4.30757	-5.0382	-8.46347	-6.55194	-8.31926
1338	-7.48158	-4.66014	-3.88431	-8.59263	-3.92702	-6.93378	-3.63678	-3.49346	-5.44314	-3.55494	-3.98065	-4.46578	-4.62735	-3.7904	-4.30924	-5.39573	-3.89603	-3.74325	-4.17882	-4.01589	-4.41654	-3.59013	-8.68208	-3.95716	-7.99504	-8.12604	-8.67889	-8.79022	-6.93354	-8.57757	-4.705	-4.05836	-4.77818	-8.44624	-5.38194	-4.63253	-4.33712	-2.92994	-7.82786	-8.12469	-5.62305	-4.78605	-7.66773	-8.68963	-3.99797	-4.27174	-8.46347	-5.44857	-8.31926
1340	-3.72978	-8.3071	-8.24109	-5.74843	-4.10281	-6.89235	-8.0637	-3.63245	-8.02365	-3.43505	-4.56582	-4.48718	-4.93655	-4.40122	-3.5998	-3.06161	-2.7423	-2.66605	-3.1921	-4.63706	-4.2244	-6.79446	-8.68208	-7.20203	-4.39356	-6.4062	-4.99473	-5.80378	-6.19933	-6.07034	-6.3999	-8.60855	-6.64573	-4.1923	-8.53226	-8.35234	-6.33759	-8.42812	-7.91885	-8.12469	-6.52594	-8.71035	-2.77743	-5.33982	-6.13417	-4.03514	-3.81721	-3.93943	-5.38801
1341	-7.97551	-8.48424	-8.51834	-8.63082	-8.37004	-7.24028	-5.56965	-5.74951	-8.32953	-5.08546	-4.30684	-4.04262	-8.59939	-8.54235	-4.72234	-7.72073	-8.40614	-8.69295	-7.48228	-8.47612	-7.38175	-8.66014	-8.69647	-8.89005	-8.63735	-8.39043	-8.8291	-8.71392	-8.19551	-8.78035	-8.75881	-8.6486	-8.54852	-8.43562	-8.66933	-8.78237	-8.94152	-8.39924	-7.88091	-8.51534	-8.8335	-8.60637	-8.25139	-8.81197	-8.65654	-8.1689	-8.06186	-8.07708	-8.56655
1344	-6.05484	-4.37256	-4.1039	-6.55756	-3.84082	-4.93341	-5.4988	-5.58271	-5.75763	-5.2235	-5.31384	-4.72568	-4.79829	-4.12752	-4.59328	-5.03367	-4.87752	-4.64214	-4.95586	-3.78355	-5.23918	-3.69214	-4.71886	-3.78334	-4.13113	-3.78231	-5.8568	-4.76642	-3.36816	-4.75809	-5.69938	-4.72922	-3.46266	-3.2308	-4.25788	-4.86533	-5.06255	-4.33062	-5.19637	-6.49329	-4.99608	-3.44347	-8.13148	-3.69102	-8.73249	-5.48875	-8.33377	-6.37848	-3.7814
1346	-1.31986	-2.10738	-0.887834	-2.59317	-1.37105	-1.46222	-1.83005	-1.53633	-2.11972	-1.3525	-1.7921	-1.86584	-0.956605	-0.864158	-1.0832	-1.87921	-1.63175	-2.18562	-1.29129	-0.900546	-2.32246	0.408104	-0.339251	-1.93492	-0.917831	-0.350322	-2.46056	-1.99353	-1.2022	-2.02255	-2.37531	-1.56903	-1.24556	-1.28898	-3.32055	-1.04678	-1.76767	-1.12429	-2.30438	-2.65345	-1.84443	-1.12881	-0.809136	-0.381927	-0.973121	-1.03297	-1.24814	-1.40024	-1.58118
1347	-3.61898	-4.28882	-4.56824	-4.94713	-4.08233	-4.5333	-4.62791	-4.11358	-4.25434	-4.00943	-3.91345	-5.18	-6.51043	-4.98403	-6.18916	-6.13815	-5.49198	-5.98582	-4.59888	-5.06337	-4.66372	-4.75119	-5.1519	-5.19961	-5.84283	-5.10713	-5.01338	-5.22761	-5.64326	-5.4817	-5.55811	-5.20063	-5.25322	-4.95182	-4.74026	-4.75097	-4.66489	-4.74896	-5.00839	-5.0562	-4.71862	-4.64784	-4.15066	-4.41354	-4.26443	-4.15905	-4.25552	-4.18419	-4.65508
1349	-7.56805	-8.10605	-8.07306	-8.10246	-8.0894	-7.27375	-6.51857	-6.6718	-7.76884	-8.07479	-7.74317	-8.01191	-7.55477	-7.96176	-8.13946	-7.67693	-8.04785	-7.57526	-6.81983	-7.84865	-6.5644	-7.56043	-5.96948	-8.34332	-7.80529	-7.63477	-6.68259	-8.30166	-8.11627	-7.67993	-8.06793	-7.92511	-8.2454	-8.52631	-7.46059	-7.16904	-6.48011	-7.77687	-8.26674	-8.24903	-6.81974	-8.48611	-7.75834	-7.17116	-6.62636	-6.62921	-7.41285	-8.06401	-8.23419
1354	-3.00827	-2.80568	-2.88449	-3.19632	-2.46007	-3.34971	-2.75973	-2.69729	-3.25371	-2.68318	-2.56522	-2.46492	-2.67525	-2.66307	-2.69363	-2.40051	-2.57971	-2.63735	-2.43617	-3.06308	-3.1203	-3.71543	-3.52196	-3.11702	-2.8117	-2.76623	-3.83243	-3.22653	-3.1653	-3.11462	-3.00817	-3.42483	-3.5539	-3.316	-3.2159	-2.97998	-3.26334	-3.83935	-2.65276	-2.64285	-3.76337	-6.22013	-2.81792	-3.43162	-3.07453	-3.21841	-3.3437	-2.8659	-3.64098
1355	-7.64733	-8.10605	-8.16632	-8.09795	-7.89066	-3.48826	-8.17541	-8.17158	-7.85443	-8.07479	-7.69544	-7.73788	-7.55477	-7.96176	-8.13946	-8.09693	-8.04785	-7.83415	-8.14787	-7.9452	-8.39701	-7.95689	-8.04365	-8.4419	-7.89705	-7.69985	-8.29165	-8.18141	-8.01248	-7.82892	-8.26691	-8.17386	-8.13987	-8.52631	-6.97308	-8.5205	-8.27283	-7.77687	-8.04552	-8.31267	-8.09435	-8.48611	-7.82135	-7.97916	-8.12662	-7.77297	-7.52378	-7.98823	-8.32274
1360	-7.64733	-8.10605	-8.16632	-8.09795	-5.74097	0.845445	-8.17541	-5.49373	-6.455	-8.07479	-7.69544	-5.14555	-7.55477	-7.96176	-8.13946	-8.09693	-8.04785	-7.83415	-8.14787	-7.9452	-8.39701	-7.95689	-6.65747	-8.4419	-7.89705	-7.69985	-8.29165	-8.18141	-4.66835	-7.82892	-8.26691	-8.17386	-3.21653	-8.52631	-7.73992	-8.5205	-8.27283	-7.77687	-8.04552	-8.31267	-8.09435	-8.48611	-7.90046	-7.97916	-8.12662	-8.50846	-7.52378	-7.98823	-8.32274
1363	-5.43126	-4.46882	-4.4264	-4.3961	-4.00184	-5.10148	-4.81114	-4.21014	-4.47674	-4.31465	-3.98521	-4.01231	-5.20174	-4.29177	-4.38883	-4.06901	-4.21959	-4.35663	-4.10283	-5.12301	-4.56806	-6.42911	-6.05784	-6.10582	-4.44123	-5.85446	-6.73026	-8.54242	-5.36213	-4.62802	-5.0339	-6.23855	-5.47558	-5.41364	-7.54627	-4.95042	-5.25625	-8.56471	-4.11749	-4.3449	-5.6332	-8.7215	-4.24128	-5.32067	-4.41052	-5.13264	-5.1733	-4.20167	-5.46838
1364	-3.47263	-4.157	-4.42649	-4.51723	-4.04891	-4.59479	-4.26091	-4.13262	-4.06954	-3.9372	-3.90715	-5.16367	-5.08651	-5.10462	-6.3531	-5.58684	-5.4134	-5.81562	-4.51951	-4.49067	-4.28597	-4.61553	-5.00242	-5.03666	-5.19607	-5.18908	-5.07893	-5.49757	-5.40964	-5.27452	-5.88118	-4.60815	-5.56116	-4.89904	-4.59064	-4.60345	-4.56663	-4.69965	-4.87033	-4.75667	-4.44615	-4.63122	-4.16139	-4.19125	-4.05876	-4.05994	-4.05095	-3.97292	-4.61552
1369	-3.80308	-3.25927	-3.35658	-3.56464	-3.03983	0.614038	-3.27857	-3.17528	-3.64813	-3.22782	-3.11024	-3.00849	-3.21787	-3.22952	-3.24545	-3.00392	-3.09031	-3.20211	-2.98908	-3.55305	-3.61023	-4.65894	-5.48752	-3.66848	-3.41788	-3.25912	-5.84281	-4.2841	-4.25508	-3.82587	-3.50268	-3.99857	-4.60304	-4.41103	-1.40422	-3.44298	-3.78972	-5.64471	-3.19693	-3.21644	-4.68758	-8.71957	-3.24624	-4.54574	-3.62117	-3.77471	-3.82324	-3.3875	-4.63845
1388	-4.05485	-4.37692	-4.97817	-4.80633	-4.59663	-4.61869	-4.55857	-4.33141	-4.2665	-4.137	-4.40294	-5.8024	-5.42302	-5.3048	-6.41467	-6.71078	-6.21145	-6.24561	-4.94333	-4.85181	-4.73701	-4.80029	-5.12634	-5.25782	-5.47504	-5.48823	-5.49809	-5.21547	-5.86507	-5.69503	-5.82606	-5.00096	-5.94288	-5.51251	-5.03052	-4.94961	-4.84481	-5.16719	-4.95791	-5.11997	-4.79939	-4.81612	-4.41406	-4.39127	-4.43658	-4.40543	-4.28881	-4.32148	-4.79533
1389	-4.78029	-5.53658	-6.06823	-6.64892	-6.36049	-8.21514	-6.25167	-6.89171	-4.80314	-7.88028	-8.37867	-8.76552	-5.88853	-5.72566	-6.234	-4.95416	-7.7676	-8.69891	-6.5019	-5.57308	-4.96305	-5.91051	-8.35875	-4.36373	-5.21553	-6.75808	-4.63295	-6.23633	-4.81414	-6.16809	-8.65004	-4.95453	-8.81403	-4.82398	-6.00537	-6.33279	-5.10294	-6.16652	-5.46605	-5.3969	-5.36316	-4.31057	-4.13741	-4.39699	-3.96942	-4.50195	-4.48596	-4.27283	-5.55216
1391	-7.98359	-5.28779	-3.77425	-5.80143	-8.32452	-4.75927	-4.63484	-5.36685	-5.73607	-5.02731	-3.26647	-3.91132	-4.76347	-5.30696	-6.41467	-5.79774	-7.64008	-4.60312	-6.80635	-3.31267	-6.49994	-5.33211	-5.12314	-2.96346	-5.1457	-2.09982	-4.18869	-4.07556	-4.37086	-2.90725	-8.43206	-5.11835	-4.87955	-4.33016	-8.22997	-5.1925	-4.66284	-2.48407	-8.46006	-8.84546	-4.98983	-2.7029	-8.49367	-3.51954	-8.73249	-4.87936	-5.35458	-6.53791	-8.30465
1392	-4.48349	-4.65582	-6.00625	-4.36401	-5.07259	-6.47868	-5.24218	-6.11367	-4.93222	-7.61811	-7.85383	-5.65418	-4.56789	-5.08881	-5.00407	-4.49003	-7.64008	-8.10216	-5.02399	-8.04136	-4.17534	-3.77959	-6.23556	-5.17856	-4.32768	-5.37633	-4.48433	-8.10303	-4.31941	-8.19128	-4.78178	-4.33838	-6.59701	-4.78152	-3.53749	-4.56013	-4.56661	-8.39426	-4.54749	-4.65159	-4.2709	-8.71035	-3.72625	-4.53671	-3.63486	-3.69858	-3.78997	-3.73938	-4.25949
1395	-4.67543	-4.12074	-4.33807	-4.39033	-3.68379	-8.32794	-4.04923	-4.00288	-4.81517	-4.03624	-3.98902	-3.65909	-3.99911	-3.79815	-3.86196	-3.74254	-3.76034	-3.74586	-3.67394	-4.93297	-4.30599	-5.9833	-8.68208	-4.27664	-4.03657	-4.45331	-8.32261	-5.64868	-5.53019	-4.38839	-4.18297	-4.52442	-4.55118	-4.73789	-8.05915	-4.12211	-4.9362	-8.49363	-3.67848	-3.87183	-8.4974	-8.71035	-3.76186	-5.00421	-4.12865	-5.65715	-8.46347	-4.15817	-5.29119
1398	-4.81966	-6.26146	-4.96382	-5.76754	-5.52961	-6.15586	-4.86958	-6.08828	-4.73408	-4.98106	-6.47169	-6.00568	-4.86689	-4.70451	-8.32107	-8.27308	-7.41223	-8.31073	-6.12437	-8.15045	-4.77294	-3.45259	-6.58601	-4.25782	-4.67918	-5.90276	-4.32029	-4.72489	-4.62933	-4.49899	-5.21429	-4.628	-6.89315	-4.44477	-4.69855	-4.95202	-4.92388	-6.10631	-5.28203	-5.42104	-4.6694	-3.94364	-4.15241	-4.17236	-3.87281	-3.50307	-3.9843	-3.88904	-4.45152
1403	-0.369951	-0.694881	-0.650102	-0.642215	-1.51947	-0.924388	-0.131183	0.14932	-1.20211	0.114117	-0.0860342	-0.766319	-0.19637	-0.419236	-1.60435	-1.01044	-0.0373864	0.230675	-0.541996	-0.584653	-0.965093	1.9011	-0.452655	-0.792095	-0.94585	0.895511	0.0369	-0.14963	0.293228	0.58796	0.385657	-0.575285	-0.64061	0.125542	-1.59306	-0.849424	-0.146127	0.258664	-1.34564	-1.17898	0.297231	1.1046	-0.464193	0.040988	0.286171	1.39834	0.725208	0.763852	0.469188
1404	-0.626721	-1.22422	-0.641628	-2.03724	-1.82381	-1.43064	-0.703194	-0.184176	-1.7172	-0.00850035	-0.286209	-0.867197	-0.144277	-1.04548	-2.27673	-1.18001	-0.534404	0.0678123	-0.546566	-1.14478	-1.56095	1.51199	-0.961581	-1.46505	-1.07835	0.333569	-0.336246	-1.07756	-0.00916715	0.0141385	-0.811193	-1.22436	-1.46117	-0.734887	-2.46496	-1.40408	-1.25817	0.0462346	-2.01808	-1.55013	-0.376407	-0.431563	-0.73742	-0.770047	-0.462122	0.836957	-0.0437587	0.137472	-0.0905721
1409	-2.69415	-2.94431	-3.12358	-3.26353	-2.6065	-3.97751	-2.90521	-2.83697	-3.33208	-2.82465	-2.62552	-2.52366	-3.08131	-2.91006	-2.90978	-2.74335	-2.82708	-2.99964	-2.53323	-3.14911	-3.18797	-4.3672	-4.33248	-3.37428	-3.08481	-3.10474	-4.59031	-3.54159	-3.31298	-3.32945	-3.31918	-3.63738	-3.58432	-3.46468	-3.2261	-3.14754	-3.57669	-4.42062	-2.83528	-2.86649	-3.88433	-8.1917	-2.72712	-3.5494	-3.2716	-3.24242	-3.27896	-2.87119	-3.69477
1412	-5.25964	-6.31207	-6.14925	-4.16632	-5.22342	-3.80042	-4.52214	-4.17536	-8.33994	-4.6221	-4.75652	-4.08839	-8.08226	-7.57546	-4.05987	-3.62459	-4.25367	-7.69891	-4.91671	-5.4966	-4.48105	-7.60545	-7.94873	-7.98836	-4.29535	-7.4045	-7.69906	-7.89621	-5.48072	-5.76507	-7.72358	-6.21511	-5.16394	-4.28094	-7.63111	-5.94961	-5.97477	-7.93033	-4.87888	-5.8706	-6.27143	-8.1917	-3.59747	-6.09953	-7.69364	-4.48663	-5.58947	-5.41054	-7.63353
1428	-5.79429	-7.06849	-5.9726	-6.48681	-5.30225	-3.08662	-5.89159	-4.90562	-8.5573	-5.76472	-4.26662	-7.96921	-8.67115	-8.68609	-8.71515	-7.93996	-6.02388	-8.4918	-5.11913	-5.09619	-8.04745	-8.23095	-4.44616	-8.54773	-8.27393	-6.28193	-8.4238	-8.66101	-3.81167	-4.36803	-1.19165	-4.45102	-4.30106	-5.39349	-8.67434	-8.80574	-7.14901	-8.36331	-3.19483	-7.20339	-1.11873	-6.71855	-4.08055	-4.09525	-3.74327	-4.46775	-3.70506	-7.69644	-2.92894
1430	-3.99016	-4.21831	-4.87202	-5.85598	-2.79409	-3.70348	-4.46808	-7.01252	-8.5573	-4.56995	-6.11685	-6.17799	-1.79641	-3.97603	-4.83879	-6.53426	-7.22983	-4.23464	-5.61856	-2.23365	-4.43179	-3.54537	-4.09694	-3.79854	-4.63317	-0.75309	-5.0785	-8.66101	-3.77659	-3.33915	-5.97234	-7.02024	-5.73419	-8.27179	-4.22335	-8.80574	-6.17738	-4.59743	-8.18011	-8.48758	-8.35281	-5.4534	-4.45778	-2.9329	-6.01728	-2.76226	-3.74012	-4.35917	-4.40207
1432	-5.21329	-5.94871	-7.95236	-7.31877	-5.26283	-6.71715	-5.90526	-5.70349	-5.91984	-4.84354	-5.61601	-7.08626	-6.67607	-5.79184	-5.25824	-4.88846	-5.09031	-5.49565	-5.33827	-6.72368	-5.838	-7.558	-4.3513	-4.7244	-6.01008	-6.03231	-5.22232	-6.52411	-5.26756	-7.50669	-6.5018	-7.88728	-5.73754	-6.57354	-4.90847	-4.9545	-8.71851	-6.59711	-6.85375	-6.86399	-4.78445	-8.7215	-4.24358	-7.08343	-4.05203	-3.87312	-4.05959	-3.69599	-4.32495
1434	-3.90422	-3.94503	-4.42248	-6.1311	-2.13145	-7.20453	-3.98821	-2.10718	-3.12446	-1.642	-1.77424	-2.7385	-2.07128	-3.77016	-2.16771	-2.07671	-1.88129	-3.19797	-1.83953	-3.27813	-3.26312	-3.2661	-3.02632	-3.32957	-8.66357	-3.19086	-3.68356	-5.61693	-4.5793	-4.85428	-3.57622	-3.32072	-3.96733	-3.53149	-3.99213	-3.13899	-5.58321	-7.77687	-3.87415	-4.70805	-1.97415	-5.95509	-3.05096	-8.40391	-3.55729	-3.19839	-2.51342	-2.99576	-2.89946
1447	-8.36438	-8.59718	-4.04331	-6.37086	-7.70382	-6.26707	-3.24255	-8.04913	-5.21709	-2.33707	-4.01339	-8.09587	-5.54663	-4.15078	-3.52026	-8.46092	-7.63191	-6.0554	-4.63276	-5.05132	-2.58636	-8.40132	-8.68208	-4.30672	-4.60794	-2.86944	-2.16386	-8.66101	-8.62604	-3.67927	-3.36051	-4.79237	-5.20579	-4.15911	-6.88537	-8.49828	-8.71829	-3.38345	-8.5609	-8.84344	-7.99118	-4.68348	-4.98118	-3.11862	-3.94252	-4.60735	-4.78741	-3.49466	-5.92106
1481	-6.85861	-4.95938	-4.65939	-6.79248	-5.72518	-5.01365	-4.82484	-5.6136	-3.87563	-4.33729	-4.72489	-5.85082	-5.55386	-4.97285	-6.84952	-6.36896	-5.31107	-5.54952	-5.22907	-5.91523	-5.04803	-4.49694	-5.2374	-5.19378	-5.68811	-6.21567	-6.81777	-6.4259	-8.48042	-6.20282	-5.6341	-5.4711	-5.46052	-5.54255	-5.36749	-5.02011	-5.03818	-5.53389	-4.88351	-8.71851	-4.75169	-6.33796	-6.02134	-3.79528	-6.21954	-6.62805	-4.02244	-6.05925	-5.25724
1488	-3.98217	-8.46754	-2.9896	-6.90963	-8.19894	-2.93599	-4.36732	-4.90892	-6.27367	-4.08766	-3.43253	-4.68053	-4.0658	-2.95188	-5.47305	-4.18607	-3.58924	-5.57863	-3.64393	-4.48431	-3.85187	-2.31469	-3.30023	-3.58548	-6.12986	-4.58087	-8.11961	-8.47533	-4.10588	-5.60871	-5.77564	-6.4109	-4.53906	-4.2261	-6.10783	-4.23639	-8.36609	-4.17588	-6.63888	-8.57129	-5.05428	-8.48447	-2.956	-4.08074	-3.17116	-3.6769	-3.66476	-3.35925	-3.86247
1492	-4.89141	-4.13686	-6.48993	-2.82821	-3.61333	-7.50394	-6.75024	-5.54654	-4.94073	-7.96596	-5.02938	-7.91591	-4.62735	-7.94912	-8.71515	-8.44818	-8.4099	-5.21335	-5.72776	-3.48125	-6.03338	-8.14575	-7.7297	-5.50538	-4.76953	-3.45425	-3.65478	-2.44645	-3.85478	-3.45108	-5.94573	-3.79734	-3.29297	-3.97979	-2.69874	-4.44347	-3.70774	-5.98699	-4.21288	-4.46945	-4.0258	-4.71812	-4.43799	-4.10028	-4.43663	-7.8847	-3.20461	-8.30851	-2.55465
1499	-4.57219	-4.51465	-3.85394	-3.95613	-4.7092	-5.22556	-4.09202	-4.69655	-4.03091	-4.27309	-3.12598	-3.84015	-3.50155	-3.80454	-3.30804	-3.90325	-4.61883	-4.68725	-4.17189	-3.66251	-3.69743	-2.42516	-3.68181	-3.76981	-4.09523	-3.89035	-5.32382	-4.55653	-3.46904	-4.36622	-4.72691	-3.92455	-4.46259	-2.60245	-7.60248	-4.24972	-3.88031	-3.21024	-5.04089	-4.86288	-4.25198	-3.1173	-3.85043	-3.59566	-3.73387	-6.56165	-5.62517	-6.60978	-4.45947
1500	-3.223	-8.46754	-4.69316	-8.46896	-8.56977	-3.68948	-5.36292	-8.56132	-6.27609	-5.40859	-4.50529	-5.94439	-3.59825	-8.47271	-5.141	-4.55888	-5.84134	-8.69891	-8.70593	-4.77583	-4.50069	-4.6346	-5.70884	-4.6039	-8.54368	-6.14504	-8.56237	-8.79022	-5.69052	-8.82367	-6.97709	-5.11775	-8.58949	-3.48057	-7.60248	-8.76456	-8.59965	-2.60595	-7.97089	-8.84546	-5.97657	-5.50765	-3.23019	-4.3771	-2.96336	-4.54438	-3.09694	-5.85339	-2.73022
1516	-0.628513	-6.53536	-8.51852	-4.55059	-6.03097	-8.07145	-8.30708	-3.64644	-6.9399	-4.29203	-5.14768	-8.14384	-4.0085	-4.57906	-4.22268	-3.06546	-2.65879	-1.9341	-3.228	-6.53188	-4.19231	-4.26316	-4.57584	-6.7047	-3.91825	-4.01336	-4.06273	-4.19081	-4.09784	-6.2278	-4.26628	-4.80419	-4.44559	-2.99554	-8.55863	-4.83979	-4.53682	-8.20996	-4.37428	-5.69492	-4.36327	-5.96996	0.277015	-4.49869	-2.06136	-3.99071	-4.23822	-3.39877	-5.4745
1519	-2.51791	-3.74418	-2.74667	-2.12823	-2.04474	-2.66833	-6.43145	-3.45052	-4.48442	-2.70321	-2.61687	-2.37043	-2.88129	-2.1961	-3.71154	-2.67762	-1.94508	-2.19217	-3.26008	-2.84987	-2.87313	-3.0641	0.51548	-2.7342	-3.55215	-2.31597	-1.6917	-2.50579	-3.10784	-1.13757	-2.91748	-2.72008	-1.89373	-2.07494	-0.62482	-2.95248	-3.38498	-3.51956	-3.58169	-3.04371	-1.55338	-1.88445	-0.497772	-4.18984	-0.464363	-1.20553	0.415782	-0.490359	0.0956687
1524	-4.37385	-4.17417	-4.63437	-3.20322	-3.46985	-6.15778	-3.62394	-4.54267	-3.83117	-3.09335	-3.42049	-4.35494	-3.48782	-3.98807	-4.01346	-3.61062	-3.49981	-3.73299	-3.79564	-3.97641	-3.25814	-5.48335	-3.98387	-4.85911	-3.3977	-3.63271	-3.68803	-3.87838	-3.52066	-3.37402	-3.85092	-4.12946	-4.86587	-3.89692	-7.09326	-3.78696	-4.15554	-8.32873	-3.3744	-3.45366	-4.3784	-8.37032	-3.588	-4.68668	-3.71099	-5.60136	-5.53097	-3.72834	-5.56822
1540	-5.585	-4.92877	-4.89898	-3.6273	-4.27714	-3.19857	-4.72764	-5.28949	-4.24504	-3.56951	-4.26998	-4.67245	-5.07541	-8.47271	-8.71515	-4.1042	-3.73586	-5.15648	-4.0776	-4.90044	-3.74334	-5.9833	-5.77591	-7.6037	-3.88436	-4.07097	-4.18652	-8.79022	-3.94621	-3.78634	-4.26009	-4.48226	-6.22909	-4.52044	-6.92615	-4.2155	-5.06021	-8.32873	-3.75437	-3.81477	-4.17964	-7.9267	-4.60732	-8.73592	-4.20953	-8.60013	-5.77119	-4.44435	-5.74383
1543	-3.52384	-3.43165	-3.52192	-3.39551	-2.50445	-4.03035	-3.14111	-3.16166	-3.842	-2.65207	-2.53611	-2.60439	-2.84707	-2.92039	-2.97385	-2.38051	-2.58982	-2.85592	-2.56086	-3.48219	-3.26653	-3.98498	-3.84736	-3.54107	-3.02014	-3.06864	-3.96486	-3.69012	-3.41519	-3.3109	-3.40812	-3.80353	-4.01244	-3.54227	-4.9315	-3.28892	-3.81051	-5.12721	-2.79655	-2.90457	-4.14306	-8.72343	-2.76492	-3.76824	-3.26938	-3.44881	-3.55182	-2.8907	-3.96237
1548	-5.06928	-3.47867	-5.11604	-3.24393	-2.43752	-1.70559	-8.4088	-2.46695	-3.12957	-4.62979	-3.10492	-2.7806	-4.90809	-7.69661	-7.84827	-2.16088	-7.63191	-8.46138	-6.34546	-7.85504	-6.27258	-3.43402	-3.10706	-4.41395	-5.2768	-3.20429	-5.09719	-3.43542	-2.84213	-3.89912	-2.72893	-5.56633	-5.30765	-5.81537	-3.2041	-2.97231	-2.74467	-0.155572	-3.27465	-3.09914	-4.14893	-3.69094	-5.339	-3.58601	-4.9072	-4.98943	-8.17305	-2.96666	-8.51405
1549	-6.62631	-3.53977	-6.74914	-2.72357	-2.85732	-3.27459	-8.4088	-2.3323	-3.09637	-4.87839	-3.08611	-2.68843	-7.79133	-7.69661	-7.84827	-2.73542	-5.94469	-8.46138	-8.19244	-7.85504	-5.11934	-4.16094	-4.63955	-6.75267	-8.19318	-6.26335	-8.63938	-2.97479	-3.46929	-8.54922	-2.42204	-8.49866	-6.1562	-8.12097	-3.76274	-2.92395	-2.01033	-1.04825	-3.09976	-4.37968	-4.43731	-5.14681	-8.0713	-4.61781	-6.95196	-8.29187	-8.17305	-7.74434	-8.51405
1550	-6.66704	-3.76227	-6.29874	-4.04845	-2.72211	-2.92687	-8.4088	-2.71875	-3.04091	-4.40887	-2.84317	-3.34021	-7.79133	-7.69661	-7.84827	-2.7641	-7.89114	-8.46138	-8.19244	-6.08711	-6.65338	-4.39271	-3.41725	-5.43374	-8.19318	-5.26536	-7.24051	-3.2623	-3.25211	-5.42691	-2.55663	-6.85992	-6.2585	-8.12097	-4.17284	-3.91402	-3.18586	-1.30258	-3.83723	-4.08153	-4.73197	-4.93679	-6.24205	-3.8839	-5.28586	-8.29187	-8.17305	-4.1023	-5.70215
1555	-3.03239	-3.68643	-2.49797	-4.19433	-3.06244	-2.98295	-3.49095	-3.12699	-3.84896	-3.00929	-3.46506	-3.55734	-2.52129	-2.4567	-2.64355	-3.3707	-3.1257	-3.7225	-2.86297	-2.55612	-4.0655	-1.14705	-1.93686	-3.57855	-2.53297	-1.96253	-4.0483	-3.6828	-2.93739	-3.70032	-4.15224	-3.45332	-3.07011	-3.12223	-5.12684	-2.85643	-3.77354	-2.98126	-4.25276	-4.66646	-3.64638	-2.96461	-2.62685	-2.09137	-2.88014	-2.84708	-2.99829	-3.21335	-3.47074
1559	-4.02753	-3.68131	-3.82204	-3.94014	-2.90222	-7.22366	-3.49126	-3.44684	-4.12555	-3.17112	-2.86231	-3.11824	-3.51465	-3.49425	-3.58745	-3.23051	-3.37424	-3.52406	-3.11763	-3.8582	-3.9349	-6.08046	-8.68208	-4.08496	-3.65497	-3.63978	-8.67889	-4.67828	-4.66875	-3.96607	-3.92773	-4.38948	-4.30876	-4.22809	-8.34872	-3.89683	-4.22856	-8.7156	-3.39445	-3.54768	-8.60974	-8.8543	-3.34431	-4.64938	-3.80165	-4.05642	-4.58228	-3.49895	-5.60174
1564	-5.36926	-5.44719	-5.65444	-6.78221	-4.81659	-5.27488	-4.79843	-4.94162	-5.69978	-5.32843	-5.52315	-5.44463	-5.211	-4.67178	-5.3486	-5.53818	-4.72846	-5.3049	-5.74064	-4.66821	-5.39678	-4.69911	-5.1129	-5.6058	-5.28999	-5.27446	-7.45077	-7.04934	-4.9745	-6.47544	-8.81065	-5.62938	-5.09122	-4.38961	-6.52262	-5.24373	-6.47167	-3.70752	-5.75757	-6.95711	-5.3199	-4.35141	-4.57347	-4.69228	-4.21572	-5.89513	-5.06757	-5.84449	-4.81698
1566	-2.68044	-4.00082	-3.67869	-3.74363	-3.558	-3.13635	-3.51991	-3.41106	-3.58327	-3.9361	-3.11232	-2.86773	-2.37114	-2.48259	-2.66258	-3.48812	-3.4641	-2.73998	-2.86871	-4.52837	-2.93628	-1.16147	-2.20612	-2.71449	-6.1311	-4.31637	-4.30414	-2.68754	-2.84405	-3.6607	-4.51867	-3.74319	-3.92882	-3.2844	-8.56042	-2.8777	-3.20376	-5.50289	-2.99902	-5.11032	-3.34378	-2.40559	-2.14099	-3.59851	-1.96684	-1.0194	-1.68594	-2.40374	-2.5123
1568	-5.55038	-4.61221	-4.51636	-3.99019	-3.79748	-5.64132	-4.08288	-4.17113	-4.53641	-3.80863	-3.87776	-4.0873	-4.06532	-4.3757	-4.22001	-3.75508	-3.93314	-4.1188	-3.9784	-5.04354	-4.03952	-7.30424	-7.49096	-5.6706	-4.03162	-4.0716	-4.8321	-5.02259	-4.22356	-4.56402	-4.29915	-4.4813	-5.24811	-4.81723	-8.56042	-4.2263	-5.20295	-8.18657	-3.78705	-3.85533	-4.49795	-8.01092	-3.85587	-5.72624	-4.24404	-5.01666	-7.07188	-4.64175	-7.96563
1570	-6.52762	-5.52251	-5.07703	-8.02714	-5.68601	-5.16829	-5.0046	-5.21451	-4.42513	-4.50934	-4.95916	-8.37156	-6.68002	-5.16526	-5.94459	-6.77168	-6.45205	-5.33906	-5.21786	-5.80156	-5.73979	-4.77693	-5.42811	-5.42895	-5.81726	-8.47886	-8.29165	-6.20554	-6.96031	-6.22465	-5.84905	-5.59649	-5.66581	-5.80454	-5.99013	-5.08645	-6.14251	-6.13391	-5.31634	-6.99659	-5.32796	-5.71615	-6.68849	-4.08838	-6.76797	-6.24832	-4.27565	-5.80493	-5.82812
1572	-5.29842	-6.84294	-5.34008	-7.8362	-6.52516	-6.2861	-6.52926	-5.32813	-6.259	-5.32849	-5.87384	-7.40712	-5.30382	-4.82166	-5.19279	-5.61803	-5.26539	-6.31447	-5.1496	-5.39736	-6.92756	-3.8019	-4.37354	-8.25104	-5.38632	-4.69377	-7.17405	-6.87424	-5.79381	-6.25473	-5.81327	-8.07337	-5.78343	-5.68439	-7.40795	-5.12007	-6.99155	-5.8265	-6.45811	-7.89435	-6.42374	-5.55329	-4.68927	-4.60642	-5.33832	-5.56181	-4.97263	-6.37848	-8.51405
1574	-4.76272	-4.22642	-4.2402	-4.10905	-3.57572	-7.89235	-4.60499	-3.98746	-4.98912	-3.703	-3.61671	-3.79513	-3.78025	-4.03473	-4.03332	-3.72177	-3.76866	-3.97605	-3.76859	-4.16693	-4.05304	-7.50418	-5.832	-5.92123	-3.9773	-4.55401	-5.80729	-8.37056	-4.73461	-4.05766	-4.23206	-4.9148	-6.12428	-5.87507	-7.23068	-4.34845	-5.82758	-8.13344	-3.77698	-3.80547	-5.04834	-8.01092	-3.94016	-5.09668	-4.71603	-5.96153	-5.73054	-4.53076	-8.51405
1583	-6.27502	-4.76991	-4.70472	-7.91961	-4.64649	-5.22189	-4.81401	-5.37258	-3.89289	-4.0639	-4.6951	-5.92623	-5.37287	-4.95069	-8.71515	-5.58859	-5.33501	-5.09681	-4.9831	-5.36364	-4.92934	-4.33965	-5.05724	-5.16498	-5.62791	-5.95342	-5.82189	-7.25675	-6.04768	-6.85201	-5.17491	-4.92014	-5.20262	-5.06263	-5.04259	-4.76245	-4.7539	-4.91482	-4.8661	-6.35644	-4.54521	-6.43736	-5.7303	-3.84394	-6.55537	-6.57957	-3.87392	-5.74303	-5.52867
15902	-5.44325	-4.26584	-4.24212	-3.1697	-4.41636	-5.49617	-4.23823	-4.7323	-3.72826	-3.23579	-3.54419	-5.32512	-3.605	-5.08055	-8.71515	-3.88524	-3.53372	-4.83087	-4.36086	-4.00252	-3.18928	-5.54026	-4.53069	-5.72224	-3.43989	-4.36786	-3.6921	-5.37066	-3.5829	-3.34429	-3.83295	-4.49371	-5.01386	-5.30409	-5.4133	-3.82759	-5.52493	-8.2159	-3.2651	-3.46087	-3.75437	-8.71957	-4.08501	-5.56167	-3.67762	-8.60013	-8.16691	-4.07591	-5.5051
1596	-4.72541	-5.34307	-5.75103	-6.67874	-4.2026	-4.32971	-6.21625	-5.26513	-4.52098	-5.06511	-4.03736	-5.21476	-4.00881	-4.21529	-4.02991	-4.78565	-5.08984	-3.37964	-4.53032	-3.83677	-8.05678	-4.32683	-5.63185	-3.9719	-4.91011	-7.02369	-8.45456	-8.66101	-5.39102	-8.07367	-7.97679	-5.00315	-4.71692	-5.28437	-6.63819	-4.91756	-8.20453	-4.64946	-5.28114	-8.36266	-6.02788	-5.40566	-4.57705	-6.26485	-4.79049	-5.92724	-3.66947	-4.68646	-2.99222
1604	-2.82759	-2.54616	-8.64079	-2.03502	-1.87514	-2.87557	-2.05966	-2.58959	-1.24999	-2.1103	-1.60543	-2.12776	-1.84662	-3.36885	-1.77218	-2.05722	-2.61508	-1.84416	-2.10961	-2.07517	-1.58807	-3.69759	-0.588195	-4.15501	-2.5586	-2.51702	-2.36482	-1.40648	-2.75768	-1.97775	-2.529	-1.77559	-2.80498	-3.30178	-1.81711	-3.18281	-1.8145	-3.05664	-2.23164	-3.12544	-2.7102	-2.63212	-2.06742	-2.54635	-2.43123	-2.7354	-1.72201	-2.44304	-2.0442
1613	-7.56805	-7.88925	-7.87976	-7.67096	-7.57248	-6.49552	-7.89275	-8.00786	-7.78465	-7.78672	-7.35304	-7.42486	-7.93655	-7.53712	-8.5047	-7.55802	-8.21551	-7.71676	-7.99114	-7.76047	-7.32399	-8.06267	-7.92398	-8.63194	-8.16731	-7.6162	-8.35819	-7.68263	-7.6804	-7.62045	-8.07946	-7.65272	-8.84749	-3.53252	-7.44821	-7.84814	-7.9163	-8.56219	-7.96197	-8.00606	-7.5979	-8.3837	-7.44952	-7.43488	-7.73249	-8.2185	-7.39956	-7.76364	-7.57382
1614	-7.56805	-3.05998	-4.08768	-7.67096	-5.00837	-2.72061	-3.59741	-3.91019	-2.59578	-1.95586	-3.73594	-7.42486	-2.14703	-4.4183	-3.23713	-2.74977	-2.57508	-4.84063	-3.32506	-3.06415	-5.79565	-2.27124	-5.45846	-8.63194	-5.23485	-3.00592	-5.91317	-5.60332	-3.38345	-7.62045	-3.67398	-2.56314	-8.84749	-3.48447	-3.20598	-4.25213	-2.70896	-8.56219	-3.51084	-3.66985	-2.21132	-8.3837	-7.44952	-2.86222	-7.73249	-8.2185	-7.39956	-7.76364	-7.57382
1615	-7.64733	-5.55725	-7.78818	-2.81208	-3.59303	-4.6879	-3.78651	-4.01711	-5.44335	-3.04822	-3.15584	-4.68645	-3.94256	-8.0803	-5.24025	-4.29147	-3.50441	-3.65422	-4.27461	-3.35948	-3.29297	-7.88421	-3.94572	-4.70204	-3.61328	-2.74458	-3.53577	-2.67607	-3.0683	-3.3372	-4.35379	-5.52448	-4.68559	-4.32673	-3.77003	-4.8418	-3.98213	-6.46118	-4.09423	-3.73995	-2.86013	-4.57244	-7.44609	-7.37526	-7.72472	-8.2185	-7.34761	-8.04468	-7.81431
1616	-3.30344	-3.98706	-3.4677	-3.66857	-5.05385	-3.46272	-2.96303	-2.64064	-4.27973	-2.81565	-2.80209	-3.65507	-2.95627	-3.13462	-4.57219	-3.81895	-2.84036	-2.39141	-3.37723	-3.49823	-3.8273	-0.511674	-3.19864	-3.63575	-4.03067	-1.88652	-2.79378	-3.02067	-2.47689	-2.10072	-2.38912	-3.68101	-3.52475	-2.70023	-5.3689	-3.9684	-3.2293	-2.66352	-5.24938	-4.37662	-2.69829	-1.73366	-3.48203	-3.04916	-2.69877	-1.2387	-2.11608	-2.05042	-2.23599
1617	-3.59921	-4.641	-3.56697	-8.10246	-5.96894	-7.8081	-3.62066	-3.06782	-5.02385	-2.95524	-3.11286	-4.17846	-2.92039	-3.82524	-8.30011	-4.778	-3.46364	-2.67614	-3.48327	-4.40483	-4.44751	-1.09193	-4.40261	-8.66193	-4.06006	-2.52088	-3.26099	-4.01371	-2.84207	-2.80997	-3.81971	-6.16444	-5.93802	-4.25058	-8.00741	-4.98976	-4.9115	-2.97211	-8.39153	-5.93926	-3.48007	-3.53328	-4.29939	-4.36856	-3.56861	-2.12014	-3.05214	-2.84679	-2.91765
1641	-4.72404	-6.56122	-8.14303	-7.82785	-5.49374	-7.61609	-6.62919	-5.94972	-7.78358	-4.98363	-5.26927	-6.88762	-7.55477	-6.4549	-5.30011	-4.7536	-6.1216	-5.18619	-5.37552	-6.72593	-5.83559	-7.05416	-4.36132	-4.76609	-6.80093	-5.68063	-5.07673	-6.34197	-5.08334	-7.37153	-6.09149	-7.48676	-6.4186	-6.5295	-4.95803	-5.33448	-6.31454	-7.21984	-5.82829	-8.38905	-4.67201	-8.85642	-4.23529	-7.60635	-4.18719	-3.93338	-4.17936	-3.68055	-4.38417
1650	-4.31228	-5.05128	-6.41633	-6.47469	-5.01087	-5.3294	-7.9684	-5.55899	-6.38577	-5.27683	-4.93503	-4.9719	-5.87338	-8.27105	-5.6507	-5.30482	-8.41457	-7.59164	-6.49244	-5.7007	-6.50461	-5.59516	-7.96581	-6.57188	-5.26965	-6.09978	-6.20637	-5.91073	-6.49355	-5.45233	-6.64232	-5.76589	-5.01483	-5.69334	-5.33917	-4.99198	-5.51491	-5.3218	-5.54568	-5.30368	-6.77728	-5.48143	-5.06755	-8.40511	-5.77186	-6.52503	-6.31437	-6.30909	-6.46865
1656	-1.18412	-1.49213	-1.81421	-1.96549	-0.7738	-1.98877	-1.40022	-1.41653	-1.98653	-0.968876	-0.752977	-0.862346	-1.62087	-1.55875	-1.53199	-1.16546	-1.32147	-1.60729	-0.874622	-1.81763	-1.90268	-2.76196	-2.42497	-2.02883	-1.62316	-1.59194	-2.86362	-2.30343	-2.19335	-1.96119	-2.01255	-2.11378	-2.27791	-2.12847	-1.79526	-1.66471	-2.13625	-2.69565	-1.26876	-1.34637	-2.61718	-3.56916	-1.03716	-2.02816	-1.57463	-1.83678	-1.76434	-1.26479	-2.108
1657	-3.81045	-7.05427	-3.97534	-8.59263	-7.96384	-3.19949	-3.51363	-3.4392	-4.4944	-4.13201	-2.94627	-3.94605	-3.67776	-5.55625	-6.4997	-4.97649	-6.1039	-5.55796	-4.29606	-3.88054	-4.49349	-3.4328	-2.9137	-4.26351	-8.79432	-8.59787	-8.26045	-8.37056	-7.31169	-8.04042	-8.81065	-8.23944	-7.909	-4.41333	-8.8065	-6.91525	-8.30032	-3.87427	-8.68393	-7.89297	-3.97042	-4.86385	-3.3935	-2.83247	-2.64105	-4.49991	-3.05651	-5.41847	-1.96586
1659	-4.46215	-3.86086	-4.28353	-5.18901	-3.61198	-4.7018	-5.05565	-4.47452	-4.35596	-4.31522	-3.82351	-4.65455	-4.59848	-4.53017	-4.67496	-5.48296	-4.89644	-5.15459	-4.64118	-4.18124	-5.40305	-3.66627	-4.17593	-5.31908	-4.30745	-3.80007	-5.23733	-5.1682	-4.8139	-4.75492	-5.21199	-5.00408	-4.77866	-4.7395	-5.20181	-4.31527	-4.91442	-4.68609	-5.20611	-4.90648	-4.53149	-4.17912	-4.05847	-3.87267	-4.27727	-4.22517	-4.39461	-4.31435	-4.35558
1662	-6.3229	-8.3071	-5.90195	-8.2312	-8.16554	-5.53852	-5.30787	-6.56796	-4.79033	-4.16865	-4.38158	-7.32508	-6.2598	-5.89077	-6.93714	-7.42927	-5.89603	-5.71676	-5.73654	-7.32204	-6.06058	-5.88552	-6.77005	-5.71074	-6.00692	-6.05035	-7.84797	-6.62404	-7.47203	-8.14812	-8.81065	-5.81974	-6.87322	-5.13527	-6.07827	-6.4116	-5.74006	-4.99729	-6.02035	-7.50912	-6.0988	-6.7377	-5.1103	-4.90573	-5.55384	-5.1537	-3.96306	-4.61713	-6.47058
1665	-7.26329	-4.34301	-7.86428	-8.2312	-5.58988	-7.05707	-3.81118	-5.09031	-3.84455	-4.79864	-7.60368	-7.21394	-8.25906	-4.09071	-8.13946	-5.24296	-3.81919	-3.98451	-4.24229	-5.97208	-6.27824	-4.06192	-5.63309	-4.43185	-6.07794	-7.85468	-7.84797	-7.56783	-7.47203	-7.84606	-5.36912	-4.91133	-8.14352	-7.97975	-4.03823	-4.72906	-4.04008	-3.54724	-5.03332	-6.37611	-5.60023	-8.70843	-4.26035	-5.81802	-4.74122	-4.82143	-4.95994	-4.65073	-7.56922
1668	-7.26329	-2.87293	-4.52362	-8.2312	-3.49799	-7.05707	-1.82692	-2.99588	-1.66279	-3.86722	-4.88334	-7.21394	-8.25906	-2.85175	-3.54189	-3.61328	-2.20009	-2.51728	-1.67347	-4.21022	-4.83304	-2.99736	-3.0702	-5.03014	-3.5224	-7.85468	-7.84797	-7.56783	-7.47203	-7.84606	-4.13117	-3.01371	-7.71544	-7.97975	-2.74639	-2.99604	-2.25832	-2.28235	-2.94382	-8.02434	-3.62019	-8.70843	-7.61802	-2.89312	-7.82128	-7.73808	-7.34414	-7.63736	-7.56922
1676	-6.00305	-4.38515	-7.58803	-6.11313	-4.16085	-6.28328	-6.49122	-6.29425	-4.86959	-5.41329	-4.45672	-5.20261	-5.30192	-5.35788	-5.39878	-7.94891	-6.45445	-6.83684	-6.16787	-5.70537	-7.45032	-4.31975	-5.165	-6.67024	-5.51046	-4.68076	-6.41391	-6.073	-5.98798	-5.38384	-6.42375	-6.98565	-6.04151	-6.18595	-6.99394	-5.14707	-5.97398	-6.54793	-6.88614	-7.7316	-5.53666	-5.21089	-4.68522	-4.80988	-4.70617	-5.40461	-5.57108	-5.10417	-4.82742
1682	-1.99586	-1.39865	-2.03582	-0.319455	-1.24001	-1.90761	-2.78029	-1.08662	-1.42388	-2.9585	-3.26718	-2.30003	-1.30623	-1.75569	-1.44635	-2.7169	-2.54636	-1.88411	-2.17939	-1.31223	-2.11656	-8.21327	-1.70609	-2.11119	-0.0151799	1.23696	0.999187	1.41096	-0.115795	-0.158645	-0.977041	-0.688843	-0.129552	-0.37734	-0.605383	-1.12722	-0.253491	-2.19203	-0.206462	-0.0473502	-0.717164	-2.28442	-1.64028	-1.13002	-1.74275	-2.64632	-0.770464	-3.63187	-1.37791
1683	-4.94119	-3.37412	-7.15959	-1.76515	-3.30096	-6.79771	-3.5915	-3.38348	-3.34976	-3.13517	-3.84862	-3.72901	-3.05636	-3.45087	-2.67075	-3.49931	-2.3801	-2.81189	-4.35129	-3.37139	-3.50543	-8.21327	-7.22329	-3.34743	-1.65108	-1.8151	-1.48691	-1.15201	-1.56864	-2.17614	-2.95877	-2.40077	-2.26237	-2.1449	-7.10939	-2.77276	-2.07884	-3.7939	-2.68193	-2.32496	-3.02374	-4.36887	-3.51896	-4.96696	-3.51746	-7.1117	-4.80026	-7.233	-2.83135
1686	-2.83946	-2.80766	-4.69105	-1.53523	-2.60391	-3.25049	-3.06496	-2.80941	-3.30773	-2.31353	-2.4226	-2.90527	-2.55573	-2.18428	-2.55069	-3.1254	-1.71934	-2.254	-3.10652	-1.72608	-2.57372	-5.67046	-3.12206	-3.18905	-1.51017	-0.946063	-1.87229	-0.355202	-0.482827	-0.845154	-2.47994	-2.19689	-1.61745	-0.916061	-4.81555	-2.60463	-1.95822	-3.54327	-2.51733	-2.30507	-2.13983	-2.5373	-1.76272	-1.66011	-1.54991	-3.29662	-2.06578	-3.7144	-1.67321
1688	-5.36405	-3.74704	-4.71265	-6.03612	-3.50084	-5.44449	-5.52859	-4.7316	-4.63895	-5.04154	-4.00057	-4.63026	-5.4724	-5.00835	-4.81568	-6.71333	-5.26645	-5.47927	-5.61095	-4.57691	-7.77807	-4.36102	-4.72049	-7.75129	-4.82985	-4.25148	-6.35605	-5.89918	-5.52181	-4.89029	-5.25607	-5.07778	-5.05395	-5.47663	-4.92814	-4.71126	-5.59595	-6.68941	-5.78389	-5.41418	-5.44477	-4.46751	-4.79862	-4.71795	-4.85509	-4.78815	-4.62276	-4.54553	-4.73287
1694	-4.58207	-3.51089	-4.42962	-4.90958	-3.23833	-4.66611	-4.56166	-4.26626	-4.21237	-3.79156	-3.29671	-4.43057	-4.59778	-4.31081	-4.67159	-5.17837	-4.60521	-5.09259	-4.47177	-4.26285	-5.55141	-4.07962	-4.28717	-5.50267	-4.14939	-3.94926	-5.53116	-4.89607	-4.64814	-4.41977	-4.99426	-4.94427	-4.87773	-4.91949	-4.6524	-4.06453	-4.83319	-6.45989	-4.82282	-5.53328	-4.7209	-4.22671	-3.70792	-3.99632	-4.15795	-4.34082	-3.8924	-4.04874	-4.14674
1696	-4.19963	-3.56417	-3.92216	-4.105	-3.7317	-2.61456	-3.81957	-3.61896	-4.36688	-2.91388	-2.9647	-2.82397	-3.46837	-2.50922	-3.28298	-5.03169	-2.71473	-2.70279	-3.55947	-2.76364	-3.232	-3.08316	-2.03965	-4.1989	-5.418	-3.50132	-4.5437	-3.85767	-4.01178	-2.93941	-3.73697	-3.4402	-3.27084	-2.89945	-1.46759	-3.7598	-3.99896	-8.67704	-4.16216	-5.67729	-3.28648	-3.07514	-2.80137	-3.59243	-2.56708	-3.45327	-2.43193	-3.71936	-2.36483
1701	-5.16839	-3.90232	-5.00546	-5.61739	-3.6487	-5.35885	-5.71518	-4.65442	-5.38176	-4.90967	-3.99343	-5.53848	-5.47368	-4.93821	-5.13018	-8.67693	-5.00793	-6.51289	-4.99211	-4.84796	-5.82496	-4.81209	-4.95618	-6.29846	-4.77227	-4.52851	-5.87122	-5.56775	-6.20985	-4.88091	-5.8477	-5.15174	-5.18957	-5.6902	-5.02141	-4.74518	-5.70562	-5.55194	-6.36816	-5.35329	-4.87451	-4.67457	-4.53374	-4.92425	-4.90726	-4.83819	-4.76265	-4.84412	-4.6444
1705	-4.20474	-3.14592	-4.48054	-4.84573	-2.82052	-4.428	-4.51536	-4.16293	-4.05581	-4.00069	-3.17202	-4.06172	-4.68688	-4.54908	-4.36642	-6.13815	-4.5904	-4.84952	-4.49892	-4.00398	-5.18567	-4.12944	-4.14453	-6.37751	-4.31059	-3.78671	-6.038	-4.84684	-4.77681	-4.27341	-4.72685	-4.56819	-4.55068	-4.72832	-4.24432	-4.13703	-4.56699	-4.76999	-4.83524	-4.71214	-4.37946	-3.80602	-3.48772	-4.31044	-4.22185	-4.22419	-4.04612	-3.71961	-4.08326
1709	-4.34997	-5.15811	-3.1966	-3.79069	-4.21749	-4.22196	-4.222	-4.67025	-5.25336	-3.11811	-4.76593	-8.26915	-3.86492	-2.5425	-3.81986	-2.86612	-1.45839	-4.01332	-5.17045	-2.14518	-2.47012	-4.85728	-8.68208	-2.05036	-4.10566	-4.73794	-2.65709	-5.66332	-5.62789	-3.81419	-4.66823	-2.26388	-3.55961	-3.58913	-4.73277	-3.51716	-3.70104	-0.783305	-4.14371	-4.70372	-4.92266	-3.41089	-3.39908	-0.866918	-4.13636	-8.73968	-8.24685	-4.60963	-4.39626
1715	-3.82989	-4.07223	-3.73266	-3.53492	-3.99302	-5.74081	-3.66469	-3.47957	-4.26992	-3.30138	-3.57446	-3.8562	-3.84644	-3.62219	-5.55603	-4.29076	-3.34342	-3.25451	-3.90167	-3.85403	-4.03999	-1.9662	-1.97638	-4.11478	-4.70052	-2.73995	-3.12855	-3.66419	-3.28941	-2.67211	-3.16892	-3.78372	-3.62875	-3.25977	-3.22516	-3.93553	-3.64464	-3.29905	-4.39629	-4.16761	-2.91623	-2.31786	-2.75783	-3.38232	-2.44542	-2.01873	-1.81824	-2.26304	-2.08148
1728	-7.70464	-3.62413	-6.49275	-4.49313	-5.69966	-7.88728	-7.8769	-7.79362	-8.43119	-4.90712	-7.69544	-8.15641	-4.93536	-6.85223	-6.49373	-4.73736	-4.06029	-8.28387	-8.07638	-7.15344	-5.61462	-8.34153	-5.70756	-5.39255	-4.0466	-2.7477	-5.74574	-6.59348	-5.12801	-4.54247	-5.04403	-5.23646	-6.04017	-4.65593	-3.69226	-3.1458	-4.06579	-7.01023	-4.51146	-4.41002	-6.6095	-4.21039	-4.67223	-5.84729	-5.35064	-5.57094	-6.68364	-4.60306	-5.85494
1731	-3.8793	-3.85847	-4.00282	-4.15048	-2.91061	-7.88728	-3.87689	-3.62081	-4.72041	-3.12235	-3.05279	-2.87657	-3.11091	-3.16707	-3.112	-2.51183	-2.85297	-3.10416	-2.82924	-3.89372	-3.90659	-8.34153	-8.64583	-3.88121	-3.39642	-3.41317	-6.22593	-5.56327	-4.19338	-3.81403	-3.93513	-5.01864	-5.05975	-4.27238	-8.1427	-3.8201	-4.33128	-5.99999	-3.27304	-3.27388	-6.20593	-8.36158	-3.32991	-8.48682	-3.95847	-8.11986	-4.35399	-3.49492	-8.40596
1739	-2.94313	-2.15596	-2.56781	-3.56716	-2.78792	-2.96762	-2.62068	-2.38464	-2.44	-1.48905	-1.94943	-2.33322	-2.67488	-1.66516	-2.3572	-1.8618	-2.55329	-2.30057	-1.72907	-2.43673	-2.69375	-2.97373	-2.47356	-3.04613	-2.91354	-3.20107	-3.38792	-5.52246	-2.65717	-4.07228	-2.81886	-2.94531	-3.83285	-2.98059	-3.71843	-2.61784	-2.48234	-4.42385	-2.36006	-4.2946	-4.35416	-5.32254	-2.26408	-2.37085	-2.9445	-3.38717	-2.48895	-2.52279	-2.12963
1740	-5.25543	-4.65329	-7.42984	-7.6561	-5.11213	-6.19929	-4.58718	-5.18194	-6.00053	-4.42088	-4.26553	-4.04702	-4.80609	-4.97938	-4.92075	-3.7073	-3.9156	-4.92274	-3.69615	-5.64955	-7.10648	-7.05518	-6.91692	-7.16783	-5.7171	-6.87834	-6.93084	-7.36807	-5.74888	-5.09951	-5.45276	-7.66662	-5.92637	-6.87729	-6.6353	-5.6747	-7.19493	-7.31811	-3.92321	-4.50319	-6.13602	-7.47664	-4.32188	-7.16851	-7.11642	-7.11378	-6.51204	-6.79154	-7.04769
1741	-0.70078	0.0392724	-0.743696	-2.02156	-1.04574	-1.86245	-1.26712	-0.912863	-1.07301	0.113564	-0.519327	-0.702647	-0.959459	0.23455	-0.225299	0.33206	-0.624898	-0.344211	-0.117369	-0.37146	-0.471492	-0.940779	-0.667633	-1.26103	-0.633074	-0.648981	-1.14758	-1.88366	-0.63904	-1.97202	-0.497889	-0.595952	-1.61796	-0.727052	-1.0333	-0.414506	-0.320254	-1.53085	-0.341469	-1.98166	-2.05588	-2.73532	-0.452096	-0.55898	-0.540817	-0.926396	-0.362605	-0.588349	-0.0376002
1751	-1.47838	-4.23389	-3.57889	-4.22266	-3.31033	-3.45232	-3.12269	-2.78625	-3.54339	-2.8263	-2.48737	-3.23759	-2.65989	-1.55949	-3.23474	-4.13197	-2.16114	-2.43956	-2.90982	-2.87117	-2.35611	-2.38792	-1.44501	-1.81962	-3.22258	-2.82739	-3.13803	-2.42496	-2.5599	-2.32398	-3.57826	-3.02226	-2.98369	-2.45363	-3.40307	-3.46575	-2.75012	-3.80555	-3.50928	-3.63292	-2.94032	-5.81139	-0.809245	-1.30885	-0.749188	-1.46695	-0.263077	-2.01381	-0.952942
1753	-2.62812	-2.80293	-4.00123	-4.16516	-2.38816	-3.47189	-3.90492	-2.94148	-2.95808	0.25878	0.30843	-3.50094	-3.3611	-2.94954	-4.2739	-3.90144	-3.93021	-2.77376	-2.13203	-3.62851	-2.79791	-1.7635	-2.48866	-3.24116	-3.44472	-3.09256	-3.88038	-3.91594	-4.11181	-4.15159	-4.19403	-3.76679	-4.05879	-4.28114	-2.89469	-3.21213	-3.43688	-3.43893	-3.58355	-3.67695	-3.36228	-3.93926	-1.60922	-2.45588	-2.52048	-1.96165	-1.94488	-1.2469	-3.62107
1762	-3.51347	-0.781569	-2.84723	-0.988324	0.352275	0.736175	-3.88169	-0.146311	-0.587353	-1.74898	-0.310977	-0.00899242	-2.64729	-2.91958	-3.54227	0.0638896	-2.65493	-3.07018	-2.45752	-2.74734	-2.47418	-0.796849	-0.901727	-2.60495	-3.41083	-1.67591	-2.69198	-0.975742	-0.858598	-2.62231	-0.143334	-2.99875	-2.89731	-3.67024	-1.10175	-0.906005	-0.354592	1.48657	-0.743455	-1.5416	-1.60007	-1.85285	-2.90168	-0.917924	-2.93099	-3.04953	-3.31062	-1.83521	-2.61851
1764	-8.09034	-3.40378	-6.32998	-3.85444	-2.29998	-3.00783	-6.88025	-2.48572	-3.27824	-4.3069	-2.76785	-2.86471	-5.28089	-5.45697	-6.78137	-2.70533	-6.39946	-5.94896	-5.89323	-8.1444	-5.42825	-4.41536	-3.40168	-5.17187	-7.31939	-5.00018	-8.14447	-3.28413	-3.37913	-5.4151	-2.19359	-5.85591	-6.13645	-7.30105	-4.19895	-3.67343	-3.00977	-1.07925	-3.81528	-4.0481	-4.41523	-7.1265	-5.56253	-5.00636	-6.11614	-8.50846	-8.07764	-5.06924	-7.8382
1772	-5.0398	-4.83752	-5.27418	-3.02153	-3.83034	-5.50444	-3.68552	-4.49605	-3.80928	-2.90334	-3.33929	-5.24307	-3.678	-4.9287	-8.71515	-3.86233	-4.42777	-3.96557	-4.35932	-4.54192	-3.11385	-5.74164	-5.33778	-8.52	-3.47217	-4.25745	-3.73802	-5.24409	-3.69386	-3.36932	-4.01002	-4.00995	-5.7564	-5.36709	-8.9473	-3.79602	-4.65406	-8.67431	-3.21953	-3.23215	-4.11514	-8.84208	-3.84937	-5.46349	-3.46035	-8.86998	-8.69764	-3.87827	-5.37716
1777	-6.67144	-3.99348	-8.16183	-4.80674	-4.96602	-5.26638	-4.25679	-3.93699	-4.9554	-3.78227	-3.86408	-5.76946	-7.25759	-5.12219	-5.11143	-4.86851	-3.91457	-4.89479	-4.13531	-6.02478	-5.62413	-7.28808	-5.05392	-8.52	-3.47637	-3.50688	-4.5656	-4.02893	-3.10895	-4.8119	-4.49463	-4.54311	-5.2841	-4.73217	-3.93331	-4.4102	-4.16275	-7.35342	-4.06094	-4.57214	-3.05878	-8.85642	-4.68102	-5.27112	-7.94317	-8.73968	-6.16334	-5.70374	-5.75097
1779	-5.0825	-5.84124	-4.64577	-3.18686	-3.52154	-8.43543	-3.73118	-5.37339	-3.93528	-3.07953	-3.34499	-5.17004	-4.74259	-8.68609	-5.48188	-3.77982	-3.6643	-4.02958	-4.31517	-5.22338	-3.28649	-5.70427	-5.4406	-8.52	-3.60075	-4.96217	-4.00627	-8.47533	-4.93938	-3.90354	-4.55923	-4.24157	-8.29881	-4.50801	-7.99811	-3.91053	-4.78524	-8.7156	-3.37235	-3.46608	-4.36147	-8.85642	-3.45118	-5.58962	-4.30198	-8.73968	-8.47103	-4.06905	-8.76381
1785	-3.16894	-4.55634	-3.85349	-2.56751	-2.96252	-4.80483	-3.24434	-3.52277	-3.25104	-2.41561	-2.83433	-3.56629	-3.33696	-3.70384	-4.00921	-3.38038	-3.05869	-3.67212	-3.42792	-3.60355	-2.70283	-4.03619	-3.55816	-5.2704	-2.96348	-3.18308	-3.2696	-3.65738	-3.12589	-2.82962	-3.46404	-4.16227	-4.58202	-3.44497	-4.76377	-3.30934	-3.83125	-8.7156	-2.76424	-2.91475	-3.39664	-4.90324	-2.94368	-3.51708	-3.04318	-5.03131	-5.08343	-2.99958	-3.66045
1790	-2.92688	-4.04805	-4.12909	-2.3333	-2.7238	-4.96566	-2.93089	-3.23737	-3.10422	-2.10789	-2.53575	-4.45153	-3.04634	-8.10813	-8.71515	-2.9872	-2.79332	-4.334	-3.18207	-3.69814	-2.4546	-8.68831	-4.45963	-4.92912	-2.74027	-2.89354	-3.07183	-3.39846	-2.88816	-2.61274	-3.15613	-3.89058	-4.17357	-3.74189	-3.66259	-3.10461	-3.58287	-8.21194	-2.50856	-2.66656	-3.04739	-8.7215	-2.59334	-3.33639	-2.87579	-4.02662	-4.82346	-2.71925	-3.47537
1794	-7.20561	-4.60262	-7.9649	-5.8868	-7.39166	-8.14052	-5.58562	-4.79785	-5.91577	-4.71502	-5.08821	-6.9731	-7.5584	-3.89829	-8.71515	-4.52084	-5.59326	-7.75314	-7.40716	-7.45567	-3.22243	-5.49769	-7.74129	-5.04756	-5.16413	-7.38229	-7.82562	-6.48972	-5.49793	-7.36298	-6.45155	-6.61796	-4.82957	-5.00675	-3.6167	-5.07026	-4.56636	-4.30335	-5.26899	-5.09135	-4.49398	-5.17658	-3.97355	-4.9033	-4.9729	-7.86065	-5.95995	-7.41768	-6.28468
1799	-8.34373	-8.73963	-6.82315	-6.66587	-8.71899	-2.88989	-8.56488	-8.30033	-4.64632	-5.31804	-3.56224	-5.207	-3.84714	-5.48838	-6.20129	-8.44818	-7.90421	-8.69891	-6.73526	-4.64961	-5.09911	-8.57071	-6.35604	-1.31249	-8.79432	-8.72758	-8.80566	-6.97064	-3.50931	-8.15629	-5.04847	-3.31268	-1.9444	-1.73659	-5.76051	-5.02999	-8.59986	-2.412	-4.31938	-8.51207	-4.29324	-2.49525	-8.8749	-8.50675	-6.12733	-8.86998	-8.69175	-8.64432	-1.90749
1801	-2.36214	-8.21548	-5.83495	-5.59857	-6.12465	-5.01013	-4.12661	-6.02616	-6.54923	-4.38196	-3.83457	-5.35702	-3.77958	-4.48516	-5.9091	-4.85828	-4.12925	-6.1549	-6.22561	-4.02571	-4.95394	-2.38942	-3.19801	-3.89509	-3.36457	-3.49864	-6.25438	-6.10142	-4.80019	-3.95279	-6.34156	-3.73321	-4.14748	-3.58223	-8.08664	-4.83168	-3.71781	-3.00213	-5.57723	-5.92772	-4.54497	-3.28218	-0.754306	-3.06087	-2.0677	-2.48524	-2.3978	-2.42096	-2.61852
1806	-2.62019	-3.45555	-3.1874	-1.96726	-2.4218	-4.27085	-2.61398	-3.03572	-2.72587	-1.81594	-2.16746	-3.00628	-2.61572	-3.27007	-4.2735	-2.76352	-2.47155	-3.01099	-2.77733	-2.86516	-2.13708	-3.9843	-3.50823	-3.93565	-2.37808	-2.61278	-2.76372	-3.13618	-2.58051	-2.26887	-2.85947	-2.99726	-3.40635	-2.89582	-2.91311	-2.76292	-3.22657	-8.52502	-2.1984	-2.35804	-2.79153	-3.51994	-2.30388	-2.96386	-2.48326	-3.26024	-3.61391	-2.45856	-2.94952
1810	-0.801896	-0.512516	-1.29094	-3.44957	-1.34676	-1.66999	-2.86551	-1.38648	-3.51742	-1.89085	-1.55404	-0.705595	-1.61123	-1.13628	-0.483633	0.0484304	-0.807758	-1.56197	-0.863643	-1.47032	-3.16592	-2.70703	-3.14997	-1.61208	-1.60307	-2.19078	-4.17461	-2.49503	-2.38681	-2.52349	-2.0124	-2.01369	-0.847873	-2.69072	-1.65847	-1.97868	-1.17068	-2.70045	-1.66188	-2.35611	-3.76434	-4.51759	-0.454637	-1.54285	-1.49577	-1.07031	-1.62046	-0.915698	-2.35504
1811	-3.46108	-3.18743	-4.12989	-5.8786	-4.05657	-4.41776	-3.54334	-3.60712	-6.41805	-3.1353	-2.93634	-2.73335	-3.5838	-3.33773	-2.93379	-3.06607	-2.63361	-3.30176	-3.47816	-4.00477	-8.05928	-5.84776	-4.23085	-4.20286	-3.18933	-3.41567	-6.8851	-4.57712	-4.34032	-4.49232	-4.05366	-4.35008	-4.10435	-4.43868	-3.82901	-4.10821	-4.01595	-4.72083	-3.7101	-3.54715	-5.02317	-5.66093	-2.07618	-4.04309	-3.68991	-3.42712	-3.70348	-3.29533	-4.60949
1818	-5.48385	-2.81768	-3.3495	-7.82328	-5.05963	-6.82588	-4.2603	-5.84931	-8.21077	-7.4924	-7.4367	-5.17484	-4.72182	-8.27105	-8.71515	-4.62162	-4.68154	-5.08198	-5.75008	-7.62082	-7.68854	-3.44487	-8.01653	-8.78595	-3.07987	-4.01076	-8.35424	-5.16528	-3.59876	-5.68858	-3.59451	-5.37426	-3.91856	-5.37916	-3.32665	-5.50659	-3.27395	-8.84086	-4.38801	-8.71481	-4.0975	-5.37887	-7.18431	-2.87924	-5.54488	-8.38875	-7.83559	-7.22391	-4.89196
1820	-5.16439	-5.34528	-4.31071	-3.13386	-3.77025	-6.82588	-3.63624	-5.37067	-3.68378	-2.9041	-3.67246	-5.07252	-4.53101	-5.10794	-8.71515	-4.86463	-3.59745	-5.01114	-4.21133	-5.06195	-3.17683	-7.71254	-5.28342	-8.78595	-3.42302	-4.91636	-4.24849	-5.52419	-3.67671	-3.37191	-3.87433	-3.97002	-4.8711	-5.24064	-5.0267	-3.77766	-4.14009	-8.84086	-3.25679	-3.43293	-4.2497	-8.4894	-3.33963	-5.12829	-3.46486	-8.38875	-7.83559	-3.40069	-7.94224
1822	-5.55258	-4.9863	-5.07088	-5.18074	-4.74843	-4.82691	-4.4255	-5.27969	-5.71268	-4.29104	-4.36656	-4.68782	-4.38625	-3.70914	-4.73669	-4.56489	-3.68777	-4.23304	-4.6483	-4.41541	-3.80553	-4.43135	-4.14442	-4.78026	-4.80191	-4.57545	-5.6683	-5.48978	-4.85132	-4.98796	-5.03799	-4.62909	-4.17005	-4.00155	-7.48262	-5.13007	-5.37186	-6.74816	-5.6554	-5.40605	-4.82217	-4.23034	-4.63932	-4.54221	-4.19664	-5.15687	-4.69451	-5.36226	-4.52591
1823	-3.50965	-4.79191	-4.38069	-4.9628	-3.42064	-2.5914	-4.09502	-4.46249	-5.0186	-3.77525	-3.60854	-4.0801	-3.78064	-2.51558	-3.92808	-4.35277	-2.27978	-3.39647	-3.57794	-3.89222	-3.99591	-3.3903	-1.96692	-4.15941	-4.18367	-2.65317	-5.62163	-5.288	-5.4323	-4.93173	-4.86555	-4.39	-3.62482	-4.31732	-3.01351	-5.21885	-4.40581	-4.92372	-5.34048	-4.49454	-4.06585	-2.91603	-2.75251	-3.53309	-2.17102	-3.66824	-2.37672	-3.65996	-2.52335
1825	-2.37163	-3.43337	-2.3821	-3.10057	-2.28166	-1.73234	-2.10908	-2.69247	-2.91744	-2.13149	-2.00564	-2.02552	-2.01093	-1.74189	-2.53734	-1.95783	-1.30747	-1.91181	-1.99272	-1.63433	-1.73489	-1.48257	-1.33369	-2.0298	-2.93034	-2.64522	-3.83749	-2.60178	-1.80042	-3.25822	-3.17942	-2.88325	-2.80335	-1.8623	-5.19512	-2.70193	-3.49329	-3.43049	-3.27003	-3.64843	-2.02966	-2.32961	-1.72837	-1.48281	-1.18962	-1.48628	-1.37278	-1.67423	-0.927475
1828	-5.75794	-8.46754	-7.92844	-8.44897	-3.9762	-3.34443	-8.5615	-8.44352	-3.95551	-5.58483	-4.10269	-5.05835	-4.21172	-3.88998	-8.71515	-8.67693	-7.63463	-4.84867	-5.91191	-4.02825	-8.40256	-8.68831	-3.70842	-4.08422	-7.82991	-8.03926	-8.56237	-8.79022	-8.62604	-4.38496	-8.81065	-5.17488	-3.92274	-7.48572	-2.81849	-6.42146	-8.98875	-8.84086	-6.53602	-8.98466	-6.47463	-5.07159	-4.73378	-7.72458	-4.39721	-8.13632	-4.02013	-5.90234	-3.11059
1830	-8.01078	-8.46754	-3.78866	-4.43993	-7.98203	-7.9268	-8.5615	-8.44352	-8.70848	-3.18676	-4.93652	-8.47312	-3.68564	-3.47156	-8.71515	-8.67693	-3.15859	-4.48644	-3.67237	-3.28908	-8.40256	-8.68831	-2.63175	-4.08692	-3.78418	-4.44345	-4.6651	-8.79022	-5.8247	-2.89134	-6.33616	-2.942	-3.8424	-3.02702	-8.25132	-5.97655	-8.98875	-8.84086	-8.94317	-8.98466	-5.86934	-3.39472	-4.24936	-3.25694	-2.08704	-3.55537	-3.53133	-5.21759	-2.09357
1836	-5.04026	-5.00054	-4.37552	-5.87219	-4.57405	-5.22772	-5.5298	-4.7953	-5.61789	-5.26693	-4.92373	-5.04575	-4.61131	-4.41415	-4.81196	-5.109	-5.17668	-5.43325	-4.83409	-4.33475	-5.50188	-3.49855	-4.09957	-5.32479	-4.53835	-4.01793	-6.08295	-5.37544	-4.61516	-5.29655	-5.63423	-5.1029	-4.82303	-4.8365	-7.75509	-4.65149	-5.20956	-4.78034	-6.16412	-5.65255	-5.56568	-4.70885	-4.65399	-4.2117	-4.65796	-4.81726	-4.87809	-5.81565	-5.38829
1838	-5.71514	-5.13111	-5.55058	-6.67373	-5.9257	-4.89365	-5.17224	-5.34257	-4.71574	-4.306	-4.41115	-6.38294	-6.66233	-5.62719	-6.42878	-6.52754	-5.43615	-5.36443	-5.24121	-6.13711	-5.60495	-5.69196	-5.93532	-5.36002	-5.76499	-5.7337	-6.29194	-6.75743	-7.37587	-6.7664	-6.37504	-5.61718	-8.54356	-5.34859	-5.22847	-5.81983	-5.79577	-4.75451	-5.58513	-5.9618	-5.7738	-5.08324	-4.91303	-4.86623	-4.86466	-4.8451	-4.04038	-4.41779	-5.30136
1843	-5.45743	-6.54094	-5.13776	-6.10366	-5.15513	-6.34417	-4.80085	-6.74683	-6.05157	-4.86582	-5.14924	-4.81089	-4.9698	-4.5815	-4.38331	-5.42665	-4.82805	-5.11987	-4.15686	-5.0865	-6.22801	-4.87072	-4.79587	-4.69895	-4.74829	-5.80585	-6.19504	-4.95132	-4.73084	-6.23206	-5.6187	-4.18235	-6.49974	-4.72251	-8.80438	-4.5944	-8.98875	-4.51971	-6.17224	-5.8542	-5.50968	-7.25903	-4.83699	-4.28187	-5.85692	-5.38875	-3.96594	-6.00378	-6.04549
1844	-5.06235	-5.62623	-4.33001	-5.47771	-4.70776	-5.7391	-5.59261	-4.96454	-5.65164	-4.93926	-5.08459	-4.86796	-4.59778	-4.48626	-4.69934	-5.06779	-5.04966	-6.1285	-4.39319	-4.54163	-5.8636	-3.74985	-4.04989	-5.08539	-4.79407	-4.20068	-6.76205	-5.74502	-4.6005	-5.46518	-5.4941	-4.81735	-5.00087	-4.76641	-8.80438	-4.5909	-5.64757	-4.96474	-5.53855	-6.32723	-5.02897	-4.93333	-4.43091	-4.3225	-4.61844	-4.86717	-4.66928	-5.14153	-4.83553
1854	-3.98117	-2.43468	-3.35063	-4.79968	-2.81958	-4.72416	-4.25432	-2.59067	-3.17724	-2.78913	-2.78281	-2.83127	-3.6875	-3.07866	-2.68095	-3.8443	-2.52955	-3.93022	-3.60234	-3.49384	-5.1738	-2.73371	-3.07058	-4.82681	-3.18373	-2.93414	-4.35024	-3.81015	-3.70767	-3.93786	-2.80501	-3.63519	-3.90258	-3.98169	-3.71879	-3.10475	-3.88543	-4.07298	-4.54242	-4.14013	-3.72613	-3.74965	-2.44549	-2.72134	-3.08699	-3.14669	-3.40144	-3.46777	-3.88172
1855	-3.74904	-3.30748	-3.74679	-4.97229	-3.42728	-4.66936	-2.77917	-3.00968	-2.55742	-3.3185	-3.4291	-3.41943	-3.8722	-3.19655	-2.27417	-4.13516	-2.84026	-4.33876	-3.44061	-3.84726	-4.78164	-2.53463	-3.04514	-4.45541	-2.06353	-2.18541	-3.64253	-3.03145	-3.16205	-4.10405	-3.47827	-3.20385	-3.27021	-3.523	-8.42539	-2.11155	-3.05827	-2.66716	-3.87144	-3.79044	-3.51887	-3.32875	-2.65834	-3.22994	-2.96682	-4.48452	-4.83277	-4.41222	-4.91232
1866	-4.01989	-8.59718	-8.64706	-8.74511	-8.44441	-5.34132	-6.63686	-7.1018	-5.57137	-4.9791	-4.72711	-5.12397	-5.92419	-3.87131	-6.77898	-8.67693	-4.64716	-5.57863	-6.9522	-8.68216	-5.01301	-5.27231	-4.9225	-3.38499	-8.79432	-8.72758	-7.73565	-8.79022	-4.02035	-6.14084	-7.6879	-4.85052	-4.34035	-3.36949	-6.09998	-5.96222	-5.62518	-5.31706	-6.44649	-5.95725	-6.55947	-3.87716	-3.66391	-6.16644	-2.53405	-3.17159	-2.90339	-3.25545	-2.02863
1868	-2.50607	-6.20247	-4.69319	-5.43895	-5.74734	-4.24866	-8.4256	-5.56467	-5.84996	-4.19842	-3.58078	-4.77874	-8.67115	-5.10618	-8.71515	-4.43135	-5.45285	-8.46138	-3.72525	-3.74673	-4.61511	-2.64244	-2.80853	-4.61844	-8.54368	-4.34945	-8.80566	-6.4072	-8.39743	-4.77147	-7.76811	-8.69828	-8.84155	-8.8049	-7.32532	-8.80574	-6.8406	-6.49551	-6.95121	-8.59843	-4.66226	-3.56133	-2.23637	-2.79346	-2.10099	-1.51056	-1.73679	-1.80172	-1.93385
1869	-6.0636	-6.46238	-6.234	-7.7697	-6.58162	-6.01434	-6.41629	-5.60245	-7.77224	-5.11811	-5.73084	-6.49128	-5.55613	-5.25159	-5.6463	-5.30625	-3.71179	-5.23625	-6.05141	-6.81245	-4.97591	-4.80627	-7.08493	-6.66169	-5.17646	-5.6109	-7.51465	-7.66101	-7.62604	-7.23786	-5.02937	-5.34709	-7.89759	-5.34347	-7.28664	-5.49972	-5.18142	-7.0661	-6.52882	-5.14435	-5.53778	-5.19481	-5.00989	-5.57841	-4.08104	-5.26534	-4.49011	-4.91796	-6.27722
1871	-6.93835	-3.79543	-4.2735	-3.57395	-7.56829	-6.73078	-4.4904	-4.41767	-4.22437	-2.64139	-3.45196	-7.43248	-4.77452	-3.68153	-4.26838	-7.46092	-3.78449	-4.58357	-3.88547	-3.55373	-3.31698	-3.41351	-3.85528	-5.18839	-3.92189	-3.60734	-3.59067	-5.4072	-3.29827	-3.74025	-4.29497	-4.26178	-4.1566	-3.24129	-7.28664	-3.69505	-3.7925	-7.67568	-3.34538	-8.07981	-3.96563	-3.68379	-4.76125	-3.67421	-4.16403	-7.45701	-4.63333	-4.96548	-2.8469
1872	-1.55349	-0.836361	-1.29719	-1.9559	-2.44063	-2.06194	-1.62648	-1.68583	-1.15338	-0.469327	-1.37977	-3.00725	-1.44145	-1.28422	-1.67409	-1.39276	-1.28825	-1.46834	-1.91529	-0.873519	-0.825487	-0.263037	-0.762095	-2.03207	-0.885117	-0.774712	-1.23076	-1.97116	-0.667175	-1.85411	-0.737385	-0.909519	-1.68974	-1.25352	-1.65971	-0.761421	-0.907734	-1.89206	-1.10099	-3.17206	-0.865723	-1.2833	-0.928313	-0.631693	-1.02085	-2.39901	-1.1124	-1.75079	-0.742877
1873	-4.58483	-3.09477	-3.8428	-5.0151	-7.71139	-6.69472	-4.16873	-4.17604	-4.5612	-2.92548	-4.64743	-7.31627	-4.6616	-7.81735	-8.13946	-7.46092	-8.04785	-7.55907	-5.59924	-4.5834	-3.59018	-2.5801	-7.1396	-5.5202	-5.00998	-4.54682	-8.01167	-7.43787	-4.32732	-5.02032	-3.70281	-3.44537	-4.97429	-7.64525	-7.23989	-3.04329	-3.72651	-7.60032	-4.02589	-5.93956	-7.7121	-3.59245	-4.27616	-3.9154	-4.8783	-7.45701	-4.44983	-3.98851	-3.56079
1881	-4.14228	-4.84697	-3.60944	-4.70358	-4.95421	-3.36889	-2.9485	-3.95386	-3.02565	-3.707	-3.17391	-3.37595	-3.68626	-4.01902	-3.48744	-3.72834	-3.38003	-3.23099	-3.4594	-4.09738	-3.48889	-3.73557	-2.29416	-2.85787	-3.92446	-5.01774	-5.13616	-3.77591	-3.75799	-4.75612	-4.50974	-3.91907	-4.29782	-3.60656	-8.80438	-4.24704	-5.27609	-5.64885	-4.41981	-4.48703	-3.78804	-8.71957	-3.388	-3.2205	-4.04408	-4.29506	-4.00222	-4.7248	-4.33846
1885	-5.50445	-7.3924	-4.81175	-5.94907	-5.37725	-4.83955	-5.55981	-5.4181	-7.07356	-5.31461	-4.52719	-4.86319	-4.93418	-4.87873	-6.32549	-6.01866	-5.66465	-6.161	-4.54954	-4.37923	-5.18557	-3.8663	-4.23396	-5.94156	-6.14499	-4.80241	-6.53125	-5.95983	-5.66229	-5.67883	-6.31236	-5.54008	-5.37438	-4.66326	-8.80438	-5.52143	-7.02926	-7.17321	-7.40485	-6.76225	-5.14723	-6.16588	-4.21686	-5.25937	-4.3003	-4.19798	-4.94934	-5.03506	-4.92321
1887	-4.1535	-8.59718	-5.43069	-8.74511	-8.71899	-2.41323	-4.24687	-6.68503	-8.56502	-3.82474	-6.6488	-5.6663	-8.67115	-5.86075	-5.67748	-6.01554	-5.1061	-4.65953	-4.15304	-8.53489	-5.62827	-7.98661	-2.66598	-4.60474	-4.08748	-5.02464	-5.32096	-8.79022	-6.9242	-4.66115	-7.9069	-6.42346	-5.78602	-5.18141	-5.2647	-8.9415	-7.19293	-8.84086	-8.60421	-5.8373	-8.99517	-8.8543	-2.66165	-6.61288	-6.60106	-1.87082	-1.34191	-1.75943	-5.39266
1892	-3.99267	-6.57732	-5.37332	-8.60044	-8.57518	-2.34206	-4.40545	-5.76258	-8.70197	-3.84121	-5.86156	-5.295	-6.68002	-5.86075	-5.83814	-5.6819	-4.82184	-4.54305	-4.09864	-8.38268	-5.51662	-6.35889	-2.58663	-4.53192	-4.21834	-4.77021	-5.60642	-8.79022	-6.72663	-4.4933	-8.81065	-6.42597	-5.80325	-4.92971	-5.19283	-8.9415	-6.34457	-8.84086	-8.94317	-5.82992	-8.99517	-7.06887	-2.59526	-6.45123	-6.62999	-1.81379	-1.2911	-1.72838	-5.30856
1895	-3.3999	-2.32207	-5.95072	-5.23624	-4.79563	-4.01823	-3.24452	-2.69312	-3.12282	-3.93514	-4.45867	-6.21146	-7.55658	-3.3367	-3.33288	-2.41317	-2.59696	-2.9058	-2.85565	-3.50165	-3.74125	-3.34662	-3.77872	-3.34284	-2.33718	-3.2612	-6.84171	-4.23971	-3.72978	-4.80076	-2.89986	-3.33378	-3.54345	-6.32322	-3.46427	-2.87367	-3.39005	-3.49292	-3.5476	-8.16131	-4.53979	-7.11049	-3.20383	-3.54589	-4.50534	-3.17218	-4.27304	-3.19106	-5.93818
1897	-2.49615	-1.72147	-2.497	-3.9861	-2.87871	-3.81996	-3.03881	-2.58487	-3.04647	-1.57841	-2.26628	-2.47156	-2.56955	-1.37345	-1.86132	-1.34275	-2.31952	-1.96103	-1.82562	-2.07173	-2.18534	-2.73073	-2.66359	-3.06309	-2.40404	-2.56116	-2.99883	-3.70572	-2.39642	-3.85994	-2.29648	-2.39011	-3.44042	-2.57911	-2.98925	-2.29961	-2.26647	-3.48376	-2.30719	-3.96768	-5.37305	-9.00292	-2.33364	-2.4937	-2.5497	-3.18848	-2.27786	-2.83148	-1.84818
1910	-1.84154	-5.06749	-6.07721	-4.75082	-3.7595	-1.70475	-2.91391	-8.30883	-2.87946	-3.50021	-1.66113	-3.21371	-2.77282	-5.00854	-2.8962	-3.72417	-3.45796	-3.06509	-8.56815	-2.52034	-3.62875	-8.44125	-2.22878	-0.842838	-3.40458	-3.50997	-8.67889	-8.54242	-5.30229	-0.779606	-3.18103	-1.23844	-0.606409	-2.01361	-3.31392	-1.53612	-2.49793	-0.300366	-2.46293	-6.04251	-2.89125	-3.41223	-1.15382	-5.67217	-2.80398	-2.47333	-2.28666	-1.8052	-1.83498
1919	-4.81523	-4.5186	-4.84412	-5.79685	-5.39983	-6.47231	-6.83281	-5.31479	-6.14282	-5.24089	-5.02665	-5.27973	-5.33527	-6.01639	-4.77083	-4.28532	-4.47644	-5.87417	-6.39546	-5.30906	-6.65761	-5.13653	-5.01975	-8.2358	-4.37602	-6.03505	-6.69058	-5.49649	-4.57526	-6.50203	-4.87029	-5.56454	-4.60272	-5.84064	-4.35265	-4.82349	-4.65844	-8.36112	-4.74403	-5.16728	-6.26148	-8.3776	-3.88913	-4.98261	-4.66167	-4.59565	-4.8076	-4.37141	-4.83662
1920	-3.92762	-3.42264	-8.37315	-2.7602	-5.42376	-8.09085	-5.39327	-4.97705	-5.83989	-5.49581	-8.47649	-5.57158	-3.43625	-3.77361	-4.2818	-4.31901	-8.4099	-2.37609	-4.36553	-3.65881	-4.76778	-2.30355	-8.49565	-4.54934	-4.70041	-3.41246	-3.04554	-3.06854	-3.34942	-2.63228	-5.35822	-4.99399	-3.00429	-4.52408	-7.31235	-4.06462	-3.64525	-3.53095	-5.63341	-8.84344	-3.30719	-1.43443	-8.73865	-4.40128	-3.0917	-2.01729	-1.99326	-1.60929	-1.80866
1923	1.75527	1.57222	1.29447	0.665752	0.922501	1.37894	0.362292	1.2231	0.156766	1.24304	1.03227	1.31006	1.55067	1.24476	1.51929	2.09196	1.84245	1.10961	1.22191	1.23401	0.760547	1.13729	1.09073	1.11691	1.80662	1.24038	0.472778	0.821164	1.59961	0.960283	1.27621	1.06348	1.5835	0.988834	1.18034	1.28131	1.49959	0.326545	1.52317	0.935464	0.477671	-0.341082	2.14291	1.2589	1.6821	1.55498	1.34275	1.9091	1.26798
1924	-3.91708	-2.78234	-4.52184	-3.49841	-4.15135	-3.27309	-1.99332	-2.49096	-4.85824	-2.41683	-2.7461	-3.30975	-2.61907	-3.8038	-2.38073	-3.1693	-1.55836	-2.36181	-3.57074	-3.03526	-5.86036	-6.43422	-3.06439	-3.98871	-2.04199	-2.55818	-3.76968	-3.32615	-2.49295	-3.03925	-2.31597	-3.21586	-3.02886	-3.02073	-2.54077	-2.48513	-2.88521	-4.29356	-2.2781	-2.26951	-3.53677	-4.08698	-2.2067	-3.34798	-4.72085	-3.66082	-4.23138	-3.61701	-5.05332
1926	-4.59957	-4.21076	-4.598	-4.70035	-5.09177	-1.60957	-4.47419	-3.97755	-4.52876	-4.47051	-4.56916	-4.49659	-4.79561	-4.36731	-4.50195	-4.27919	-4.04853	-4.63094	-4.34042	-4.72353	-4.26358	-3.90649	-3.58411	-5.01374	-4.41133	-4.9436	-4.69811	-4.11992	-3.72695	-4.60852	-4.56615	-4.25663	-4.04706	-3.95935	-6.7418	-4.23445	-4.81962	-5.27096	-4.54256	-4.26236	-4.49168	-4.09027	-3.96724	-3.44676	-4.71486	-4.90445	-4.50717	-5.16085	-4.63554
1927	-4.62812	-3.46623	-6.93098	-8.46896	-8.42696	-7.98725	-5.90132	-3.89907	-4.76365	-8.53801	-8.26917	-8.35699	-8.45044	-4.52317	-4.57193	-3.61759	-3.79218	-4.23947	-4.03795	-5.74538	-5.21808	-4.57946	-8.18168	-4.48053	-3.52332	-5.7545	-8.80566	-8.4803	-6.28417	-7.76936	-4.00473	-4.38874	-6.11306	-8.67266	-4.32349	-4.57701	-5.0194	-4.09503	-4.45092	-8.46243	-6.77233	-7.3157	-4.25159	-4.9966	-6.32276	-4.59987	-6.16487	-4.24781	-8.51803
1936	-4.51348	-5.1881	-4.9133	-6.39102	-8.56977	-4.6879	-5.0626	-4.95016	-4.74983	-6.67481	-8.49717	-4.86795	-6.0169	-4.4023	-4.81382	-8.67693	-4.69603	-8.46138	-5.04242	-6.0523	-4.17245	-4.08192	-3.27757	-5.3959	-6.79471	-6.79165	-7.34882	-6.57359	-5.46107	-4.72975	-4.93985	-4.8742	-4.62413	-4.59608	-8.12289	-5.64234	-6.04377	-7.1589	-4.83236	-6.03212	-4.77417	-4.04	-3.83732	-3.62546	-3.17052	-4.35459	-3.93708	-4.91175	-4.04984
1949	-3.84643	-3.43304	-4.07215	-8.74511	-4.24349	-4.65042	-6.75121	-4.25662	-8.70197	-4.53621	-4.4291	-3.75595	-5.22308	-3.92654	-3.34938	-2.76608	-3.64784	-4.52952	-3.86027	-4.34358	-8.40256	-6.93209	-8.56606	-4.46382	-4.92533	-8.59787	-8.67889	-8.54242	-5.47127	-8.82367	-5.52992	-5.00015	-4.03914	-8.79662	-4.59966	-5.50991	-4.24144	-8.67704	-5.04116	-6.45351	-8.85011	-8.8543	-3.47321	-4.55795	-4.56598	-4.16905	-5.11193	-4.49115	-5.79624
1950	-6.54815	-6.05374	-5.66799	-5.29155	-5.16827	-5.24471	-5.23025	-5.67843	-5.75458	-5.27125	-5.12698	-6.03302	-5.14844	-5.49083	-6.28029	-5.59034	-8.63463	-6.71429	-5.47915	-5.01264	-5.51829	-5.53501	-4.70861	-5.53379	-6.82935	-5.04529	-6.73026	-5.68197	-4.7609	-5.94991	-6.12391	-5.20977	-5.31429	-4.59248	-7.29039	-5.38611	-5.51106	-5.37679	-5.83388	-5.6387	-5.57722	-5.45908	-6.1987	-5.04999	-4.97283	-5.41183	-5.69767	-8.51737	-5.33054
1956	-4.36716	-4.38169	-5.46475	-5.23207	-3.92006	-4.49958	-5.25487	-4.29282	-4.22622	-3.66629	-3.45695	-5.50718	-5.98073	-4.95069	-6.96852	-6.22609	-5.51664	-4.90287	-4.1445	-5.23033	-4.64004	-3.95675	-4.77407	-5.02866	-5.26366	-4.87169	-5.33406	-5.81254	-5.77012	-5.91486	-5.99439	-5.01428	-6.03516	-5.38313	-4.46615	-4.92723	-4.8077	-5.04815	-4.97628	-5.41722	-4.80868	-5.01731	-3.7413	-4.1071	-4.16188	-3.75369	-4.03745	-3.51858	-5.52705
1957	-8.21148	-6.10205	-5.25783	-5.23523	-5.51168	-6.60892	-5.5461	-5.63043	-6.58686	-5.11395	-4.89892	-5.29833	-4.98856	-5.44813	-5.41606	-5.76905	-6.98288	-6.10804	-6.1044	-5.09296	-5.97669	-5.60265	-4.68203	-5.75361	-6.5329	-4.99881	-5.70415	-6.51476	-4.51085	-5.56722	-5.64061	-5.14883	-5.41024	-4.50604	-8.9473	-5.2672	-5.50358	-5.39954	-5.8924	-5.88823	-5.25758	-5.91054	-5.49261	-5.02474	-5.09735	-6.99048	-8.47103	-8.76561	-5.47431
1959	-5.11671	-6.22318	-4.7222	-5.93466	-4.58205	-4.29163	-4.52014	-5.52149	-5.72052	-4.50038	-4.23039	-4.4258	-4.44918	-4.15165	-5.17798	-4.36595	-3.79237	-4.38816	-4.58282	-4.12179	-4.24355	-4.09669	-3.84118	-4.61606	-6.74034	-5.66852	-6.63478	-5.74577	-4.51402	-6.14098	-6.16523	-5.66737	-5.79261	-4.4313	-8.77524	-5.87778	-8.84707	-6.81159	-6.19128	-6.73413	-4.85726	-4.97003	-4.55021	-4.16003	-3.95335	-4.41863	-4.03429	-4.56841	-3.61894
1966	-5.18749	-5.61359	-4.88244	-6.8259	-4.35098	-3.32289	-6.47451	-5.96316	-4.05791	-8.43512	-4.77422	-5.15309	-4.79561	-4.07781	-5.00619	-6.77038	-8.63463	-5.23304	-5.24587	-4.26701	-7.18957	-4.77107	-3.58832	-5.18134	-4.5437	-4.38717	-5.71632	-6.15335	-5.87009	-3.8318	-6.06292	-4.25675	-3.66792	-4.83028	-3.36291	-4.05901	-5.05563	-4.3373	-4.15998	-5.32299	-5.68504	-5.11754	-5.52786	-4.92252	-6.36172	-5.65298	-5.73166	-8.64432	-4.27028
1968	0.502601	-1.39122	-1.33026	-1.52359	-0.710867	0.735384	-0.320944	-1.29135	-0.284842	-0.311207	0.977246	-0.111173	-0.393851	0.0762316	-0.165474	-0.55373	-0.727509	-0.14908	-1.30073	0.0551906	-0.151394	-0.712123	1.34921	1.053	-0.459639	-1.63164	-1.40506	-1.08415	-0.838731	0.757925	-1.12819	0.548883	1.0531	0.390673	-1.50683	0.61393	-0.824143	0.582119	-0.169387	-1.5486	0.123176	-1.31779	1.04549	-1.29438	-0.153562	-0.512525	0.297409	-0.318218	1.03466
1969	0.498895	-1.28303	-1.34615	-1.50593	-0.624674	0.619348	-0.277153	-1.23779	-0.296453	-0.193856	1.05626	-0.145546	-0.227352	0.114854	-0.108362	-0.524685	-0.570916	-0.033531	-1.25727	0.196531	-0.125406	-0.631168	1.29141	1.07874	-0.334554	-1.55656	-1.36812	-1.066	-0.78284	0.784345	-1.01748	0.586572	1.08345	0.427338	-1.48084	0.63121	-0.671691	0.654388	-0.10937	-1.49756	0.150492	-1.17658	1.1038	-1.12616	-0.0451531	-0.476178	0.319277	-0.234244	1.00183
1973	-3.18953	-3.17893	-3.96583	-4.10505	-2.7481	-3.45303	-3.95732	-2.9957	-3.05627	-2.65733	-2.70099	-4.41567	-4.00865	-3.65059	-4.72239	-4.4458	-4.51727	-3.56279	-2.77849	-3.76253	-3.36869	-2.517	-3.31787	-3.66378	-3.91977	-3.42945	-3.84911	-4.37667	-4.58025	-4.23723	-4.53712	-3.84321	-4.31102	-4.24436	-3.21226	-3.63738	-3.60629	-3.73748	-3.69429	-3.84191	-3.46438	-3.66385	-2.27661	-2.76412	-2.8474	-2.29899	-2.54682	-2.18424	-3.72339
1974	-5.34436	-5.89337	-5.19146	-7.42203	-4.94757	-4.72549	-6.00164	-6.10244	-5.0956	-5.85516	-5.10692	-6.05975	-5.10454	-4.86536	-5.32945	-5.94667	-6.64693	-6.81744	-8.30538	-5.20114	-8.53934	-4.28753	-4.29236	-5.75544	-4.94694	-4.40182	-6.40435	-6.22826	-5.35371	-4.82007	-6.57069	-4.92822	-4.55758	-5.49259	-4.57806	-4.82328	-8.71829	-5.27302	-5.33511	-8.84546	-5.37786	-5.36148	-5.07106	-4.87818	-5.88538	-5.57072	-5.71252	-5.46706	-5.06352
1978	-1.79829	-2.21608	-2.88348	-3.1305	-1.60106	-2.41324	-2.96462	-2.00974	-2.02532	-1.35764	-1.19044	-3.29934	-3.27958	-2.87018	-3.93328	-3.8962	-3.76567	-2.79948	-1.7667	-2.83237	-2.35806	-1.62141	-2.46575	-2.88114	-3.17614	-2.58106	-3.04343	-3.43267	-3.6705	-3.36681	-3.72305	-2.95101	-3.51923	-3.2236	-2.32762	-2.6784	-2.71572	-2.83239	-2.78739	-2.95553	-2.60412	-2.88135	-1.27966	-1.86961	-1.80593	-1.29286	-1.55833	-1.11423	-2.83168
1982	-4.75174	-3.67707	-4.21423	-7.01278	-3.99788	-6.02463	-5.95368	-3.63067	-4.63437	-3.80861	-3.94336	-4.11858	-4.89885	-4.3199	-3.86308	-5.11529	-3.64122	-4.98684	-4.71926	-4.71832	-8.53934	-3.80636	-4.17071	-6.34265	-4.41736	-4.12959	-5.27524	-5.31799	-4.81924	-5.01407	-3.91929	-4.79778	-5.40242	-6.83607	-5.04698	-4.45211	-5.24747	-5.46781	-5.84409	-5.99628	-5.09435	-5.68694	-3.69617	-4.02734	-4.42784	-4.38146	-4.50718	-4.6017	-5.24137
1983	-4.75453	-4.76436	-5.75034	-8.59263	-4.55346	-6.61336	-4.54166	-4.10377	-4.19405	-5.04125	-5.25695	-4.80371	-5.0085	-4.47158	-3.4444	-6.2986	-4.14072	-5.23304	-4.72578	-8.15529	-8.53934	-3.78577	-4.25113	-8.78595	-3.47306	-3.47009	-4.9996	-4.44101	-4.48074	-5.93903	-4.84771	-4.7755	-4.714	-5.75353	-8.67628	-3.62326	-4.73475	-4.21502	-6.07083	-5.89718	-5.59611	-4.94893	-4.22626	-4.78471	-4.50022	-8.49125	-8.37334	-6.81774	-8.41337
1984	-4.59639	-4.28944	-3.56342	-8.59263	-3.42765	-5.04594	-5.91874	-6.47119	-4.91285	-5.52701	-3.67798	-4.02003	-4.52886	-4.22952	-4.13115	-3.9782	-4.46561	-3.86754	-4.71086	-4.3414	-4.35347	-8.32307	-2.92632	-4.11994	-5.15184	-8.59787	-8.80566	-6.92041	-4.23134	-4.54091	-8.65004	-3.84681	-3.96898	-3.67624	-6.51167	-4.32293	-6.24687	-6.28666	-4.3647	-6.03022	-3.91506	-3.7248	-3.77228	-8.40451	-3.83652	-5.2938	-8.37334	-8.76693	-3.4282
1993	-3.37154	-2.83554	-3.03995	-2.41235	-2.91455	-1.99837	-2.99121	-2.69133	-3.79658	-3.21333	-1.80678	-2.40135	-2.83847	-2.48741	-3.28963	-2.56524	-3.15204	-2.39072	-2.9458	-2.27067	-2.19631	-1.47966	-1.54143	-2.94115	-3.03032	-2.30702	-3.67995	-2.57534	-2.29476	-1.72661	-2.8761	-3.19668	-2.40223	-2.4984	-1.34481	-3.15163	-3.49538	-4.09188	-2.92123	-2.45125	-1.65206	-2.59649	-1.6552	-3.03483	-2.06167	-2.08838	-1.58392	-2.44036	-2.47159
1998	-4.39565	-6.02181	-4.52922	-4.72679	-8.44441	-8.41815	-4.02657	-3.91991	-5.18134	-4.1971	-5.37223	-5.78759	-5.4334	-8.45473	-8.71515	-8.67693	-4.33529	-3.99574	-4.6354	-5.93884	-8.28345	-1.99777	-5.33125	-5.09271	-6.59713	-3.3073	-3.99625	-4.59225	-3.81999	-3.37783	-3.81172	-5.0487	-5.85272	-3.92765	-6.56787	-5.78565	-4.31622	-3.74994	-8.67418	-6.20607	-3.61892	-2.87441	-4.16468	-3.59295	-3.435	-2.32386	-3.13315	-2.96194	-3.37845
2011	-3.41343	-2.6767	-3.1743	-4.12135	-8.44441	-8.43543	-3.70846	-3.38855	-3.16421	-2.17573	-3.73645	-8.62452	-3.12173	-3.10025	-3.26796	-3.23918	-3.04415	-3.09623	-4.05183	-2.69386	-2.67488	-2.02002	-2.58381	-4.19972	-2.7466	-2.67615	-3.07979	-4.14492	-2.5676	-4.21016	-2.66178	-2.79349	-4.14587	-3.56526	-8.8065	-2.72136	-2.87677	-8.39426	-3.11981	-8.98466	-2.81611	-3.97192	-2.89037	-2.66835	-3.05235	-8.03999	-3.50821	-5.05094	-2.63577
2012	-4.15232	-4.25769	-4.06558	-4.20866	-6.08156	-6.22622	-3.66183	-3.33222	-5.09341	-3.71568	-3.61442	-5.71429	-4.05604	-4.60853	-8.71515	-5.90832	-4.09007	-3.70446	-5.33859	-4.87431	-4.74605	-1.61112	-5.51935	-5.31656	-4.65386	-2.83924	-3.62176	-3.92862	-3.413	-3.0737	-3.32868	-4.24428	-4.36072	-3.50852	-6.65577	-4.64743	-3.88286	-3.32969	-5.47833	-5.45802	-3.4257	-2.34133	-3.99965	-3.40858	-3.16786	-1.83218	-2.73954	-2.51619	-3.02821
2015	-5.37287	-6.33287	-8.11482	-5.08811	-5.85097	-7.46421	-4.6992	-4.32825	-5.4465	-5.56594	-5.29272	-8.76552	-8.67115	-4.12574	-4.82531	-8.67693	-4.68166	-4.77789	-8.56815	-5.23298	-4.75789	-3.07768	-5.95676	-5.16632	-5.45721	-4.46621	-4.86557	-5.79703	-4.62322	-4.71094	-4.53986	-4.64779	-5.3906	-4.49103	-8.80438	-4.4319	-4.64601	-4.28088	-5.76109	-5.99091	-4.9762	-3.66837	-4.49485	-4.49686	-4.24058	-3.27281	-3.97644	-4.00295	-3.9772
2020	-5.42614	-5.92606	-4.95306	-8.46896	-5.005	-5.26026	-5.48286	-5.86541	-6.71614	-6.33431	-5.69566	-5.39219	-5.12717	-5.08381	-5.70478	-6.49002	-6.64145	-6.61426	-5.166	-4.83543	-6.61944	-3.88685	-4.47303	-7.96569	-5.23734	-4.73478	-6.2465	-6.02999	-5.20713	-6.91488	-6.30289	-5.61723	-5.07971	-4.79897	-6.4307	-4.98446	-5.97519	-5.21049	-6.19115	-7.47314	-5.24525	-5.08923	-4.51125	-4.44408	-4.74722	-5.00546	-4.66314	-5.00533	-4.6843
2025	-1.42093	-1.26316	-1.62671	-1.74224	-0.260192	-1.26462	-1.06961	-1.11481	-1.66589	-0.403854	-0.0652406	-0.605414	-2.67072	-2.68544	-2.56332	-2.19908	-2.30059	-2.64108	-0.623555	-1.5967	-1.64043	-3.96057	-3.13527	-2.47394	-1.86863	-1.96336	-3.67315	-3.11167	-2.57151	-2.48324	-2.49844	-2.33368	-2.35541	-2.20229	-1.97495	-1.86529	-2.33671	-2.98424	-1.48828	-1.61666	-2.74997	-5.19371	-0.95899	-2.06341	-1.57667	-1.80466	-1.61812	-1.21916	-2.05425
2030	-5.1127	-5.98938	-5.63161	-5.66095	-5.90443	-6.49234	-7.8986	-6.04844	-7.77459	-5.60442	-4.97452	-6.00125	-4.74715	-5.44369	-6.24151	-6.38809	-6.62243	-6.82177	-5.3619	-5.50873	-6.39185	-4.35005	-4.88596	-6.50728	-5.12829	-4.34456	-5.83641	-5.01	-4.76581	-4.37804	-5.64275	-6.17775	-5.01535	-4.97296	-7.3259	-5.86732	-6.63228	-5.90142	-6.76428	-5.60881	-5.49961	-5.57263	-4.42838	-4.2645	-4.66543	-5.02211	-4.89961	-5.1556	-4.45772
2032	-1.18936	-0.417699	-1.07599	-2.84452	0.0859621	0.419673	-0.373553	-0.0102712	0.0914622	-0.194248	1.62011	-0.9178	0.258578	0.541646	-0.17574	-0.230625	-0.859392	0.451205	-0.291829	0.895533	-1.17703	-0.0505414	-0.823873	-0.0997024	-0.51391	-3.48703	-3.20172	-2.17407	-2.13696	-2.09636	-2.49109	-0.769891	-0.683329	-1.09019	-3.62229	-0.59726	-1.26342	-1.32681	-0.978138	-1.84488	-2.30047	-1.41896	-1.64239	-0.0989607	-2.00836	-2.50315	-1.54559	-1.49021	0.555691
2033	-0.134853	-0.874021	-0.921696	-0.995818	-0.872458	0.123869	-0.374987	-0.169352	-0.147219	-0.194425	1.05012	-0.5323	-0.125394	0.808983	-0.151279	-0.106028	0.226394	-0.0608865	-0.821282	0.0309595	0.106933	0.426714	1.45543	0.0880715	-0.0572661	-2.17667	-0.931697	-0.310642	-0.28203	-0.519808	-1.40895	-0.160894	-0.0601971	-0.00906546	-3.87845	-0.0923462	-1.33052	-0.815868	-0.364584	-1.20259	-0.2458	-1.58635	0.525033	-0.242978	0.557149	-1.15218	0.177934	-1.27145	0.706401
2034	-3.72955	-4.86501	-4.21776	-6.18857	-2.54282	-2.60253	-3.17244	-2.58592	-1.69641	-3.39178	-1.91323	-3.23339	-2.22273	-8.68609	-2.20355	-3.00479	-8.63463	-2.36225	-2.22037	-2.23188	-8.16266	-2.57014	-4.21627	-1.92588	-3.0829	-6.10703	-8.80566	-8.06263	-8.62604	-8.82367	-5.46216	-2.86651	-3.15438	-3.9579	-5.95379	-2.68141	-5.97166	-2.72413	-2.79811	-4.21871	-5.50389	-3.80513	-8.61416	-2.89013	-5.11967	-4.21218	-8.07571	-3.61424	-1.876
2035	-4.64734	-6.06668	-4.37163	-5.34165	-4.46627	-5.00053	-4.54974	-4.13028	-3.77736	-6.14283	-7.39755	-5.18694	-4.49846	-4.00999	-8.71515	-4.69344	-8.63463	-8.10216	-3.5787	-3.67997	-6.20842	-3.26674	-3.64821	-5.18044	-4.08032	-4.20461	-6.0492	-8.06263	-5.18563	-5.41273	-5.5824	-4.28601	-4.26092	-4.93306	-6.12161	-4.01122	-5.08445	-4.09539	-7.71798	-5.18987	-6.43489	-4.49704	-4.06984	-3.61939	-4.38483	-4.3422	-5.6479	-4.64985	-8.89344
2038	-5.15481	-5.65479	-4.27727	-5.99556	-4.64877	-4.79096	-4.87442	-4.4942	-4.46303	-4.51254	-4.89018	-5.31564	-4.0473	-4.30476	-4.5233	-5.13133	-5.19597	-4.84706	-4.07189	-4.07646	-8.16266	-3.25491	-3.87337	-5.18088	-4.37261	-4.00032	-6.94761	-6.82506	-4.64864	-5.29209	-6.21691	-4.72752	-4.5892	-4.61322	-6.9157	-4.82748	-5.4793	-4.51258	-5.19479	-6.99384	-5.11392	-4.44706	-4.28272	-3.59066	-4.30251	-4.57134	-4.48883	-4.77797	-4.25308
2041	-5.11722	-6.53896	-4.69652	-8.34848	-5.69822	-6.44039	-5.50547	-5.56772	-5.53391	-4.94265	-5.12477	-6.55343	-4.77998	-4.7932	-5.13985	-6.25446	-5.82805	-5.72577	-4.92131	-4.64225	-8.15327	-3.90664	-4.45374	-5.16104	-4.82786	-4.57679	-7.19989	-6.16677	-5.96041	-6.25696	-6.4313	-5.91895	-4.96242	-5.58011	-7.05978	-5.21165	-6.15968	-5.48649	-8.94317	-8.65307	-6.43225	-5.09414	-4.75649	-4.32724	-5.45682	-4.93256	-5.27992	-5.72754	-5.30501
2043	0.537338	-0.10754	-0.089243	0.949273	-0.68963	0.277263	-0.581963	0.102513	-0.255622	0.437925	-0.235321	-0.55197	0.591596	-0.286197	-0.310581	0.349297	0.769112	-0.122205	-0.449457	0.0953388	0.718177	1.17685	0.974031	-0.122673	1.18921	0.345983	1.25086	0.23077	1.50915	0.593119	0.771019	0.393868	0.565096	0.597681	0.23413	0.671367	0.594345	-0.479232	0.939058	0.311519	0.613909	-0.271777	1.17334	0.532624	1.05454	0.44354	0.180566	0.954686	0.743423
2044	-7.31015	-6.10217	-7.94077	-3.73522	-7.81925	-7.51701	-3.52684	-4.41076	-6.81113	-4.20626	-5.12177	-8.37156	-4.13624	-8.45473	-5.7899	-8.67693	-3.52429	-4.38053	-8.2909	-6.14012	-8.15327	-8.28565	-4.04762	-8.54773	-3.50764	-7.52237	-3.36054	-4.64938	-3.08126	-4.24535	-3.2563	-4.52645	-4.65061	-4.03509	-4.24426	-3.74658	-4.37843	-6.89197	-3.62519	-3.45258	-4.52667	-5.29038	-6.01683	-5.06743	-8.31335	-7.72876	-7.63545	-7.71765	-7.89287
2047	-4.21152	-4.73188	-3.97104	-5.85345	-4.09424	-4.69307	-4.91527	-4.55445	-4.77539	-4.45704	-4.44163	-4.85934	-4.32383	-4.28385	-4.51246	-5.13006	-4.81154	-5.19954	-4.42023	-3.93448	-5.79038	-3.02358	-3.73356	-5.63478	-4.12523	-3.70072	-5.93013	-5.00091	-4.5802	-4.98017	-6.15908	-4.71673	-4.37745	-4.52645	-8.21174	-4.22828	-4.96981	-4.52551	-5.24067	-5.39331	-4.84433	-4.30278	-3.92334	-3.47941	-4.07232	-4.19638	-4.29188	-4.47998	-4.53342
2053	-5.49963	-5.95872	-6.86649	-6.47717	-5.66696	-5.55192	-5.53935	-5.78882	-5.86724	-5.78443	-4.2901	-6.29008	-6.07769	-4.9059	-6.36939	-6.43973	-5.31488	-5.45931	-7.04943	-5.4862	-5.86637	-4.87661	-4.08725	-5.22374	-5.38982	-8.59787	-7.25537	-6.304	-5.734	-5.98722	-6.63612	-5.3299	-5.10379	-5.23212	-7.85141	-5.31523	-8.8161	-7.17688	-5.58475	-7.05555	-5.64822	-5.90234	-4.85222	-6.66402	-4.75709	-6.88931	-4.79628	-7.16321	-4.43344
2054	-5.47289	-5.44463	-4.88349	-7.43465	-4.62484	-5.96081	-5.85045	-5.73008	-5.76043	-6.23975	-5.39455	-6.32563	-6.16035	-6.50936	-6.28289	-6.83527	-8.63463	-8.4918	-5.54673	-5.44912	-7.66452	-4.05459	-4.87794	-8.54773	-5.07448	-4.70426	-7.12565	-6.47023	-6.8043	-5.84494	-6.32912	-6.58427	-5.59866	-5.45217	-7.07644	-4.94646	-7.02222	-7.41894	-6.07011	-7.23393	-6.22471	-5.17167	-4.92651	-4.71561	-5.78044	-5.2323	-5.54855	-5.62101	-5.86145
2060	-5.91417	-6.60562	-6.1146	-4.35708	-8.44441	-8.44286	-6.75121	-6.39355	-5.37904	-5.16033	-6.82811	-6.18943	-5.1052	-8.45473	-8.71515	-6.4199	-4.87793	-8.69891	-8.70593	-6.60348	-4.85234	-4.32608	-4.992	-6.73563	-4.37496	-8.29178	-4.14466	-6.19832	-4.3426	-5.26316	-4.74222	-4.83753	-4.7564	-4.78743	-4.79159	-4.6902	-4.72921	-8.84086	-4.53313	-4.83677	-4.73095	-6.41154	-4.31453	-5.37992	-4.20611	-6.0491	-8.466	-4.76172	-4.82019
2064	-1.12175	-1.34648	-1.54806	-2.44292	-2.09263	-1.3661	-2.52329	-1.66656	-3.11621	-1.57432	-1.89799	-1.63627	-1.24382	-1.55933	-1.27521	-0.696209	-0.864304	-1.675	-1.67305	-1.67482	-2.1558	-1.72698	-1.89748	-1.78315	-1.0715	-1.60832	-2.46922	-2.15682	-1.31698	-1.99461	-1.70616	-2.03421	-1.48149	-2.03343	-1.86537	-1.8713	-1.61452	-2.86686	-1.59101	-2.26265	-2.72196	-3.62733	-0.813939	-1.91518	-1.37461	-1.48317	-1.74424	-1.10986	-1.81976
2084	-3.92138	-3.34856	-3.77653	-3.58222	-3.53047	-3.53449	-2.50308	-2.38123	-2.66145	-2.92113	-2.11035	-3.60511	-2.51382	-1.97404	-3.08598	-2.45666	-2.77693	-2.7157	-3.28255	-3.08772	-1.98533	-3.29292	-2.8194	-2.62279	-2.45959	-4.20309	-3.62152	-3.03541	-3.29847	-2.97702	-3.84319	-2.65696	-2.55725	-2.16106	-5.39048	-2.3111	-3.30112	-3.13716	-2.72947	-3.56759	-2.11922	-4.40724	-3.50336	-3.74916	-3.06183	-4.59233	-2.87731	-4.97649	-2.75265
2090	-7.8889	-5.71075	-6.72907	-7.35044	-5.40598	-8.71339	-4.97043	-5.46975	-5.72275	-5.58541	-4.80198	-7.00654	-5.16969	-4.70451	-6.65402	-5.30625	-5.36104	-5.44065	-6.90499	-6.57325	-5.27458	-5.98389	-5.18746	-5.14016	-4.96923	-8.72758	-6.86184	-5.39144	-6.75364	-5.37232	-7.471	-5.59211	-5.02454	-4.5083	-7.90303	-4.69575	-7.06806	-5.68763	-5.16589	-6.99105	-4.66773	-6.98918	-7.07264	-6.79496	-4.99382	-6.09024	-5.75377	-6.15884	-4.81415
2106	-4.41386	-4.58202	-4.06092	-3.922	-3.70488	-2.66802	-3.75005	-3.92203	-4.83689	-3.7459	-3.11936	-3.47896	-4.31254	-2.02561	-4.82344	-4.13324	-3.60438	-3.4078	-3.46618	-3.61319	-2.87815	-2.91359	-2.84106	-4.33891	-4.86361	-4.43484	-4.29136	-3.86004	-3.6314	-3.22	-4.61158	-4.85133	-4.36546	-4.16825	-3.39082	-5.19509	-5.13896	-8.42812	-4.8531	-4.15272	-3.80983	-3.83857	-3.5582	-3.96994	-2.72365	-3.50595	-3.96061	-3.72037	-3.33343
2118	-5.47838	-5.54348	-5.32593	-4.60791	-5.23231	-4.62282	-5.69122	-5.32662	-8.8533	-5.6986	-4.35087	-4.77063	-4.98948	-4.89222	-5.90779	-4.71938	-6.20638	-4.66049	-5.20447	-4.69665	-4.55594	-3.97892	-3.98318	-5.36724	-6.14366	-4.74652	-6.35372	-5.0348	-4.49146	-4.04672	-5.31349	-6.44942	-5.13078	-5.05044	-3.8211	-7.31973	-8.98875	-8.52993	-5.59427	-5.07127	-4.15121	-5.58828	-4.35978	-9.01033	-4.82036	-4.73072	-4.27317	-5.22685	-5.13796
2122	-5.04188	-5.49023	-4.5875	-3.23614	-3.57514	-8.57587	-3.7757	-5.02415	-3.7398	-2.89973	-3.4219	-4.78516	-8.67115	-8.68609	-8.71515	-8.67693	-5.08487	-8.4918	-4.58203	-4.40582	-3.49828	-7.46163	-4.6166	-8.78595	-3.9998	-4.25725	-4.46967	-5.09056	-4.40219	-4.0083	-4.27692	-5.0326	-8.98629	-3.96176	-8.9473	-3.8548	-5.28016	-8.84086	-3.30072	-3.45729	-3.8432	-9.00292	-3.67842	-5.64083	-3.24707	-8.87174	-8.70061	-3.86997	-5.17764
2141	-4.90403	-6.12235	-7.28811	-8.60044	-4.27902	-8.71339	-6.49645	-4.67238	-4.52557	-3.7014	-4.11006	-6.22482	-5.23465	-5.60481	-4.23278	-4.78565	-4.41428	-5.68566	-4.52051	-5.63969	-5.76974	-6.17117	-3.92252	-4.47688	-6.62119	-4.79167	-5.15051	-6.66401	-5.47219	-8.82367	-5.4867	-5.55084	-5.62569	-6.07186	-5.12289	-4.61483	-5.62694	-7.28779	-5.36066	-6.69866	-3.55838	-6.62868	-4.48536	-5.69165	-4.39336	-4.61662	-3.45744	-4.19955	-3.896
21491	-4.64629	-3.86987	-4.5232	-6.29871	-3.28529	-3.04442	-3.67975	-3.4199	-3.5061	-3.42683	-1.75675	-4.18988	-2.97976	-2.7533	-3.30946	-3.45919	-4.05892	-2.76105	-3.54193	-2.46073	-4.65662	-3.48851	-4.21426	-3.53949	-3.88954	-8.72758	-8.80566	-5.49108	-5.55616	-5.54866	-5.78049	-4.27473	-4.20783	-4.59123	-7.09132	-4.09825	-4.86876	-4.7926	-4.5604	-5.1894	-5.76483	-4.95221	-5.32861	-3.81439	-5.78022	-7.23268	-5.28826	-5.18279	-3.10116
2164	-2.45304	-3.05061	-2.91647	-1.97953	-3.90804	-2.44875	-3.45956	-2.73933	-3.46924	-2.33338	-3.35513	-3.42623	-2.13233	-2.98605	-3.11838	-2.39522	-1.91283	-2.85468	-3.20308	-2.72378	-2.08233	-1.66106	-1.89208	-2.9369	-1.64248	-2.44036	-1.53377	-2.67966	-1.38625	-2.29995	-2.12689	-2.65699	-2.42181	-2.32835	-2.84155	-2.38326	-2.48583	-3.56894	-2.16726	-2.81077	-2.53782	-3.43024	-1.82884	-2.54586	-1.95466	-2.65736	-2.80785	-2.1457	-2.32627
2168	-3.84609	-6.56853	-5.8353	-6.3599	-4.65601	-3.4773	-4.53482	-5.73506	-4.02709	-5.64484	-2.99995	-4.21746	-8.67115	-4.36001	-5.34724	-4.7393	-4.77608	-4.61087	-6.23756	-4.69247	-4.12028	-4.66374	-2.84019	-3.18423	-4.51538	-7.46717	-5.65443	-5.68907	-5.31275	-3.39561	-5.64198	-3.62159	-3.15191	-3.75448	-5.77753	-3.39298	-4.86233	-3.65825	-4.17868	-5.43593	-3.93454	-6.29918	-2.81981	-5.41282	-4.03441	-4.3582	-3.74966	-4.32247	-3.12141
2169	-3.81144	-6.67782	-8.4945	-6.55756	-4.76636	-5.09953	-4.68094	-6.62226	-4.08505	-4.70356	-3.04191	-4.80337	-4.64068	-4.29577	-4.3637	-4.9087	-4.66535	-4.41391	-6.49585	-4.089	-4.58824	-5.43802	-3.05348	-3.16972	-4.58283	-7.46717	-6.26967	-5.90848	-5.24893	-3.41183	-6.45961	-3.44915	-2.96026	-3.55489	-8.53051	-3.5055	-5.31689	-3.40538	-4.10178	-5.54317	-3.85579	-6.57342	-2.80549	-8.59461	-3.98625	-4.25698	-3.73945	-4.27999	-3.08773
2180	-8.09575	-8.59718	-8.78818	-8.46896	-8.71899	-3.15671	-4.20908	-8.42493	-3.44973	-8.4124	-8.15592	-8.76552	-5.40793	-1.25074	-2.41277	-3.14102	-4.75917	-5.12397	0.0876532	-2.13037	-3.89426	-0.923382	-3.10613	-8.54773	-8.79432	-7.73046	-7.89372	-7.89289	-8.75554	-4.0837	-4.91627	-3.57027	-3.27857	-8.55851	-8.80438	-8.66843	-4.84298	-3.13939	-8.94317	-3.9512	-1.7903	-2.8407	-3.44542	-1.4257	-8.88094	-0.880456	-4.58656	-3.1859	-8.22765
2183	-4.63354	-6.15155	-7.08808	-7.1575	-6.66774	-4.22008	-4.82229	-6.83761	-4.6426	-5.22807	-3.77083	-5.45453	-5.87394	-4.65634	-5.91443	-6.27216	-8.63463	-5.63928	-7.82492	-6.38863	-4.88666	-5.96871	-3.6149	-4.06465	-6.1146	-8.72758	-6.96905	-8.47533	-8.75554	-4.2559	-6.68213	-4.29171	-3.94334	-4.72779	-5.31865	-4.25537	-5.87927	-4.49287	-4.91236	-6.30495	-5.25006	-8.70843	-3.72241	-5.95758	-4.80072	-5.13485	-4.68532	-6.58114	-4.09187
2189	-5.57067	-4.92593	-5.55942	-5.67713	-4.47398	-5.0884	-5.55407	-4.73338	-4.5275	-4.45598	-4.44667	-5.6585	-6.85539	-6.41508	-6.85715	-8.44818	-7.21959	-6.09148	-4.86953	-5.78523	-5.49321	-4.7929	-5.58016	-5.62074	-5.7917	-5.61989	-5.78271	-6.13449	-5.9816	-5.95104	-6.58659	-5.62022	-5.66046	-5.90336	-4.90979	-5.248	-5.65272	-5.38093	-5.4242	-5.48412	-5.46239	-5.26647	-4.16092	-4.61207	-4.70713	-4.17169	-4.50087	-4.20286	-5.13256
2194	-5.06059	-4.59433	-5.46475	-5.53039	-4.35975	-5.1292	-5.3273	-4.91085	-4.64097	-4.56385	-4.48028	-5.71068	-8.67115	-5.32499	-8.71515	-5.93773	-7.90421	-5.39026	-5.01244	-5.58411	-5.184	-4.62128	-5.099	-5.4096	-5.51677	-5.09484	-6.32222	-5.67894	-6.53438	-6.08534	-6.1626	-5.53679	-5.43588	-5.88604	-4.8407	-5.25326	-5.33927	-5.08419	-5.04227	-5.4328	-4.94459	-5.06879	-4.10319	-4.55471	-4.43658	-4.1985	-4.3172	-4.06692	-5.01117
2213	-5.9732	-6.56822	-3.23273	-8.60044	-4.49281	-3.82752	-5.0994	-5.30984	-4.61542	-4.06364	-3.50836	-5.10734	-6.78813	-4.17076	-8.71515	-4.09507	-5.13261	-5.65403	-4.49128	-4.65869	-6.98433	-8.81636	-2.50711	-4.53675	-6.56173	-8.72758	-6.58418	-8.79022	-8.75554	-8.66464	-8.81065	-8.85591	-5.65631	-6.63288	-8.9473	-8.9415	-8.98875	-3.92328	-6.35179	-6.63862	-8.99517	-9.00292	-4.466	-3.98089	-4.6312	-5.66588	-3.59814	-6.21003	-3.7826
2231	-5.34917	-4.27459	-5.02411	-7.00481	-3.78031	-3.76211	-4.31735	-3.941	-3.64765	-4.89136	-2.28404	-5.05491	-3.97915	-3.66857	-4.35129	-4.35798	-5.07007	-3.80151	-4.3545	-3.14323	-5.07991	-4.20199	-5.46884	-4.14131	-4.54891	-8.72758	-7.83878	-6.59298	-5.96348	-6.15461	-7.26753	-4.67722	-4.63131	-6.39198	-8.9473	-4.39232	-5.24956	-5.57855	-4.7994	-5.90779	-6.97097	-5.38823	-5.41338	-4.04113	-5.74618	-7.27997	-6.92449	-5.26472	-3.35143
2232	-4.30909	-4.65334	-4.60124	-4.68087	-4.73932	-3.95017	-4.12572	-4.01837	-3.81642	-4.37863	-2.8293	-4.49764	-4.3023	-3.46426	-4.33899	-4.19004	-3.99208	-4.29267	-4.61721	-4.06289	-3.80448	-3.62613	-2.74233	-3.94912	-4.02972	-5.68255	-5.06647	-4.32333	-4.1981	-4.68243	-6.74357	-4.00488	-3.95907	-3.90242	-8.9473	-3.86451	-5.04543	-4.63787	-4.12238	-4.86729	-4.0219	-5.40184	-3.3208	-4.08034	-3.23779	-4.91996	-3.66251	-5.06958	-3.11312
2237	-4.42526	-8.22705	-5.29925	-7.26813	-7.05213	-3.10569	-4.44282	-5.77893	-8.70197	-4.13728	-5.52369	-5.32544	-7.09407	-6.31467	-6.234	-5.99994	-5.30726	-5.0666	-4.63388	-8.40127	-5.38116	-6.54466	-3.71866	-5.4077	-5.06663	-5.34999	-6.13322	-8.79022	-7.30911	-5.06259	-8.81065	-6.64126	-6.2935	-5.50171	-5.53703	-8.80574	-6.82755	-8.84086	-8.94317	-6.63425	-8.99517	-6.94235	-3.60286	-6.86114	-6.85057	-3.20255	-2.8501	-3.0287	-5.54218
2239	-3.74828	-2.35692	-3.83619	-2.6042	-2.14226	-2.63486	-3.60728	-3.8666	-3.16721	-4.49029	-2.29878	-3.38326	-2.53112	-2.78198	-3.21765	-3.62027	-8.63463	-3.2776	-2.81849	-2.77062	-3.56119	-8.81636	-3.23707	-3.51454	-3.44641	-3.66267	-4.51307	-4.53922	-3.34022	-3.51157	-4.11546	-3.71371	-3.4026	-3.57725	-5.07341	-3.69494	-2.68665	-8.15979	-3.22592	-4.0735	-4.76538	-2.45767	-3.47405	-2.71207	-3.76966	-9.01517	-2.84201	-3.22301	-2.75607
2241	-3.7945	-6.10116	-5.03434	-8.02285	-6.40453	-3.05387	-4.40996	-6.15209	-8.02898	-3.88011	-5.48493	-5.30346	-7.93655	-6.02631	-6.53701	-6.23428	-5.46168	-5.23392	-4.60449	-7.47144	-5.39415	-8.81636	-3.64494	-5.20585	-4.77095	-5.32958	-5.83009	-7.99414	-8.20599	-5.144	-8.07946	-6.65655	-5.98691	-5.36859	-5.54771	-7.35171	-6.89576	-8.15979	-8.35408	-6.77594	-8.45405	-6.90892	-3.47161	-6.53965	-6.62275	-3.11366	-2.83123	-3.05523	-5.47216
2243	-4.20517	-4.42729	-5.37592	-5.92407	-3.5694	-4.70442	-5.16781	-4.30127	-4.05218	-2.08733	-2.01642	-6.05122	-7.08488	-5.56819	-8.71515	-6.83806	-6.34983	-5.11364	-3.68216	-5.22338	-4.22667	-3.79031	-4.6395	-5.04107	-5.34375	-4.77002	-5.93428	-5.80425	-5.91556	-5.66457	-6.76364	-5.9563	-5.60283	-5.50834	-4.67231	-5.01542	-5.39988	-4.90308	-5.25544	-5.49735	-4.85011	-5.14603	-3.16272	-4.01694	-4.0223	-3.36661	-3.57006	-2.86118	-5.07097
2244	-4.82872	-4.16928	-8.64706	-6.23248	-4.95245	-4.13566	-5.27881	-5.71234	-3.71449	-7.73967	-7.42977	-7.68009	-7.08488	-5.51599	-5.83814	-5.90253	-4.43882	-4.69227	-4.13235	-6.41952	-8.16803	-5.26817	-6.28409	-6.98391	-5.42432	-6.75808	-8.23441	-7.81728	-8.07559	-8.82367	-4.46114	-6.21329	-6.97402	-8.8049	-8.67822	-3.81076	-4.92942	-4.11883	-4.28195	-8.98466	-8.99517	-6.36201	-3.44857	-4.62852	-4.5078	-6.32883	-8.70061	-4.26676	-8.89863
2250	-8.09034	-4.69965	-4.20222	-8.74511	-4.49643	-4.22396	-5.15706	-3.53123	-3.50878	-6.98108	-4.29463	-8.62452	-4.97849	-4.41633	-3.85605	-4.42587	-8.63463	-4.76727	-6.24399	-3.77177	-6.2357	-4.39847	-5.60102	-4.73376	-4.25305	-8.72758	-7.21082	-7.31502	-8.75554	-8.82367	-6.73172	-4.19137	-5.35104	-7.30428	-8.9473	-4.44704	-6.00551	-3.99736	-5.30443	-6.90009	-7.21571	-9.00292	-9.01517	-4.13247	-9.0272	-9.01517	-8.69764	-8.76561	-5.15844
2251	-4.57123	-5.36253	-4.75594	-7.00481	-5.06934	-4.23201	-4.84468	-4.15866	-3.88918	-4.70758	-4.17252	-5.18407	-3.90746	-4.0523	-3.45089	-4.37849	-4.34881	-4.30443	-8.44239	-4.21234	-4.41218	-3.2232	-4.37539	-3.71834	-4.1827	-8.72758	-7.00664	-5.46075	-4.84735	-5.79872	-5.6553	-4.04351	-4.32442	-4.23907	-8.9473	-3.68672	-6.14638	-3.57386	-4.78153	-5.99457	-5.24347	-5.07982	-4.42957	-4.04299	-3.99388	-5.33323	-4.1003	-4.73355	-3.76513
2252	-8.09034	-4.23968	-4.07436	-8.74511	-3.90845	-4.05877	-4.47835	-3.49188	-3.48347	-5.36649	-3.67325	-6.27575	-3.96082	-4.31787	-4.84983	-4.27285	-5.84816	-4.46841	-4.48441	-3.67179	-6.13245	-4.20998	-5.24676	-4.58786	-4.33938	-6.36601	-7.20703	-6.8623	-6.86364	-7.18929	-6.0639	-3.95652	-4.27307	-6.5179	-7.22872	-4.1373	-5.12784	-4.48323	-4.86594	-6.04137	-7.22158	-6.7477	-8.86571	-3.82519	-6.37703	-6.98899	-7.08145	-8.76561	-4.08888
2257	-5.48773	-8.59718	-3.79125	-8.74511	-4.74524	-4.63927	-7.71669	-4.29766	-7.77801	-4.65315	-4.933	-8.76552	-3.76518	-3.27742	-3.97506	-4.13622	-3.42473	-5.06394	-3.67536	-3.1783	-4.70177	-3.35109	-2.98285	-4.22555	-3.48432	-4.71814	-8.35424	-8.10303	-5.00492	-8.82367	-8.81065	-5.11802	-3.67107	-4.93826	-3.02651	-4.42467	-8.205	-4.28473	-4.68072	-8.98466	-6.44962	-5.88264	-9.01517	-2.75791	-3.18386	-4.14166	-8.98814	-9.04548	-2.60499
[truncated: 767 more rows]
[truncated: 21 more columns]

## Sheet: featuredata
	synonym	lineno	query	known	preferred	source	action
[truncated: 1,693 more rows]

[truncated: 1 more sheets: phenodata]
